# Supplementary material for: Four 1-aryl-1H-pyrazole-3,4-di­carboxyl­ate derivatives: synthesis, mol­ecular conformation and hydrogen bonding
Source: Acta Crystallogr E Crystallogr Commun. 2018 Nov 13;74(Pt 12):1783–9. doi: 10.1107/S2056989018015864 (PMC6281123; doi:10.1107/S2056989018015864)
Supplement: Supplementary file 1 [file e-74-01783-sup1.cif]

##############################################################################
#                                                                            #
# This CIF contains the data in a paper accepted for publication in          #
# Acta Crystallographica Section E. It conforms to the requirements of       #
# Notes for Authors for Acta Crystallographica Section E, and has been       #
# peer reviewed under the auspices of the IUCr Commission on Journals.       #
#                                                                            #
# Full details of the Crystallographic Information File format               #
# are given in the paper "The Crystallographic Information File (CIF):       #
# a New Standard Archive File for Crystallography" by S. R. Hall, F. H.      #
# Allen and I. D. Brown [Acta Cryst. (1991), A47, 655-685].                  #
#                                                                            #
# The current version of the core CIF dictionary is obtainable from          #
# ftp://ftp.iucr.org/pub/cif_core.dic.                                       #
#                                                                            #
# Software is freely available for graphical display of the structure(s)     #
# in this CIF. For information consult the CIF software page                 #
# http://www.iucr.org/resources/cif/software.                                #
#                                                                            #
# This file may be used for bona fide research purposes within the           #
# scientific community so long as proper attribution is given to the journal # 
# article from which it was obtained.                                        #
#                                                                            #
##############################################################################
data_global
_audit_creation_method     'from SHELXL-2014'
_journal_date_recd_electronic     2018-11-07
_journal_date_accepted     2018-11-08
_journal_name_full     'Acta Crystallographica, Section E'
_journal_year     2018
_journal_volume     74
_journal_issue     12
_journal_page_first     1783
_journal_page_last     1789
_journal_paper_category     GO
_journal_paper_doi     10.1107/S2056989018015864
_journal_coeditor_code     ZL2741
loop_
    _publ_contact_author_name
    _publ_contact_author_address
    _publ_contact_author_email
    'Yathirajan, Hemmige S.'
;
Department of Studies in Chemistry,
University of Mysore,
Manasagangotri, Mysuru-570 006,
India
;
 yathirajan@hotmail.com
_publ_contact_author_fax     ?
_publ_contact_author_phone     ?
_publ_section_title
;
Four 1-aryl-1<i>H</i>-pyrazole-3,4-dicarboxylate derivatives: synthesis,
molecular conformation and hydrogen bonding
;
loop_
    _publ_author_name
    _publ_author_footnote
    _publ_author_address
    'Asma' .
;  Department of Studies in Chemistry,
Mangalore University,
Mangalagangotri,
Mangalore-574 199,
India
;
    'Kalluraya, Balakrishna' .
;  Department of Studies in Chemistry,
Mangalore University,
Mangalagangotri,
Mangalore-574 199,
India
;
    'Yathirajan, Hemmige S.' .
;  Department of Studies in Chemistry,
University of Mysore,
Manasagangotri, Mysuru-570 006,
India
;
    'Rathore, Ravindranath S.' .
; Department of Bioinformatics,
  School of Earth, Biological and Environmental Sciences,
  Central University of South Bihar,
  Gaya-824 236
  India
;
    'Glidewell, Christopher' .
;    School of Chemistry, University of St Andrews,
     St Andrews, Fife KY16 9ST, UK
;
_publ_section_synopsis
;
1-Phenyl-1<i>H</i>-pyrazole-3,4-dicarboxylic acid and
1-(4-methoxyphenyl)-1<i>H</i>-pyrazole-3,4-dicarbohydrazide form complex
hydrogen-bonded framework structures each containing multiple hydrogen-bond
types, but dimethyl 1-phenyl-1<i>H</i>-pyrazole-3,4-dicarboxylate and dimethyl
1-(4-methylphenyl)-1<i>H</i>-pyrazole-3,4-dicarboxylate form simple cyclic
dimers containing only C---H...O hydrogen bonds.
;
data_I
_audit_creation_method     SHELXL-2014
_chemical_name_systematic
;
1-Phenyl-1<i>H</i>-pyrazole-3,4-dicarboxylic acid
;
_chemical_name_common     ?
_chemical_formula_moiety     'C11 H8 N2 O4'
_chemical_formula_sum     'C11 H8 N2 O4'
_chemical_formula_iupac     'C11 H8 N2 O4'
_chemical_formula_weight     232.19
_chemical_melting_point     ?
_space_group_crystal_system     orthorhombic
_space_group_name_H-M_alt     'P b c a'
_space_group_name_Hall     '-P 2ac 2ab'
loop_
    _space_group_symop_operation_xyz
    'x, y, z'
    '-x+1/2, -y, z+1/2'
    '-x, y+1/2, -z+1/2'
    'x+1/2, -y+1/2, -z'
    '-x, -y, -z'
    'x-1/2, y, -z-1/2'
    'x, -y-1/2, z-1/2'
    '-x-1/2, y-1/2, z'
_cell_length_a     13.164(2)
_cell_length_b     7.4692(9)
_cell_length_c     21.173(3)
_cell_angle_alpha     90
_cell_angle_beta     90
_cell_angle_gamma     90
_cell_volume     2081.8(6)
_cell_formula_units_Z     8
_cell_measurement_reflns_used     2218
_cell_measurement_theta_min     2.469
_cell_measurement_theta_max     26.779
_cell_measurement_temperature     296(2)
_exptl_crystal_description     block
_exptl_crystal_colour     colourless
_exptl_crystal_size_max     0.160
_exptl_crystal_size_mid     0.140
_exptl_crystal_size_min     0.110
_exptl_crystal_density_diffrn     1.482
_exptl_crystal_density_meas     ?
_exptl_crystal_density_method     ?
_exptl_crystal_F_000     960
_exptl_absorpt_coefficient_mu     0.116
_exptl_absorpt_correction_type     multi-scan
_exptl_absorpt_process_details
;
(SADABS; Sheldrick, 2008a)
;
_exptl_absorpt_correction_T_min     0.931
_exptl_absorpt_correction_T_max     0.987
_exptl_special_details     ?
_diffrn_ambient_temperature     296(2)
_diffrn_source     'fine focus sealed tube'
_diffrn_radiation_type     MoK\a
_diffrn_radiation_wavelength     0.71073
_diffrn_radiation_monochromator     graphite
_diffrn_measurement_device_type     'Bruker Kappa APEXII CCD'
_diffrn_measurement_method     '\f and \w scans'
_diffrn_detector_area_resol_mean     ?
_diffrn_reflns_number     31526
_diffrn_reflns_av_R_equivalents     0.0633
_diffrn_reflns_av_unetI/netI     0.0281
_diffrn_reflns_theta_min     2.469
_diffrn_reflns_theta_max     26.779
_diffrn_reflns_theta_full     25.242
_diffrn_measured_fraction_theta_max     0.998
_diffrn_measured_fraction_theta_full     0.999
_diffrn_reflns_limit_h_min     -16
_diffrn_reflns_limit_h_max     16
_diffrn_reflns_limit_k_min     -9
_diffrn_reflns_limit_k_max     9
_diffrn_reflns_limit_l_min     -26
_diffrn_reflns_limit_l_max     26
_diffrn_standards_number     0
_diffrn_standards_interval_count     0
_diffrn_standards_interval_time     0
_diffrn_standards_decay_%     0
_refine_special_details     ?
_reflns_number_total     2218
_reflns_number_gt     1304
_reflns_threshold_expression     'I > 2\s(I)'
_refine_ls_structure_factor_coef     Fsqd
_refine_ls_matrix_type     full
_refine_ls_R_factor_all     0.0925
_refine_ls_R_factor_gt     0.0449
_refine_ls_wR_factor_gt     0.0987
_refine_ls_wR_factor_ref     0.1215
_refine_ls_goodness_of_fit_ref     1.034
_refine_ls_restrained_S_all     1.034
_refine_ls_number_reflns     2218
_refine_ls_number_parameters     161
_refine_ls_number_restraints     0
_refine_ls_hydrogen_treatment     mixed
_refine_ls_weighting_scheme     calc
_refine_ls_weighting_details
              'w=1/[\s^2^(Fo^2^)+(0.0430P)^2^+0.9866P] where P=(Fo^2^+2Fc^2^)/3'
_atom_sites_solution_hydrogens     mixed
_atom_sites_solution_primary     ?
_atom_sites_solution_secondary     ?
_refine_ls_shift/su_max     0.000
_refine_ls_shift/su_mean     0.000
_refine_diff_density_max     0.193
_refine_diff_density_min     -0.163
_refine_ls_extinction_method
;
SHELXL2014 (Sheldrick, 2015)
;
_refine_ls_extinction_coef     0.0015(3)
_refine_ls_extinction_expression
                                  'Fc^*^=kFc[1+0.001xFc^2^\l^3^/sin(2\q)]^-1/4^'
loop_
    _atom_type_symbol
    _atom_type_description
    _atom_type_scat_dispersion_real
    _atom_type_scat_dispersion_imag
    _atom_type_scat_source
    'C' 'C' 0.0033 0.0016
                         'International Tables Vol C Tables 4.2.6.8 and 6.1.1.4'
    'H' 'H' 0.0000 0.0000
                         'International Tables Vol C Tables 4.2.6.8 and 6.1.1.4'
    'N' 'N' 0.0061 0.0033
                         'International Tables Vol C Tables 4.2.6.8 and 6.1.1.4'
    'O' 'O' 0.0106 0.0060
                         'International Tables Vol C Tables 4.2.6.8 and 6.1.1.4'
_computing_data_collection
;
APEX2 (Bruker, 2004)
;
_computing_cell_refinement
;
APEX2/SAINT (Bruker, 2004)
;
_computing_data_reduction
;
SAINT/XPREP (Bruker, 2004)
;
_computing_structure_solution
;
SHELXS97 (Sheldrick, 2008b)
;
_computing_structure_refinement
;
SHELXL2014 (Sheldrick, 2015)
;
_computing_molecular_graphics
;
PLATON (Spek, 2009)
;
_computing_publication_material
;
SHELXL2014 (Sheldrick, 2015) and PLATON (Spek, 2009)
;
loop_
    _atom_site_type_symbol
    _atom_site_label
    _atom_site_fract_x
    _atom_site_fract_y
    _atom_site_fract_z
    _atom_site_U_iso_or_equiv
    _atom_site_adp_type
    _atom_site_calc_flag
    _atom_site_occupancy
    _atom_site_disorder_assembly
    _atom_site_disorder_group
    N N1 0.37444(14) 0.5732(2) 0.38946(7) 0.0382(4) Uani d 1 . .
    N N2 0.37411(13) 0.4662(2) 0.44062(7) 0.0361(4) Uani d 1 . .
    C C3 0.37378(16) 0.5767(2) 0.48951(9) 0.0318(4) Uani d 1 . .
    C C4 0.37462(16) 0.7576(2) 0.46953(10) 0.0341(5) Uani d 1 . .
    C C5 0.37519(17) 0.7475(3) 0.40517(10) 0.0416(5) Uani d 1 . .
    H H5 0.3760 0.8437 0.3773 0.050 Uiso calc 1 . .
    C C11 0.37392(17) 0.4958(3) 0.32759(9) 0.0415(5) Uani d 1 . .
    C C12 0.3296(2) 0.5877(4) 0.27889(11) 0.0572(7) Uani d 1 . .
    H H12 0.2988 0.6978 0.2863 0.069 Uiso calc 1 . .
    C C13 0.3311(2) 0.5164(4) 0.21895(11) 0.0691(8) Uani d 1 . .
    H H13 0.3017 0.5787 0.1856 0.083 Uiso calc 1 . .
    C C14 0.3756(2) 0.3540(5) 0.20857(13) 0.0718(9) Uani d 1 . .
    H H14 0.3771 0.3063 0.1680 0.086 Uiso calc 1 . .
    C C15 0.4181(2) 0.2612(4) 0.25766(13) 0.0665(8) Uani d 1 . .
    H H15 0.4474 0.1499 0.2503 0.080 Uiso calc 1 . .
    C C16 0.41776(19) 0.3311(3) 0.31810(12) 0.0548(7) Uani d 1 . .
    H H16 0.4465 0.2682 0.3515 0.066 Uiso calc 1 . .
    C C31 0.37166(17) 0.4926(3) 0.55265(9) 0.0377(5) Uani d 1 . .
    O O31 0.37408(14) 0.33081(19) 0.55896(7) 0.0540(5) Uani d 1 . .
    O O32 0.36707(14) 0.5958(2) 0.60230(7) 0.0524(5) Uani d 1 . .
    H H32 0.3671(19) 0.724(4) 0.5880(13) 0.079 Uiso d 1 . .
    C C41 0.37522(17) 0.9202(3) 0.50785(11) 0.0412(5) Uani d 1 . .
    O O41 0.37173(14) 0.91999(19) 0.56526(8) 0.0578(5) Uani d 1 . .
    O O42 0.37916(14) 1.06752(19) 0.47441(8) 0.0528(5) Uani d 1 . .
    H H42 0.375(2) 1.164(4) 0.4979(13) 0.079 Uiso d 1 . .
loop_
    _atom_site_aniso_label
    _atom_site_aniso_U_11
    _atom_site_aniso_U_22
    _atom_site_aniso_U_33
    _atom_site_aniso_U_12
    _atom_site_aniso_U_13
    _atom_site_aniso_U_23
    N1 0.0500(11) 0.0337(9) 0.0309(9) 0.0033(9) -0.0029(8) -0.0027(7)
    N2 0.0487(11) 0.0296(9) 0.0301(9) 0.0015(8) -0.0021(9) -0.0017(7)
    C3 0.0375(11) 0.0287(9) 0.0293(10) 0.0002(9) -0.0010(9) -0.0059(8)
    C4 0.0404(12) 0.0279(10) 0.0340(12) 0.0011(10) 0.0015(11) -0.0031(8)
    C5 0.0562(14) 0.0302(11) 0.0383(12) 0.0037(10) -0.0012(12) 0.0011(9)
    C11 0.0487(14) 0.0483(12) 0.0276(11) -0.0013(12) -0.0019(10) -0.0099(10)
    C12 0.0711(18) 0.0649(16) 0.0356(13) 0.0016(14) -0.0049(12) -0.0026(12)
    C13 0.083(2) 0.092(2) 0.0323(14) -0.0064(18) -0.0068(13) -0.0047(14)
    C14 0.074(2) 0.107(2) 0.0348(14) -0.0165(19) 0.0040(15) -0.0250(15)
    C15 0.0658(18) 0.0745(18) 0.0591(18) 0.0048(16) 0.0012(15) -0.0330(15)
    C16 0.0606(16) 0.0594(16) 0.0445(14) 0.0108(13) -0.0067(13) -0.0193(12)
    C31 0.0493(13) 0.0329(11) 0.0309(11) -0.0019(10) 0.0021(11) -0.0031(9)
    O31 0.0923(13) 0.0305(8) 0.0392(9) 0.0023(9) 0.0035(9) 0.0028(7)
    O32 0.0871(13) 0.0404(9) 0.0296(8) -0.0052(9) 0.0042(8) -0.0071(7)
    C41 0.0431(13) 0.0297(11) 0.0507(14) -0.0011(10) 0.0061(11) -0.0054(10)
    O41 0.0945(14) 0.0358(9) 0.0432(10) -0.0070(9) 0.0135(9) -0.0126(7)
    O42 0.0783(13) 0.0255(8) 0.0547(11) 0.0011(8) 0.0056(9) -0.0049(7)
_geom_special_details
;
 All esds (except the esd in the dihedral angle between two l.s. planes)
 are estimated using the full covariance matrix.  The cell esds are taken
 into account individually in the estimation of esds in distances, angles
 and torsion angles; correlations between esds in cell parameters are only
 used when they are defined by crystal symmetry.  An approximate (isotropic)
 treatment of cell esds is used for estimating esds involving l.s. planes.
;
loop_
    _geom_bond_atom_site_label_1
    _geom_bond_atom_site_label_2
    _geom_bond_site_symmetry_2
    _geom_bond_distance
    _geom_bond_publ_flag
    N1 C5 . 1.344(2) ?
    N1 N2 . 1.346(2) ?
    N1 C11 . 1.432(2) ?
    N2 C3 . 1.324(2) ?
    C3 C4 . 1.416(3) ?
    C3 C31 . 1.477(3) ?
    C4 C5 . 1.365(3) ?
    C4 C41 . 1.461(3) ?
    C5 H5 . 0.9300 ?
    C11 C12 . 1.369(3) ?
    C11 C16 . 1.374(3) ?
    C12 C13 . 1.377(3) ?
    C12 H12 . 0.9300 ?
    C13 C14 . 1.365(4) ?
    C13 H13 . 0.9300 ?
    C14 C15 . 1.369(4) ?
    C14 H14 . 0.9300 ?
    C15 C16 . 1.382(3) ?
    C15 H15 . 0.9300 ?
    C16 H16 . 0.9300 ?
    C31 O31 . 1.216(2) ?
    C31 O32 . 1.305(2) ?
    O32 H32 . 1.00(3) ?
    C41 O41 . 1.216(3) ?
    C41 O42 . 1.309(2) ?
    O42 H42 . 0.88(3) ?
loop_
    _geom_angle_atom_site_label_1
    _geom_angle_atom_site_label_2
    _geom_angle_atom_site_label_3
    _geom_angle_site_symmetry_1
    _geom_angle_site_symmetry_3
    _geom_angle
    _geom_angle_publ_flag
    C5 N1 N2 . . 112.07(16) ?
    C5 N1 C11 . . 128.16(18) ?
    N2 N1 C11 . . 119.77(17) ?
    C3 N2 N1 . . 105.03(15) ?
    N2 C3 C4 . . 111.17(17) ?
    N2 C3 C31 . . 116.28(16) ?
    C4 C3 C31 . . 132.55(17) ?
    C5 C4 C3 . . 104.21(16) ?
    C5 C4 C41 . . 126.91(18) ?
    C3 C4 C41 . . 128.87(19) ?
    N1 C5 C4 . . 107.50(18) ?
    N1 C5 H5 . . 126.2 ?
    C4 C5 H5 . . 126.2 ?
    C12 C11 C16 . . 121.2(2) ?
    C12 C11 N1 . . 119.2(2) ?
    C16 C11 N1 . . 119.6(2) ?
    C11 C12 C13 . . 119.6(3) ?
    C11 C12 H12 . . 120.2 ?
    C13 C12 H12 . . 120.2 ?
    C14 C13 C12 . . 119.9(3) ?
    C14 C13 H13 . . 120.1 ?
    C12 C13 H13 . . 120.1 ?
    C13 C14 C15 . . 120.2(2) ?
    C13 C14 H14 . . 119.9 ?
    C15 C14 H14 . . 119.9 ?
    C14 C15 C16 . . 120.7(3) ?
    C14 C15 H15 . . 119.7 ?
    C16 C15 H15 . . 119.7 ?
    C11 C16 C15 . . 118.4(2) ?
    C11 C16 H16 . . 120.8 ?
    C15 C16 H16 . . 120.8 ?
    O31 C31 O32 . . 119.95(19) ?
    O31 C31 C3 . . 121.43(18) ?
    O32 C31 C3 . . 118.62(17) ?
    C31 O32 H32 . . 108.6(15) ?
    O41 C41 O42 . . 122.89(19) ?
    O41 C41 C4 . . 123.62(19) ?
    O42 C41 C4 . . 113.48(19) ?
    C41 O42 H42 . . 112.5(18) ?
loop_
    _geom_torsion_atom_site_label_1
    _geom_torsion_atom_site_label_2
    _geom_torsion_atom_site_label_3
    _geom_torsion_atom_site_label_4
    _geom_torsion_site_symmetry_1
    _geom_torsion_site_symmetry_2
    _geom_torsion_site_symmetry_3
    _geom_torsion_site_symmetry_4
    _geom_torsion
    _geom_torsion_publ_flag
    C5 N1 N2 C3 . . . . 0.5(2) ?
    C11 N1 N2 C3 . . . . -179.43(19) ?
    N1 N2 C3 C4 . . . . -0.4(2) ?
    N1 N2 C3 C31 . . . . 179.03(18) ?
    N2 C3 C4 C5 . . . . 0.2(3) ?
    C31 C3 C4 C5 . . . . -179.2(2) ?
    N2 C3 C4 C41 . . . . -179.6(2) ?
    C31 C3 C4 C41 . . . . 1.1(4) ?
    N2 N1 C5 C4 . . . . -0.4(3) ?
    C11 N1 C5 C4 . . . . 179.5(2) ?
    C3 C4 C5 N1 . . . . 0.2(3) ?
    C41 C4 C5 N1 . . . . 179.9(2) ?
    C5 N1 C11 C12 . . . . -29.3(4) ?
    N2 N1 C11 C12 . . . . 150.6(2) ?
    C5 N1 C11 C16 . . . . 150.6(2) ?
    N2 N1 C11 C16 . . . . -29.4(3) ?
    C16 C11 C12 C13 . . . . -1.6(4) ?
    N1 C11 C12 C13 . . . . 178.4(2) ?
    C11 C12 C13 C14 . . . . 0.6(4) ?
    C12 C13 C14 C15 . . . . 0.6(4) ?
    C13 C14 C15 C16 . . . . -0.9(4) ?
    C12 C11 C16 C15 . . . . 1.3(4) ?
    N1 C11 C16 C15 . . . . -178.7(2) ?
    C14 C15 C16 C11 . . . . -0.1(4) ?
    N2 C3 C31 O31 . . . . 2.7(3) ?
    C4 C3 C31 O31 . . . . -178.0(2) ?
    N2 C3 C31 O32 . . . . -177.2(2) ?
    C4 C3 C31 O32 . . . . 2.1(4) ?
    C5 C4 C41 O41 . . . . 177.8(2) ?
    C3 C4 C41 O41 . . . . -2.5(4) ?
    C5 C4 C41 O42 . . . . -1.7(3) ?
    C3 C4 C41 O42 . . . . 178.0(2) ?
loop_
    _geom_hbond_atom_site_label_D
    _geom_hbond_atom_site_label_H
    _geom_hbond_atom_site_label_A
    _geom_hbond_site_symmetry_A
    _geom_hbond_distance_DH
    _geom_hbond_distance_HA
    _geom_hbond_distance_DA
    _geom_hbond_angle_DHA
    _geom_hbond_publ_flag
    O32 H32 O41 . 1.00(3) 1.54(3) 2.546(2) 178(2) no
    O42 H42 O31 1_565 0.88(3) 1.80(3) 2.660(2) 168(3) no
    O42 H42 N2 1_565 0.88(3) 2.56(3) 3.063(2) 117(2) no
    C14 H14 O31 7_565 0.93 2.53 3.456(3) 177 no
    C12 H12 Cg1 8_665 0.93 2.86 3.685(3) 148 no
    C15 H15 Cg1 3_655 0.93 2.92 3.755(3) 151 no
_shelx_space_group_comment
;
The symmetry employed for this shelxl refinement is uniquely defined
by the following loop, which should always be used as a source of
symmetry information in preference to the above space-group names.
They are only intended as comments.
;
_shelx_estimated_absorpt_T_min     0.982
_shelx_estimated_absorpt_T_max     0.987
_shelx_hkl_file
;
   0   1   0   -0.30    0.20
   0   1   0   -0.50    0.20
   0   1   0   -0.40    0.20
   0  -1   0   -0.40    0.20
   0  -1   0   -0.20    0.20
   0  -1   0   -0.50    0.10
   0  -1   0   -0.30    0.10
   0  -2   0  572.74   13.70
   0  -2   0  587.04   13.70
   0  -2   0  575.94   13.80
   0  -2   0  580.14   15.80
   0  -2   0  596.34   13.70
   0   2   0  570.34   13.80
   0   2   0  577.64   14.50
   0   3   0    0.70    0.40
   0   3   0   -0.10    0.30
   0  -3   0    0.30    0.30
   0   3   0   -0.20    0.10
   0   3   0    0.70    0.50
   0  -3   0   -0.20    0.20
   0  -3   0   -0.40    0.40
   0  -3   0    0.10    0.30
   0  -3   0   -0.30    0.20
   0  -4   0    8.60    0.70
   0   4   0    8.90    0.80
   0  -4   0    8.20    0.70
   0  -4   0   13.30    0.90
   0  -4   0   15.60    1.40
   0   4   0   10.00    0.70
   0  -4   0    8.90    0.80
   0  -5   0    0.10    0.60
   0   5   0    0.10    0.30
   0  -5   0    0.10    0.40
   0  -5   0    0.10    0.30
   0   5   0    0.50    0.80
   0   5   0   -0.30    0.30
   0  -5   0    0.10    0.40
   0   5   0    0.00    0.50
   0  -5   0    0.90    0.50
   0  -6   0  120.99    5.20
   0  -6   0  120.19    4.00
   0   6   0  123.09    5.20
   0  -6   0  120.99    3.50
   0  -6   0  117.59    3.80
   0   6   0  118.09    3.60
   0  -6   0  114.39    3.50
   0   6   0  121.99    3.60
   0  -7   0   -0.40    0.50
   0   7   0    0.10    0.50
   0   7   0    1.50    1.10
   0  -7   0    0.60    0.80
   0  -8   0    6.70    1.00
   0   8   0    6.20    0.70
   0  -8   0    6.90    1.50
   0   8   0    5.70    1.80
   0  -9   0   -0.70    1.00
   0   9   0    0.20    1.00
  -1   0   0    0.00    0.10
  -1   0   0   -0.10    0.10
  -1   0   0   -0.10    0.10
  -1   0   0    0.00    0.10
   1   0   0   -0.10    0.10
   1   0   0   -0.20    0.10
   1   0   0   -0.10    0.10
   1   0   0   -0.10    0.10
  -1   1   0    0.00    0.20
  -1   1   0    0.10    0.10
  -1   1   0   -0.10    0.20
  -1   1   0   -0.20    0.20
  -1  -1   0    0.10    0.20
  -1  -1   0   -0.30    0.10
  -1   1   0    0.40    0.30
   1  -1   0   -0.30    0.20
   1   1   0   -0.20    0.10
   1  -1   0    0.10    0.20
   1  -1   0   -0.10    0.20
   1  -1   0   -0.20    0.20
   1  -1   0    0.00    0.10
   1   1   0    0.10    0.20
  -1   2   0    0.00    0.30
  -1  -2   0   -0.10    0.20
  -1   2   0   -0.40    0.30
  -1  -2   0   -0.30    0.20
  -1   2   0    0.30    0.30
  -1  -2   0    0.00    0.20
  -1   2   0    0.20    0.20
  -1   2   0   -0.20    0.30
  -1  -2   0    0.00    0.40
   1  -2   0    0.00    0.30
   1  -2   0   -0.20    0.30
   1   2   0    0.30    0.30
   1  -2   0    0.30    0.30
   1   2   0   -0.20    0.20
   1  -2   0    0.00    0.20
   1  -2   0   -0.20    0.30
   1   2   0   -0.40    0.40
  -1   3   0   -0.10    0.50
  -1  -3   0   -0.10    0.20
  -1  -3   0   -0.30    0.20
  -1   3   0    0.00    0.40
  -1  -3   0   -0.50    0.40
  -1   3   0    0.20    0.30
  -1  -3   0    0.00    0.20
  -1   3   0   -0.20    0.30
   1  -3   0    0.50    0.40
   1  -3   0    0.10    0.30
   1  -3   0   -0.30    0.30
   1   3   0    0.20    0.30
   1  -3   0    0.30    0.30
   1   3   0   -0.30    0.20
   1   3   0   -0.50    0.50
   1  -3   0    0.20    0.30
  -1  -4   0    0.70    0.30
  -1  -4   0    0.10    0.30
  -1   4   0    0.00    0.10
  -1  -4   0   -0.60    0.30
  -1   4   0   -0.20    0.50
  -1  -4   0    1.80    0.80
  -1   4   0    0.10    0.40
  -1   4   0    0.30    0.60
   1  -4   0    0.50    0.40
   1   4   0    0.50    0.40
   1  -4   0    0.10    0.40
   1  -4   0   -0.60    0.40
   1  -4   0    0.00    0.30
   1   4   0    0.60    0.20
   1   4   0    2.80    1.00
   1  -4   0    0.10    0.40
  -1  -5   0    0.20    0.30
  -1  -5   0    0.40    0.70
  -1  -5   0    0.20    0.40
  -1   5   0    0.70    0.70
  -1   5   0    0.10    0.40
  -1   5   0    0.10    0.50
  -1  -5   0    0.60    0.50
  -1  -5   0    0.60    0.40
  -1   5   0    0.30    0.50
   1   5   0    1.00    0.90
   1  -5   0    0.70    0.60
   1  -5   0    0.70    0.40
   1  -5   0    0.10    0.40
   1   5   0    0.30    0.50
   1  -5   0    0.70    0.50
   1  -5   0    0.50    0.50
  -1  -6   0    0.10    0.70
  -1  -6   0    0.10    0.40
  -1   6   0   -0.10    0.60
  -1  -6   0    0.00    0.50
  -1  -6   0   -0.10    0.30
  -1  -6   0    0.40    0.30
  -1   6   0    0.00    0.90
  -1   6   0   -0.20    0.20
  -1   6   0    0.30    0.40
   1  -6   0    0.90    0.60
   1   6   0    0.30    0.80
   1  -6   0    1.00    0.50
   1  -6   0    1.30    0.70
   1  -6   0    0.00    0.50
   1   6   0    0.40    0.50
  -1  -7   0    1.10    0.60
  -1   7   0    2.50    1.20
  -1  -7   0    3.30    1.20
  -1   7   0    1.20    0.70
   1  -7   0    2.20    1.00
   1   7   0    2.40    1.40
   1   7   0    0.30    0.50
   1  -7   0    1.70    0.80
  -1  -8   0    0.60    0.90
  -1  -8   0    0.30    0.50
  -1   8   0    2.00    1.40
  -1   8   0    0.10    0.60
   1   8   0   -0.20    1.10
   1  -8   0    1.10    0.70
   1  -8   0   -0.70    0.80
  -1  -9   0   -0.60    0.80
  -1   9   0    1.40    1.40
   1  -9   0    0.70    0.70
  -2   0   0    1.50    0.80
  -2   1   0   48.50    1.50
  -2   1   0   49.00    1.70
  -2   1   0   48.60    1.80
  -2  -1   0   50.69    1.60
  -2  -1   0   51.49    1.60
  -2   1   0   49.70    1.70
  -2   1   0   47.80    1.70
  -2  -1   0   52.99    1.60
   2  -1   0   54.89    1.80
   2   1   0   53.59    1.60
   2  -1   0   51.19    1.80
   2  -1   0   48.80    1.80
   2   1   0   53.69    1.60
   2   1   0   54.09    1.70
   2  -1   0   46.70    1.80
   2   1   0   53.09    1.60
  -2   2   0  110.99    3.30
  -2   2   0  108.49    3.40
  -2  -2   0  113.19    3.00
  -2   2   0  110.59    3.30
  -2   2   0  110.89    3.40
  -2   2   0  112.99    3.40
  -2  -2   0  114.19    4.10
  -2  -2   0  112.39    3.10
   2  -2   0  115.79    3.40
   2  -2   0  117.39    3.30
   2   2   0  116.29    3.00
   2   2   0  110.19    3.10
   2  -2   0  112.09    3.30
   2  -2   0  113.49    3.40
   2  -2   0  118.29    3.40
  -2   3   0  288.97    7.00
  -2  -3   0  260.57    6.60
  -2   3   0  263.47    7.10
  -2  -3   0  248.98    8.50
  -2   3   0  274.97    7.10
  -2   3   0  280.87    7.10
  -2  -3   0  257.77    6.80
  -2  -3   0  273.37    6.70
   2   3   0  260.77    7.60
   2  -3   0  264.37    7.20
   2   3   0  247.68    6.70
   2  -3   0  276.67    7.00
   2  -3   0  269.47    7.10
   2   3   0  269.07    6.60
   2  -3   0  284.27    7.80
   2   3   0  261.37    6.60
   2  -3   0  278.07    7.10
  -2  -4   0    0.70    0.40
  -2  -4   0    0.70    0.30
  -2   4   0    0.90    0.70
  -2   4   0    1.60    0.60
  -2   4   0    0.00    0.40
  -2  -4   0    0.20    0.30
  -2   4   0   -0.30    0.40
  -2   4   0    0.40    0.40
  -2  -4   0   -0.10    0.60
   2   4   0    0.70    0.70
   2  -4   0   -0.30    0.40
   2   4   0    0.40    0.20
   2   4   0    0.40    0.40
   2  -4   0    0.90    0.50
   2  -4   0    0.00    0.40
   2  -4   0    0.70    0.50
   2   4   0    0.20    0.20
   2  -4   0    0.80    0.50
  -2  -5   0  171.88    4.80
  -2   5   0  169.18    5.10
  -2  -5   0  164.08    4.40
  -2  -5   0  172.38    4.50
  -2  -5   0  165.78    6.60
  -2   5   0  174.68    5.00
  -2   5   0  171.48    6.10
   2  -5   0  167.58    5.10
   2  -5   0  173.48    5.30
   2  -5   0  168.38    5.10
   2  -5   0  169.78    5.90
   2   5   0  166.98    4.60
   2  -5   0  168.18    5.00
   2   5   0  176.08    6.10
  -2  -6   0    0.50    0.30
  -2   6   0    2.70    1.30
  -2   6   0    0.20    0.60
  -2  -6   0   -0.20    0.40
  -2   6   0    0.50    0.70
  -2  -6   0    0.90    0.90
  -2  -6   0    0.80    0.50
  -2   6   0    0.20    0.50
  -2  -6   0    0.20    0.30
   2  -6   0    0.80    0.60
   2   6   0   -0.10    0.90
   2  -6   0    0.70    0.70
   2   6   0   -0.10    0.40
   2  -6   0    0.70    0.60
   2  -6   0    0.60    0.50
  -2  -7   0  147.49    4.30
  -2  -7   0  149.19    6.60
  -2   7   0  150.08    6.30
  -2   7   0  143.19    4.60
   2  -7   0  145.99    5.80
   2   7   0  133.99    3.70
   2  -7   0  145.39    4.80
  -2  -8   0    0.20    0.80
  -2   8   0    1.20    1.20
  -2   8   0    0.40    0.70
  -2  -8   0    0.40    0.40
   2  -8   0    0.30    0.70
   2  -8   0   -0.40    0.70
  -2  -9   0   12.50    2.30
  -2   9   0   15.60    2.80
   2  -9   0   13.50    1.60
  -3   0   0    0.20    0.20
  -3   0   0    0.20    0.30
  -3   0   0   -0.10    0.40
  -3   0   0    0.40    0.40
   3   0   0    0.30    0.40
   3   0   0   -0.10    0.30
   3   0   0   -0.20    0.30
   3   0   0    0.80    0.40
  -3  -1   0    0.30    0.30
  -3   1   0    1.20    0.50
  -3   1   0    0.40    0.50
  -3   1   0    1.00    0.50
  -3   1   0    1.60    0.50
   3  -1   0    0.70    0.50
   3  -1   0    0.80    0.50
   3  -1   0    0.10    0.30
   3  -1   0    0.90    0.40
  -3   2   0   -0.30    0.40
  -3  -2   0   -0.10    0.30
  -3  -2   0    0.00    0.30
  -3   2   0    0.20    0.20
  -3   2   0   -0.40    0.30
  -3   2   0   -0.30    0.40
  -3   2   0    0.20    0.30
   3  -2   0    0.00    0.30
   3  -2   0    0.80    0.40
   3  -2   0    0.50    0.20
   3  -2   0    0.50    0.40
   3   2   0    0.40    0.30
   3   2   0    0.20    0.30
   3  -2   0    0.30    0.40
   3   2   0    0.10    0.30
   3   2   0    0.10    0.40
  -3   3   0   -0.20    0.60
  -3   3   0   -0.60    0.50
  -3   3   0    0.00    0.30
  -3   3   0   -0.20    0.50
  -3  -3   0    0.10    0.60
  -3  -3   0   -0.20    0.30
  -3   3   0   -0.10    0.40
  -3  -3   0   -0.20    0.30
   3  -3   0   -0.50    0.30
   3  -3   0    0.00    0.50
   3   3   0   -0.10    0.30
   3  -3   0   -0.10    0.50
   3  -3   0   -0.60    0.40
   3   3   0   -0.40    0.30
   3   3   0   -0.20    0.30
   3   3   0   -0.10    0.40
   3  -3   0    0.30    0.30
  -3   4   0   -0.10    0.40
  -3   4   0    0.00    0.60
  -3  -4   0    1.00    0.80
  -3   4   0    0.30    0.50
  -3  -4   0    0.50    0.30
  -3  -4   0   -0.20    0.30
  -3   4   0    0.20    0.70
   3   4   0    0.40    0.40
   3  -4   0    0.30    0.50
   3  -4   0    0.70    0.60
   3  -4   0    0.50    0.50
   3   4   0   -0.20    0.20
   3  -4   0    0.80    0.60
   3   4   0   -0.10    0.20
   3  -4   0    0.30    0.40
  -3  -5   0    0.40    0.40
  -3  -5   0    0.30    0.30
  -3  -5   0    0.40    0.30
  -3   5   0    0.50    0.60
  -3   5   0   -0.20    0.50
  -3   5   0    0.10    0.70
  -3   5   0    0.60    0.80
  -3  -5   0    0.20    0.80
   3  -5   0    1.50    0.70
   3  -5   0    0.90    0.60
   3   5   0   -0.10    0.40
   3  -5   0    0.60    0.50
   3  -5   0    0.10    0.50
  -3   6   0    0.30    0.60
  -3   6   0   -0.40    0.50
  -3  -6   0    1.30    0.90
  -3  -6   0    0.10    0.40
  -3   6   0    0.70    0.80
  -3   6   0   -1.10    0.90
  -3  -6   0    0.10    0.20
  -3  -6   0    0.40    0.30
   3   6   0    0.40    0.40
   3   6   0    0.20    0.40
   3  -6   0    0.00    0.50
   3  -6   0    0.70    0.70
   3  -6   0    0.00    0.60
   3  -6   0    1.80    0.70
  -3   7   0    2.20    0.90
  -3   7   0   -0.50    0.70
  -3  -7   0    2.00    1.10
  -3  -7   0    0.50    0.50
   3  -7   0    0.30    0.70
   3   7   0    0.20    0.30
   3   7   0   -0.10    0.30
   3  -7   0    2.00    0.90
  -3   8   0    1.30    0.90
  -3  -8   0    0.40    0.90
  -3  -8   0    0.40    0.40
  -3   8   0    0.10    0.90
   3  -8   0    1.40    0.80
  -3  -9   0    0.30    1.10
  -3   9   0    0.20    1.00
   3  -9   0    0.20    0.80
  -4   0   0 9725.93  229.48
  -4   0   0 9771.22  230.68
  -4   0   0 9725.13  229.18
  -4   0   0 9579.94  229.88
   4   0   0 9999.00  229.88
   4   0   0 9707.93  229.78
   4   0   0 9938.01  229.48
   4   0   0 9376.96  229.38
  -4   1   0  286.87    7.70
  -4  -1   0  288.57    7.70
  -4  -1   0  289.37    7.60
  -4   1   0  295.67    7.80
  -4   1   0  294.07    7.90
  -4  -1   0  290.47    7.60
  -4   1   0  292.97    7.80
  -4  -1   0  295.87    7.60
   4   1   0  284.27    7.60
   4  -1   0  292.97    7.80
   4  -1   0  298.97    8.00
   4   1   0  283.27    7.60
   4  -1   0  290.37    7.70
   4   1   0  286.77    7.70
   4   1   0  284.47    7.60
   4  -1   0  287.77    7.80
  -4   2   0  356.06    9.70
  -4   2   0  370.86    9.60
  -4   2   0  365.96    9.70
  -4  -2   0  374.66    9.30
  -4  -2   0  371.46    9.30
  -4   2   0  375.26    9.60
  -4   2   0  363.76    9.80
   4  -2   0  362.06    9.70
   4  -2   0  361.46    9.60
   4   2   0  358.56    9.30
   4  -2   0  360.66    9.60
   4   2   0  367.76    9.30
   4   2   0  372.46    9.30
   4  -2   0  362.76    9.80
   4   2   0  360.46    9.30
  -4   3   0    8.30    1.00
  -4   3   0   10.10    1.20
  -4  -3   0    9.20    0.80
  -4   3   0    7.70    1.10
  -4   3   0    9.70    1.20
  -4   3   0    8.30    0.60
  -4  -3   0    7.80    0.70
  -4  -3   0    5.40    1.20
   4  -3   0    8.50    1.10
   4  -3   0    8.50    1.10
   4   3   0    8.60    0.80
   4  -3   0    8.10    0.60
   4  -3   0    9.30    1.10
   4   3   0    7.90    0.80
   4   3   0    7.70    0.80
   4  -3   0    6.90    1.00
  -4   4   0    5.20    1.00
  -4  -4   0    5.30    0.70
  -4   4   0    6.20    1.10
  -4  -4   0    5.90    0.70
  -4   4   0    5.40    1.00
  -4   4   0    5.80    0.90
  -4  -4   0    5.60    0.60
  -4  -4   0    5.30    1.20
   4   4   0    5.20    0.60
   4  -4   0    4.40    0.90
   4  -4   0    6.00    1.00
   4  -4   0    3.60    0.60
   4   4   0    5.40    0.80
   4   4   0    6.00    0.60
   4  -4   0    3.70    0.80
  -4   5   0    5.50    1.10
  -4  -5   0    3.80    0.50
  -4  -5   0    4.90    0.60
  -4  -5   0    4.20    1.20
  -4  -5   0    4.50    0.70
  -4   5   0    4.30    0.90
  -4   5   0    3.90    1.00
   4  -5   0    5.10    1.00
   4  -5   0    4.30    0.90
   4   5   0    3.80    0.70
   4  -5   0    3.00    0.70
   4   5   0    3.10    0.60
   4  -5   0    3.40    0.90
  -4  -6   0   86.39    4.90
  -4   6   0   85.19    3.40
  -4  -6   0   76.09    2.40
  -4  -6   0   84.19    2.50
  -4  -6   0   84.29    2.90
  -4   6   0   86.09    4.20
  -4   6   0   81.39    3.50
  -4   6   0   86.99    3.40
   4   6   0   83.79    2.70
   4  -6   0   84.19    3.40
   4  -6   0   84.49    3.80
   4  -6   0   84.69    3.50
   4  -6   0   89.99    3.50
   4   6   0   78.59    2.60
  -4   7   0    0.20    0.80
  -4   7   0    1.70    1.20
  -4  -7   0    0.30    0.50
  -4  -7   0    1.90    1.20
   4   7   0   -0.20    0.30
   4  -7   0   -0.90    0.70
   4   7   0    0.60    0.30
   4  -7   0    1.40    0.80
  -4  -8   0    3.10    0.60
  -4  -8   0    1.20    1.20
  -4   8   0    4.60    1.20
  -4   8   0    4.10    1.60
   4  -8   0    3.90    1.20
  -4   9   0    0.90    1.40
  -4  -9   0    0.20    1.20
  -4   9   0    0.70    0.80
   4  -9   0   -0.10    0.90
  -5   0   0   -0.50    0.60
  -5   0   0    0.30    0.40
  -5   0   0    0.00    0.50
  -5   0   0   -0.20    0.40
   5   0   0    0.80    0.60
   5   0   0   -0.30    0.50
   5   0   0    0.50    0.50
   5   0   0    0.80    0.50
  -5   1   0    1.30    0.60
  -5  -1   0   -0.40    0.40
  -5   1   0    0.60    0.50
  -5  -1   0   -0.40    0.60
  -5  -1   0    0.10    0.40
  -5   1   0    1.20    0.70
  -5  -1   0    0.10    0.40
  -5   1   0   -0.20    0.60
   5  -1   0    1.30    0.60
   5  -1   0    0.90    0.60
   5   1   0    0.20    0.50
   5  -1   0    0.00    0.40
   5   1   0   -0.50    0.50
   5   1   0   -0.20    0.40
   5   1   0   -0.20    0.40
   5  -1   0    0.10    0.50
  -5  -2   0    0.70    0.50
  -5   2   0    0.10    0.40
  -5  -2   0    0.50    0.40
  -5   2   0    0.90    0.80
  -5   2   0    0.10    0.20
  -5   2   0    1.60    0.60
  -5   2   0   -1.10    0.60
   5  -2   0    0.90    0.50
   5   2   0   -0.10    0.50
   5  -2   0    0.40    0.60
   5  -2   0    0.20    0.50
   5   2   0    0.20    0.50
   5  -2   0    0.40    0.60
   5   2   0   -0.40    0.40
   5   2   0   -0.10    0.50
  -5   3   0    0.60    0.50
  -5   3   0    1.10    0.70
  -5  -3   0    1.30    0.50
  -5  -3   0    1.70    0.60
  -5   3   0    0.20    0.20
  -5   3   0    0.10    0.70
  -5   3   0    0.10    0.70
  -5  -3   0    2.30    0.80
   5  -3   0    0.50    0.60
   5  -3   0    0.50    0.70
   5   3   0    0.70    0.50
   5   3   0    0.80    0.50
   5  -3   0    0.90    0.60
   5   3   0    0.60    0.60
   5  -3   0    0.50    0.60
   5   3   0   -0.50    0.40
  -5  -4   0   -0.10    0.40
  -5  -4   0    0.40    0.70
  -5   4   0   -0.70    0.60
  -5   4   0    0.20    0.80
  -5  -4   0    0.90    0.40
  -5   4   0    0.60    0.80
   5   4   0   -0.10    0.40
   5   4   0   -0.30    0.50
   5   4   0    0.60    0.60
   5  -4   0   -0.10    0.60
   5  -4   0    0.40    0.70
   5  -4   0    0.00    0.60
   5   4   0   -0.10    0.40
  -5  -5   0    0.20    0.40
  -5  -5   0    0.10    0.40
  -5   5   0   -0.30    0.60
  -5  -5   0    0.70    0.40
  -5  -5   0    1.50    0.90
  -5   5   0    0.10    0.80
  -5   5   0    0.40    0.70
   5   5   0   -0.40    0.50
   5   5   0    0.30    0.30
   5   5   0    0.20    0.30
   5  -5   0    2.00    0.90
   5  -5   0    0.70    0.70
   5  -5   0    0.70    0.70
   5   5   0    0.60    0.40
   5  -5   0    0.10    0.40
  -5   6   0    0.50    0.90
  -5   6   0   -0.10    0.80
  -5   6   0   -0.10    0.90
  -5  -6   0    0.30    0.50
  -5  -6   0   -0.30    0.70
   5   6   0   -0.20    0.50
   5  -6   0    0.80    0.90
   5  -6   0   -0.40    0.60
   5  -6   0    1.50    0.90
   5  -6   0   -0.60    0.50
   5   6   0    0.30    0.60
  -5  -7   0    1.90    1.20
  -5   7   0    1.80    1.30
  -5   7   0    3.30    1.20
   5   7   0    1.00    0.40
   5  -7   0    1.80    1.00
  -5   8   0   -0.80    1.10
  -5   8   0   -0.20    1.00
  -5  -8   0    0.30    0.50
  -5  -8   0   -0.90    0.90
   5  -8   0   -0.40    0.90
  -5  -9   0    0.20    1.20
  -5   9   0    1.30    1.40
  -5   9   0    1.10    1.00
  -6   0   0    4.80    1.00
  -6   0   0    4.30    0.80
  -6   0   0    6.30    1.00
  -6   0   0    5.80    1.00
   6   0   0    7.70    1.10
   6   0   0    4.90    1.00
   6   0   0    6.40    1.00
   6   0   0    6.60    1.20
  -6  -1   0   82.49    3.00
  -6  -1   0   77.19    3.10
  -6   1   0   76.19    3.20
  -6  -1   0   75.99    2.90
  -6  -1   0   80.69    3.00
  -6   1   0   78.49    3.10
  -6   1   0   79.79    3.30
  -6   1   0   76.89    3.00
   6  -1   0   78.89    3.20
   6   1   0   73.69    2.90
   6   1   0   76.79    3.00
   6  -1   0   79.69    3.20
   6   1   0   76.69    3.10
   6  -1   0   76.49    3.30
   6   1   0   75.89    3.00
   6  -1   0   73.09    3.00
  -6   2   0  107.09    3.40
  -6  -2   0  113.29    3.80
  -6   2   0  114.59    4.00
  -6   2   0  113.59    4.30
  -6  -2   0  115.19    3.80
  -6   2   0  116.39    4.10
  -6   2   0  107.29    4.10
   6   2   0  111.89    3.90
   6  -2   0  114.69    4.20
   6   2   0  117.19    3.90
   6  -2   0  116.39    4.20
   6   2   0  110.79    3.90
   6  -2   0  111.89    4.10
   6  -2   0  118.19    4.30
   6   2   0  113.09    3.80
  -6   3   0   13.80    1.70
  -6   3   0   10.00    1.40
  -6   3   0   11.60    0.50
  -6  -3   0   10.40    1.00
  -6  -3   0    9.70    1.60
  -6   3   0   14.30    1.40
  -6  -3   0   11.50    1.10
   6  -3   0   11.40    1.40
   6   3   0   12.10    1.10
   6   3   0   11.30    1.30
   6   3   0   10.80    1.10
   6   3   0    9.50    1.00
   6  -3   0   10.30    1.40
   6  -3   0   12.10    1.50
  -6   4   0   -1.20    0.70
  -6   4   0   -0.10    0.70
  -6  -4   0    0.00    0.60
  -6   4   0    2.50    0.90
  -6  -4   0   -0.30    0.50
   6   4   0    0.60    0.50
   6  -4   0   -0.40    0.70
   6   4   0    0.50    0.60
   6   4   0    0.90    0.70
   6  -4   0   -0.10    0.70
   6  -4   0    1.60    0.90
   6   4   0    0.60    0.50
  -6   5   0   60.29    3.20
  -6   5   0   63.39    3.20
  -6  -5   0   60.39    2.50
  -6  -5   0   58.59    2.30
  -6  -5   0   55.39    4.00
  -6   5   0   64.89    3.00
   6  -5   0   54.49    3.00
   6  -5   0   54.09    3.10
   6   5   0   58.99    2.50
   6   5   0   57.89    2.10
   6  -5   0   60.79    3.00
   6   5   0   59.39    2.10
  -6   6   0    1.70    1.00
  -6   6   0    2.60    1.10
  -6  -6   0    1.20    1.30
   6  -6   0   -1.00    0.70
   6   6   0    1.40    0.60
   6   6   0   -0.50    0.60
   6  -6   0    0.60    0.90
  -6   7   0   82.09    4.00
  -6   7   0   74.69    4.40
  -6  -7   0   83.39    5.40
   6   7   0   75.59    2.60
   6  -7   0   83.29    4.00
  -6   8   0    0.40    1.10
  -6   8   0    0.80    1.40
  -6  -8   0   -1.00    0.90
   6  -8   0    1.00    1.20
  -7   0   0    0.80    0.90
  -7   0   0    0.00    0.40
  -7   0   0    0.30    0.50
  -7   0   0    0.00    0.70
   7   0   0    1.00    0.80
   7   0   0    1.10    0.90
   7   0   0   -0.50    0.40
   7   0   0    0.00    0.70
  -7   1   0    1.00    0.70
  -7  -1   0    1.30    0.90
  -7  -1   0    0.30    0.60
  -7   1   0   -0.10    0.60
  -7  -1   0    0.40    0.60
  -7   1   0    0.30    0.90
  -7   1   0    2.00    0.80
  -7  -1   0    1.20    0.80
   7   1   0    0.40    0.70
   7   1   0   -0.80    0.60
   7  -1   0    0.50    0.80
   7  -1   0    0.30    0.50
   7  -1   0    1.50    0.70
   7   1   0    1.20    0.80
   7   1   0    0.10    0.50
   7  -1   0    0.50    0.80
  -7  -2   0    0.10    0.50
  -7   2   0   -0.20    0.80
  -7  -2   0   -0.10    0.60
  -7   2   0    0.30    0.70
  -7   2   0    1.10    1.00
  -7  -2   0    0.00    0.60
   7   2   0    0.20    0.60
   7  -2   0   -0.20    0.70
   7   2   0    0.60    0.70
   7   2   0   -0.20    0.50
   7  -2   0   -0.10    0.50
   7  -2   0   -0.30    0.50
   7   2   0   -0.40    0.60
  -7   3   0    0.10    0.20
  -7   3   0    0.20    0.90
  -7   3   0    0.30    1.00
  -7  -3   0   -0.10    0.50
  -7  -3   0    0.10    0.90
  -7   3   0   -0.10    0.50
   7   3   0    0.20    0.70
   7   3   0   -0.50    0.50
   7  -3   0    0.50    0.80
   7   3   0    0.00    0.60
   7  -3   0    0.10    0.80
   7  -3   0    0.50    0.80
  -7   4   0   -0.50    0.80
  -7  -4   0   -0.40    0.70
  -7   4   0   -0.80    0.80
  -7   4   0    0.30    0.90
  -7  -4   0    0.60    0.60
   7   4   0    0.50    0.70
   7  -4   0   -0.90    0.80
   7  -4   0    1.00    0.90
   7   4   0   -0.20    0.60
   7   4   0   -0.70    0.50
   7  -4   0    0.40    0.60
  -7   5   0    0.30    0.80
  -7   5   0    0.40    0.90
  -7  -5   0   -0.40    1.10
  -7   5   0   -0.20    1.00
  -7  -5   0    0.20    0.60
   7  -5   0   -0.60    0.80
   7  -5   0   -0.30    0.80
   7   5   0    0.50    0.70
   7  -5   0    0.60    0.80
   7   5   0   -0.20    0.60
   7   5   0    0.10    0.50
  -7   6   0   -0.80    0.90
  -7  -6   0    1.30    1.30
  -7   6   0   -0.60    0.90
   7   6   0    0.60    0.70
   7  -6   0   -0.90    0.90
   7  -6   0    0.40    0.90
  -7  -7   0   -0.30    0.90
  -7   7   0    2.00    1.10
  -7   7   0    1.90    1.30
   7  -7   0   -0.20    1.10
   7   7   0    0.50    0.60
  -7  -8   0   -0.40    1.20
  -7   8   0   -0.10    1.10
  -7   8   0    0.40    1.00
   7  -8   0    0.40    1.00
  -8   0   0 1184.08   29.90
  -8   0   0 1241.28   30.20
  -8   0   0 1222.48   30.30
   8   0   0 1257.67   30.20
   8   0   0 1236.78   30.20
   8   0   0 1149.58   30.00
  -8  -1   0   35.80    2.40
  -8  -1   0   32.20    2.00
  -8   1   0   36.80    2.50
  -8   1   0   36.80    2.60
  -8  -1   0   34.80    2.10
   8  -1   0   39.80    2.50
   8   1   0   35.20    2.10
   8  -1   0   33.40    2.20
   8   1   0   35.60    2.30
   8   1   0   41.40    2.40
  -8   2   0  104.19    4.40
  -8  -2   0  102.79    4.90
  -8  -2   0  104.99    4.00
  -8   2   0  108.49    4.50
  -8  -2   0  104.39    3.90
   8  -2   0   89.49    4.00
   8   2   0   93.49    3.90
   8   2   0   99.39    3.90
   8  -2   0   96.79    4.10
   8   2   0  103.89    4.00
  -8   3   0    3.10    0.40
  -8   3   0    4.10    1.30
  -8   3   0    4.40    1.20
  -8  -3   0    3.70    0.90
  -8   3   0    1.80    1.20
  -8  -3   0    2.70    1.10
  -8   3   0    2.20    0.30
   8   3   0    4.80    1.10
   8   3   0    3.40    0.90
   8   3   0    3.30    1.00
   8  -3   0    4.20    1.10
   8  -3   0    1.80    0.80
  -8   4   0    3.00    1.30
  -8  -4   0    3.70    0.90
  -8   4   0    3.50    1.10
  -8  -4   0    2.40    1.30
  -8   4   0    5.70    1.30
   8   4   0    3.90    1.00
   8  -4   0    3.60    1.20
   8   4   0    4.20    1.10
   8  -4   0    3.10    1.20
   8   4   0    3.50    1.00
  -8   5   0    0.70    1.00
  -8   5   0    1.60    1.20
  -8   5   0    0.90    1.10
  -8  -5   0    0.00    1.20
   8   5   0    1.40    0.90
   8  -5   0    0.90    1.10
   8  -5   0    1.70    1.10
   8   5   0    0.00    0.30
   8   5   0    0.50    0.70
  -8   6   0   30.50    2.50
  -8  -6   0   33.20    3.70
  -8   6   0   33.60    2.80
   8  -6   0   32.90    2.70
   8   6   0   30.80    2.00
   8  -6   0   33.40    2.60
  -8  -7   0    2.30    1.70
  -8   7   0    0.80    1.10
   8  -7   0    1.80    1.40
   8   7   0    0.20    0.70
  -8   8   0   -0.30    1.10
  -8   8   0    1.80    1.50
  -8  -8   0    3.10    1.80
   8  -8   0    2.30    1.40
  -9   0   0    1.00    0.80
  -9   0   0    1.20    1.10
   9   0   0    0.80    0.70
   9   0   0    2.10    1.10
  -9  -1   0   -0.50    0.60
  -9  -1   0   -0.10    1.00
  -9   1   0    0.20    0.70
  -9  -1   0    1.10    0.90
  -9  -1   0    0.50    0.70
  -9   1   0   -0.20    0.70
   9   1   0    0.90    0.90
   9   1   0   -0.10    0.60
   9   1   0    0.90    1.00
   9  -1   0    0.40    1.00
   9  -1   0   -0.10    0.70
  -9   2   0    1.50    1.00
  -9  -2   0   -0.60    0.90
  -9  -2   0    1.70    0.90
  -9   2   0   -0.40    0.70
  -9  -2   0   -0.60    0.50
   9   2   0    1.50    1.00
   9   2   0    0.60    0.90
   9   2   0    1.40    0.90
   9  -2   0   -0.50    0.70
   9  -2   0    0.50    1.00
  -9  -3   0   -0.40    0.60
  -9   3   0    0.70    0.90
  -9   3   0    0.00    0.30
  -9  -3   0   -0.30    1.20
  -9   3   0    0.20    0.80
  -9   3   0    0.00    0.30
   9   3   0    1.70    0.90
   9   3   0    0.00    0.80
   9   3   0    0.40    0.90
   9  -3   0    0.20    0.80
   9  -3   0    1.10    1.10
  -9  -4   0    0.40    1.20
  -9   4   0    1.00    1.20
  -9  -4   0   -0.70    0.50
  -9   4   0    0.30    1.20
   9  -4   0    0.00    1.10
   9  -4   0    1.20    1.10
   9   4   0    0.00    0.70
   9   4   0    0.10    0.90
   9   4   0   -0.40    0.80
  -9   5   0    0.80    1.10
  -9   5   0   -0.50    1.00
  -9  -5   0    0.30    1.10
   9   5   0   -0.40    0.80
   9  -5   0   -0.50    1.00
   9  -5   0   -0.10    1.10
  -9   6   0    0.70    1.20
  -9  -6   0   -1.10    1.20
  -9   6   0   -0.10    1.20
   9  -6   0    1.10    1.30
   9  -6   0   -1.30    0.90
   9   6   0   -1.00    0.80
  -9   7   0    0.10    1.20
  -9  -7   0    1.30    1.50
   9  -7   0    1.10    1.20
   9   7   0    0.20    0.80
 -10   0   0    0.90    0.80
 -10   0   0    1.20    0.90
 -10   0   0    1.10    0.80
  10   0   0    1.30    1.20
  10   0   0    0.20    0.80
 -10   1   0   40.60    2.50
 -10  -1   0   48.00    3.20
 -10  -1   0   37.00    2.60
 -10  -1   0   35.80    2.70
 -10   1   0   39.40    2.90
 -10   1   0   37.70    2.80
  10   1   0   40.80    2.70
  10  -1   0   43.10    3.00
  10  -1   0   37.70    2.80
  10   1   0   36.60    2.70
 -10  -2   0    5.30    1.20
 -10   2   0    8.10    1.90
 -10  -2   0    6.70    1.30
 -10  -2   0    4.30    1.50
 -10   2   0    5.40    0.90
 -10   2   0    5.50    1.60
  10   2   0    5.80    1.40
  10   2   0    4.40    1.30
  10  -2   0    6.10    1.60
  10  -2   0    4.90    1.30
  10   2   0    5.60    1.20
 -10   3   0   -1.10    1.20
 -10  -3   0    2.40    1.40
 -10  -3   0    1.90    1.00
 -10   3   0    1.10    0.40
 -10   3   0    1.30    0.40
 -10   3   0   -0.90    1.20
  10   3   0    1.40    1.10
  10  -3   0    1.00    1.30
  10   3   0    0.70    1.00
  10  -3   0    2.80    1.10
  10   3   0    2.50    1.10
 -10   4   0    0.50    1.30
 -10   4   0   -0.20    0.80
 -10  -4   0   -0.10    1.30
  10  -4   0   -0.50    1.20
  10   4   0   -1.10    0.80
  10  -4   0   -0.60    0.80
  10   4   0   -1.30    0.90
 -10  -5   0   15.90    2.80
 -10   5   0   16.90    2.40
 -10   5   0   14.10    2.30
  10   5   0   15.30    1.90
  10  -5   0   14.90    2.20
  10  -5   0   15.40    2.40
 -10  -6   0   -0.20    1.40
 -10   6   0   -1.00    1.10
  10  -6   0   -1.10    1.10
  10   6   0    0.10    1.00
  10  -6   0    0.50    1.30
 -10   7   0   21.20    2.90
 -10  -7   0   17.50    3.00
  10   7   0   22.80    1.90
  10  -7   0   24.10    3.00
 -11   0   0   -0.50    0.90
 -11   0   0    1.00    1.10
 -11   0   0    1.70    1.00
  11   0   0    2.50    1.40
  11   0   0    1.80    1.30
 -11   1   0    0.30    0.70
 -11  -1   0    0.60    1.10
 -11   1   0   -1.50    1.10
 -11   1   0   -0.80    0.80
 -11  -1   0    2.40    1.40
 -11  -1   0    1.50    1.10
  11  -1   0   -0.10    0.80
  11   1   0    2.00    1.20
  11   1   0    0.90    1.20
  11  -1   0   -1.10    0.70
 -11  -2   0   -0.90    1.10
 -11   2   0    0.70    0.70
 -11   2   0    0.30    0.90
 -11   2   0    1.20    1.50
  11   2   0   -0.90    0.90
  11  -2   0   -2.00    1.00
  11   2   0   -0.20    1.10
  11  -2   0   -2.00    1.10
 -11   3   0   -0.20    0.90
 -11  -3   0   -1.60    1.10
 -11   3   0    1.50    1.40
 -11   3   0    0.30    0.40
  11  -3   0    0.90    1.40
  11   3   0    1.10    1.10
  11   3   0   -0.70    1.00
  11  -3   0    2.50    1.50
  11   3   0   -0.10    1.00
 -11   4   0    0.60    1.50
 -11   4   0    0.60    1.30
 -11  -4   0    0.10    0.90
  11   4   0   -1.00    0.90
  11  -4   0    0.60    1.30
  11  -4   0    0.70    1.40
 -11  -5   0   -0.30    1.00
 -11   5   0   -1.40    0.80
 -11   5   0   -0.60    1.20
  11  -5   0   -0.70    1.20
  11  -5   0   -1.20    0.90
  11   5   0    0.40    0.90
 -11  -6   0    0.00    1.10
 -11   6   0   -0.60    1.20
  11  -6   0   -1.10    1.40
  11   6   0    0.50    1.00
 -11   7   0    0.70    1.50
 -11  -7   0   -0.50    1.70
  11   7   0    1.00    1.00
  11  -7   0   -1.50    1.60
 -12   0   0  166.88    7.00
 -12   0   0  169.68    7.00
 -12   0   0  177.48    6.90
  12   0   0  169.58    6.80
  12   0   0  169.58    6.90
 -12  -1   0    0.30    1.00
 -12   1   0    0.00    0.90
 -12   1   0   -0.70    1.00
 -12   1   0   -0.50    0.80
 -12  -1   0    2.10    1.40
  12   1   0   -0.80    1.00
  12  -1   0    1.80    1.40
  12  -1   0    0.30    1.40
  12   1   0    2.70    1.50
 -12   2   0   23.00    2.90
 -12   2   0   22.80    2.80
 -12   2   0   22.30    1.90
 -12  -2   0   23.20    2.70
  12   2   0   21.90    2.60
  12   2   0   25.40    2.50
  12  -2   0   24.50    2.50
  12  -2   0   25.80    2.50
 -12   3   0   -0.70    1.30
 -12  -3   0   -0.60    1.20
 -12   3   0   -0.60    1.00
  12   3   0   -1.00    1.00
  12   3   0    0.10    1.10
  12  -3   0    1.00    1.50
  12  -3   0    1.20    1.20
 -12   4   0    4.30    1.90
 -12   4   0    4.50    1.80
 -12  -4   0    3.90    1.90
  12  -4   0    2.30    1.30
  12   4   0    2.40    1.30
  12  -4   0    2.80    1.70
 -12  -5   0   -0.70    1.60
 -12   5   0    0.10    1.60
 -12   5   0    1.80    1.60
  12   5   0   -0.70    1.00
  12  -5   0   -1.10    1.20
  12  -5   0   -0.10    1.50
 -12   6   0    6.70    2.10
 -12  -6   0    6.90    2.50
  12   6   0   13.40    2.00
  12  -6   0   13.80    2.70
 -13   0   0    1.50    1.10
 -13   0   0    1.20    1.60
 -13   0   0    1.30    1.40
  13   0   0    3.10    1.60
  13   0   0    1.70    1.30
 -13   1   0   -0.90    1.10
 -13  -1   0    2.70    1.50
 -13   1   0    0.20    1.30
 -13  -1   0    1.20    1.20
 -13   1   0    0.80    0.90
  13   1   0    1.10    1.40
  13  -1   0    0.40    1.50
  13  -1   0   -0.90    1.30
  13   1   0   -1.80    1.30
 -13   2   0    0.10    0.70
 -13   2   0   -0.90    1.50
 -13  -2   0    0.10    1.30
 -13   2   0   -0.40    1.00
  13   2   0    1.00    1.30
  13  -2   0    0.60    1.40
  13   2   0    0.30    0.90
  13  -2   0   -1.80    1.40
 -13   3   0   -0.10    1.00
 -13  -3   0    0.20    1.50
 -13   3   0    1.40    1.70
  13  -3   0   -0.80    1.40
  13   3   0   -0.80    1.30
  13   3   0   -0.30    1.20
  13  -3   0   -1.60    0.90
 -13  -4   0   -0.10    1.70
 -13   4   0    1.40    1.60
 -13   4   0   -1.40    1.50
  13  -4   0    0.60    1.80
  13  -4   0   -2.40    1.20
  13   4   0   -1.70    1.00
 -13   5   0   -1.30    1.00
 -13  -5   0    0.20    1.70
 -13   5   0    0.80    1.60
  13  -5   0    0.00    1.60
  13  -5   0    0.50    1.80
  13   5   0   -0.80    1.30
 -14   0   0    3.70    1.40
 -14   0   0    0.90    1.10
  14   0   0    1.50    1.30
  14   0   0   -0.50    1.10
 -14   1   0    9.40    1.70
 -14   1   0    7.50    1.90
 -14  -1   0   10.40    2.20
 -14   1   0    9.40    2.50
 -14  -1   0   11.80    2.20
  14  -1   0   10.80    2.10
  14  -1   0    8.40    2.00
  14   1   0    6.20    2.00
  14   1   0   12.50    2.40
 -14   2   0    0.10    1.70
 -14   2   0    0.70    1.90
 -14  -2   0    0.40    1.50
  14  -2   0    1.10    1.30
  14   2   0   -0.40    1.10
  14   2   0    0.70    1.40
  14  -2   0    2.20    1.80
 -14  -3   0    0.80    1.70
 -14   3   0    0.90    1.70
 -14   3   0    0.00    1.90
  14  -3   0   -1.20    1.60
  14   3   0   -1.60    1.20
  14  -3   0   -0.20    1.20
 -14   4   0    2.00    2.00
 -14  -4   0    1.30    1.80
 -14   4   0   -0.90    1.30
  14   4   0    0.10    1.20
  14  -4   0    0.60    1.70
  14  -4   0    1.10    1.90
 -14  -5   0    3.10    2.40
 -14   5   0    4.20    2.10
  14  -5   0    3.60    1.90
  14   5   0    5.50    1.90
  14  -5   0    7.90    2.20
 -15   0   0    2.30    1.30
 -15   0   0   -0.30    1.00
  15   0   0   -2.70    1.30
  15   0   0    1.30    1.70
 -15   1   0    1.80    1.50
 -15  -1   0   -2.30    1.30
  15  -1   0    0.50    1.80
  15   1   0    4.50    1.90
  15   1   0   -0.10    1.50
  15  -1   0   -0.80    1.50
 -15  -2   0    0.70    1.50
 -15   2   0   -1.70    1.10
 -15   2   0    0.10    1.80
  15   2   0   -0.10    1.50
  15  -2   0    0.40    1.90
  15  -2   0    1.10    1.40
 -15  -3   0    1.30    1.80
 -15   3   0    0.80    1.40
 -15   3   0   -0.70    1.20
  15   3   0   -1.30    1.40
  15  -3   0   -0.20    1.50
  15  -3   0   -1.70    1.60
 -15   4   0    1.30    2.10
 -15  -4   0    0.10    1.80
  15  -4   0    0.80    1.80
  15  -4   0    1.30    1.70
  15   4   0    1.70    1.60
 -16   0   0   38.40    4.00
  16   0   0   40.30    3.90
  16   0   0   37.80    3.90
 -16   1   0    3.10    1.90
 -16  -1   0    4.80    1.70
  16   1   0   -1.50    1.70
  16  -1   0    2.60    1.90
  16  -1   0    1.90    1.60
  16   1   0    1.10    1.80
 -16  -2   0    5.00    2.00
 -16   2   0    6.30    2.40
  16   2   0    7.10    2.20
  16  -2   0    3.30    2.20
  16  -2   0    4.00    1.90
   0  -9  -1   -0.30    0.90
   0   9   1    1.70    1.40
   0  -9  -1   -0.10    0.70
   0   8   1    1.20    0.60
   0  -8  -1    2.10    1.00
   0   8   1    1.50    1.30
   0  -8  -1    1.30    0.70
   0  -7  -1   -0.40    0.60
   0  -7  -1   -0.20    0.70
   0   7   1    0.30    0.90
   0   7   1    0.30    0.60
   0  -6  -1   -0.20    0.60
   0  -6  -1    1.10    0.60
   0   6   1    2.20    0.50
   0  -6  -1    1.90    0.50
   0   6   1    0.90    0.60
   0  -6  -1    5.70    1.30
   0  -5  -1   -0.80    0.30
   0  -5  -1   -0.50    0.60
   0   5   1    0.20    0.50
   0  -5  -1   -0.50    0.40
   0   5   1   -0.50    0.40
   0  -5  -1    0.10    0.40
   0   5   1   -0.20    0.50
   0  -5  -1    0.20    0.50
   0   5   1   -0.10    0.70
   0   4   1   98.49    3.80
   0  -4  -1   97.89    3.90
   0  -4  -1   93.29    3.00
   0   4   1   96.39    3.00
   0  -4  -1   92.99    3.10
   0  -4  -1   95.29    3.00
   0  -4  -1   95.09    2.90
   0   4   1   96.29    3.10
   0  -3  -1   -0.40    0.30
   0  -3  -1   -0.10    0.30
   0   3   1    0.00    0.40
   0   3   1    0.30    0.40
   0  -3  -1   -0.30    0.40
   0   3   1    0.00    0.40
   0  -3  -1    0.00    0.30
   0   3   1   -0.20    0.20
   0   3   1    0.30    0.50
   0  -3  -1   -0.30    0.30
   0   2   1    3.80    0.50
   0  -2  -1    4.10    0.50
   0  -2  -1    2.70    0.50
   0  -2  -1    4.00    0.50
   0   2   1    3.10    0.60
   0   2   1    3.70    0.70
   0   2   1    3.40    0.50
   0   2   1    3.40    0.50
   0  -2  -1    3.80    0.50
   0   1   1   -0.10    0.20
   0   1   1   -0.50    0.20
   0   1   1   -0.30    0.20
   0  -1  -1   -0.20    0.20
   0   1   1   -0.30    0.20
   0  -1  -1   -0.30    0.20
   0   1   1   -0.40    0.20
   0  -1  -1    0.20    0.20
   0  -1  -1   -0.30    0.20
   0   0   1    0.00    0.10
   0   0   1    0.00    0.10
   0   0  -1    0.00    0.10
   0   0   1    0.00    0.10
   0   0  -1    0.00    0.10
   0   0  -1    0.00    0.10
   0   0   1    0.00    0.10
   0   0  -1    0.10    0.10
   0  -1   1   -0.10    0.10
   0  -1   1    0.00    0.10
   0  -2   1    3.00    0.30
   0  -2   1    3.40    0.30
   0  -2   1    3.70    0.30
   0  -2   1    3.10    0.30
   0   2  -1    3.60    0.30
   0   2  -1    3.30    0.30
   0   2  -1    3.30    0.60
   0  -3   1    0.00    0.20
   0   3  -1    0.90    0.60
   0  -3   1    0.00    0.20
   0  -3   1   -0.40    0.20
   0   3  -1   -0.30    0.20
   0   3  -1   -0.30    0.20
   0   3  -1    0.30    0.30
   0  -3   1    0.30    0.20
   0  -3   1   -0.10    0.40
   0  -4   1   99.39    3.00
   0  -4   1   94.29    2.70
   0  -4   1   95.39    2.80
   0  -4   1   98.39    2.70
   0   4  -1   92.19    3.70
   0   4  -1   93.49    2.80
   0  -4   1   99.79    4.00
   0   4  -1   96.59    2.70
   0   5  -1    0.10    0.80
   0  -5   1    0.20    0.30
   0   5  -1   -0.50    0.30
   0   5  -1   -0.40    0.40
   0  -5   1    0.10    0.30
   0  -5   1   -0.90    0.40
   0  -5   1    0.90    0.40
   0  -5   1    0.20    0.30
   0   6  -1   11.70    1.90
   0   6  -1    4.80    0.70
   0  -7   1   -0.20    0.50
   0   7  -1    0.00    0.40
   0   7  -1   -0.40    1.00
   0  -7   1    0.20    0.70
   0  -8   1    1.20    1.00
   0  -8   1    2.00    0.60
   0   8  -1   -1.10    0.60
   0  -9   1   -0.10    1.00
   0   9  -1    1.50    1.20
  -1   9   1   -0.10    1.20
  -1  -9  -1   -0.70    1.00
   1  -9  -1    0.00    0.70
  -1   8   1    7.00    1.90
  -1  -8  -1    8.40    1.70
  -1  -8  -1    8.30    1.10
  -1   8   1    9.30    1.20
   1  -8  -1    6.90    1.50
   1  -8  -1    9.00    1.30
   1   8   1    8.50    2.00
   1   8   1    6.80    0.80
  -1   7   1   16.10    2.40
  -1  -7  -1   15.40    2.10
  -1  -7  -1   15.00    1.30
  -1   7   1   15.60    1.40
   1  -7  -1   15.20    1.40
   1  -7  -1   14.40    1.90
   1   7   1   12.60    2.20
   1   7   1   14.30    1.10
  -1   6   1    2.90    0.80
  -1   6   1    4.00    0.80
  -1   6   1    3.50    0.70
  -1  -6  -1    3.10    0.70
  -1   6   1    4.40    1.30
  -1  -6  -1    3.50    1.00
  -1  -6  -1    3.70    0.80
  -1  -6  -1    3.80    0.60
  -1  -6  -1    3.10    0.70
   1  -6  -1    4.10    0.90
   1   6   1    3.00    0.70
   1   6   1    5.50    1.50
   1  -6  -1    1.90    0.90
   1  -6  -1    1.70    0.80
   1  -6  -1    3.30    0.70
  -1   5   1   28.90    2.20
  -1   5   1   35.30    1.70
  -1   5   1   34.50    1.70
  -1  -5  -1   35.90    2.50
  -1  -5  -1   32.60    1.40
  -1  -5  -1   32.00    1.70
  -1  -5  -1   34.40    1.50
  -1  -5  -1   33.00    1.60
   1  -5  -1   31.00    1.60
   1  -5  -1   33.60    1.70
   1  -5  -1   34.50    1.90
   1   5   1   32.70    1.60
   1   5   1   35.90    1.30
   1  -5  -1   33.40    1.60
   1  -5  -1   35.20    2.20
   1   5   1   36.20    2.40
  -1  -4  -1   48.90    1.80
  -1   4   1   49.80    2.00
  -1   4   1   47.00    2.40
  -1  -4  -1   51.89    2.80
  -1  -4  -1   47.90    2.00
  -1   4   1   48.40    2.00
  -1  -4  -1   52.39    1.80
  -1   4   1   50.69    2.10
   1  -4  -1   53.29    2.50
   1   4   1   50.09    1.80
   1  -4  -1   50.49    2.00
   1   4   1   50.19    1.90
   1   4   1   52.89    2.60
   1  -4  -1   47.90    2.00
   1  -4  -1   50.59    2.10
   1  -4  -1   54.39    2.00
  -1   3   1    0.80    0.40
  -1  -3  -1    0.00    0.30
  -1  -3  -1    0.00    0.30
  -1  -3  -1    0.70    0.30
  -1   3   1    0.40    0.40
  -1   3   1    0.20    0.50
  -1   3   1    0.20    0.40
  -1   3   1    0.30    0.40
   1  -3  -1    0.00    0.40
   1  -3  -1    0.00    0.40
   1  -3  -1    0.10    0.40
   1   3   1    0.60    0.40
   1   3   1    0.40    0.40
   1   3   1    0.20    0.40
   1  -3  -1   -0.20    0.30
   1  -3  -1    0.30    0.40
   1   3   1   -0.10    0.10
  -1  -2  -1    0.80    0.30
  -1  -2  -1    0.60    0.30
  -1  -2  -1    0.80    0.30
  -1   2   1    0.50    0.30
  -1   2   1    0.60    0.40
  -1   2   1    0.80    0.30
  -1   2   1    1.00    0.40
  -1   2   1    0.70    0.50
  -1  -2  -1    0.40    0.40
  -1   2   1    0.40    0.40
   1   2   1    0.20    0.40
   1  -2  -1    0.60    0.30
   1  -2  -1    0.50    0.30
   1  -2  -1    0.60    0.30
   1   2   1    0.20    0.20
   1   2   1    0.40    0.40
   1  -2  -1    0.30    0.30
   1   2   1    1.40    0.40
   1  -2  -1    0.50    0.30
  -1  -1  -1  182.08    4.60
  -1  -1  -1  187.48    5.40
  -1   1   1  183.78    4.60
  -1  -1  -1  182.08    4.60
  -1   1   1  183.28    4.70
  -1   1   1  184.98    4.70
  -1   1   1  187.38    4.60
  -1   1   1  181.18    5.10
   1  -1  -1  180.78    4.70
   1  -1  -1  187.28    4.70
   1   1   1  178.18    4.60
   1   1   1  181.48    5.40
   1  -1  -1  182.28    4.60
   1  -1  -1  178.68    5.10
   1  -1  -1  184.68    4.70
   1   1   1  181.18    4.60
  -1   0   1   -0.10    0.10
  -1   0  -1    0.00    0.10
  -1   0   1   -0.10    0.10
  -1   0   1    0.00    0.10
  -1   0   1   -0.10    0.10
  -1   0  -1    0.00    0.10
  -1   0  -1    0.10    0.10
   1   0   1    0.00    0.10
   1   0  -1    0.00    0.10
   1   0  -1    0.10    0.10
   1   0  -1   -0.20    0.10
   1   0  -1    0.10    0.10
   1   0   1    0.00    0.10
   1   0   1    0.00    0.10
  -1   1  -1  178.78    4.60
  -1   1  -1  185.98    4.60
  -1  -1   1  189.28    4.40
  -1  -1   1  176.58    4.40
  -1   1  -1  188.88    4.60
  -1  -1   1  187.18    4.40
  -1  -1   1  183.18    4.40
  -1   1  -1  186.08    4.60
   1  -1   1  179.68    4.60
   1   1  -1  185.48    4.80
   1   1  -1  170.48    4.30
   1   1  -1  178.68    4.40
   1  -1   1  192.08    4.60
   1   1  -1  188.78    4.40
   1  -1   1  188.08    4.60
   1  -1   1  182.38    4.60
  -1  -2   1    0.80    0.10
  -1   2  -1    0.90    0.30
  -1   2  -1    0.60    0.30
  -1  -2   1    0.60    0.10
  -1   2  -1    0.10    0.20
  -1   2  -1    1.10    0.30
  -1  -2   1    0.30    0.20
   1   2  -1    0.50    0.20
   1   2  -1    0.90    0.40
   1  -2   1    0.50    0.30
   1  -2   1    0.60    0.30
   1  -2   1    0.60    0.30
   1  -2   1    0.40    0.30
   1  -2   1    0.40    0.30
  -1  -3   1    0.70    0.20
  -1  -3   1    0.40    0.50
  -1  -3   1    0.30    0.20
  -1   3  -1    0.00    0.10
  -1   3  -1    0.40    0.30
  -1   3  -1    0.30    0.40
  -1  -3   1    0.30    0.20
  -1   3  -1    0.50    0.40
   1  -3   1   -0.20    0.30
   1  -3   1    0.40    0.30
   1  -3   1    0.30    0.30
   1   3  -1    0.60    0.20
   1  -3   1   -0.10    0.30
   1  -3   1   -0.10    0.30
   1   3  -1   -0.20    0.40
  -1  -4   1   46.30    1.50
  -1   4  -1   48.30    1.80
  -1  -4   1   50.19    1.70
  -1  -4   1   51.99    2.80
  -1  -4   1   51.09    1.50
  -1   4  -1   50.89    2.50
  -1   4  -1   49.80    1.70
  -1  -4   1   51.89    1.60
   1  -4   1   48.00    1.80
   1   4  -1   49.40    2.50
   1   4  -1   46.10    1.50
   1  -4   1   51.59    1.80
   1  -4   1   51.59    2.50
   1  -4   1   50.89    1.80
   1  -4   1   48.70    2.00
  -1  -5   1   31.60    1.10
  -1   5  -1   34.40    1.60
  -1  -5   1   32.90    1.40
  -1   5  -1   34.80    2.40
  -1  -5   1   36.00    2.50
  -1  -5   1   35.00    1.10
  -1  -5   1   31.40    1.40
   1  -5   1   34.50    2.20
   1  -5   1   37.30    1.50
   1  -5   1   34.20    1.50
   1   5  -1   31.90    1.20
   1   5  -1   31.70    2.30
   1  -5   1   34.60    1.70
   1  -5   1   33.30    1.60
  -1  -6   1    3.50    0.40
  -1   6  -1    3.60    0.70
  -1  -6   1    2.80    1.00
  -1  -6   1    4.10    0.60
  -1  -6   1    2.80    0.30
  -1  -6   1    4.00    0.70
  -1   6  -1    3.50    0.70
  -1   6  -1    4.00    1.30
   1   6  -1    3.10    1.10
   1  -6   1    2.60    0.70
   1  -6   1    3.90    0.60
   1  -6   1    3.40    0.70
   1   6  -1    2.90    0.40
   1  -6   1    2.10    0.80
   1  -6   1    3.50    0.70
  -1  -7   1   12.10    1.90
  -1   7  -1   17.20    2.40
  -1  -7   1   16.80    1.10
  -1   7  -1   16.40    1.20
  -1   7  -1   15.50    1.20
   1  -7   1   16.50    1.90
   1  -7   1   16.00    1.30
   1   7  -1   18.00    2.50
  -1   8  -1    6.20    1.90
  -1  -8   1    9.80    1.80
  -1  -8   1    9.00    0.90
  -1   8  -1    7.70    0.80
   1   8  -1    7.90    1.90
   1  -8   1    5.10    1.40
   1  -8   1    7.30    1.10
  -1  -9   1   -0.40    0.90
  -1   9  -1   -0.30    0.80
   1   9  -1    1.30    1.30
  -2   9   1    1.20    1.30
  -2  -9  -1   -1.10    1.00
   2  -9  -1   -0.20    0.80
  -2   8   1   -0.70    0.70
  -2   8   1   -1.30    1.00
  -2  -8  -1   -0.30    0.80
  -2  -8  -1   -0.10    0.50
   2   8   1   -0.30    0.40
   2  -8  -1   -0.20    0.70
   2  -8  -1   -0.70    0.70
  -2  -7  -1    2.20    1.20
  -2   7   1    0.20    0.80
  -2  -7  -1    2.10    0.70
  -2   7   1    5.50    1.60
   2  -7  -1    3.80    1.00
   2  -7  -1    0.80    0.90
   2   7   1    1.20    0.60
  -2   6   1    2.30    0.80
  -2   6   1    1.40    0.80
  -2  -6  -1    0.90    0.50
  -2  -6  -1    0.30    0.90
  -2  -6  -1    1.20    0.50
  -2   6   1   -0.20    0.20
  -2  -6  -1    0.90    0.50
  -2  -6  -1    1.40    0.40
  -2   6   1    2.60    1.20
   2   6   1    0.60    1.00
   2  -6  -1    0.50    0.70
   2  -6  -1    0.80    0.60
   2  -6  -1    0.60    0.70
   2   6   1    0.80    0.60
   2  -6  -1    1.40    0.70
  -2   5   1    4.10    1.10
  -2  -5  -1    3.50    0.70
  -2  -5  -1    3.50    0.60
  -2   5   1    2.40    0.80
  -2  -5  -1    5.00    0.70
  -2  -5  -1    4.50    1.10
  -2   5   1    2.50    0.70
  -2   5   1    3.00    0.80
   2   5   1    3.40    0.70
   2  -5  -1    2.70    0.80
   2  -5  -1    2.30    0.60
   2  -5  -1    2.30    0.70
   2   5   1    2.70    1.10
   2   5   1    3.70    0.40
   2  -5  -1    3.60    0.80
  -2  -4  -1   -0.30    0.30
  -2  -4  -1    0.10    0.30
  -2   4   1    0.50    0.70
  -2  -4  -1   -0.10    0.30
  -2   4   1    0.00    0.50
  -2   4   1    0.10    0.50
  -2  -4  -1    0.20    0.60
  -2   4   1   -1.00    0.50
   2   4   1    0.10    0.40
   2  -4  -1   -0.30    0.40
   2  -4  -1    0.10    0.40
   2   4   1   -0.80    0.60
   2  -4  -1    0.30    0.50
   2  -4  -1   -0.10    0.40
   2   4   1    0.70    0.50
   2  -4  -1   -0.10    0.40
  -2   3   1   17.90    1.20
  -2  -3  -1   21.00    1.70
  -2   3   1   15.60    1.20
  -2  -3  -1   20.20    1.00
  -2  -3  -1   20.30    1.00
  -2   3   1   16.80    1.10
  -2  -3  -1   20.60    1.10
  -2   3   1   19.70    1.20
  -2   3   1   15.70    1.10
   2  -3  -1   16.40    1.10
   2  -3  -1   18.10    1.10
   2   3   1   18.90    1.10
   2  -3  -1   17.50    1.20
   2  -3  -1   17.30    1.10
   2  -3  -1   19.40    1.20
  -2   2   1   41.10    1.70
  -2   2   1   38.20    1.50
  -2  -2  -1   39.50    1.50
  -2   2   1   39.90    1.70
  -2  -2  -1   45.40    2.20
  -2   2   1   40.40    1.60
  -2   2   1   37.80    1.50
  -2  -2  -1   42.20    1.40
   2  -2  -1   40.10    1.70
   2  -2  -1   39.60    1.60
   2  -2  -1   39.50    1.60
   2  -2  -1   41.00    1.70
   2   2   1   40.20    1.50
   2   2   1   39.30    1.50
   2  -2  -1   39.80    1.50
  -2   1   1  762.42   20.20
  -2   1   1  781.52   18.30
  -2  -1  -1  771.72   20.70
  -2   1   1  759.92   18.40
  -2  -1  -1  784.22   18.20
  -2  -1  -1  772.72   18.20
  -2   1   1  773.22   18.30
  -2   1   1  760.32   18.40
   2  -1  -1  766.12   18.30
   2   1   1  757.82   18.20
   2  -1  -1  774.62   18.50
   2  -1  -1  762.82   18.40
   2   1   1  761.02   18.20
   2  -1  -1  766.12   18.30
  -2   0   1   -1.00    0.30
  -2   0   1   -1.50    0.20
  -2   0  -1   -0.90    0.40
  -2   0  -1   -1.20    0.30
  -2   0  -1   -1.70    0.20
  -2   0   1   -1.40    0.30
  -2   0  -1   -0.40    0.30
  -2   0   1   -1.20    0.30
   2   0   1   -1.00    0.30
   2   0   1   -0.70    0.30
   2   0  -1   -1.00    0.30
   2   0   1   -0.70    0.30
   2   0   1   -1.50    0.30
   2   0  -1   -0.70    0.30
   2   0  -1   -1.30    0.30
  -2   1  -1  767.32   18.20
  -2   1  -1  757.22   18.20
  -2   1  -1  762.72   18.20
  -2   1  -1  766.72   18.20
  -2  -1   1  759.32   18.00
  -2  -1   1  764.42   18.00
  -2  -1   1  777.02   18.00
  -2  -1   1  756.42   18.00
   2  -1   1  764.32   18.30
   2  -1   1  767.92   18.20
   2  -1   1  755.52   18.20
   2   1  -1  767.82   18.00
   2  -1   1  756.62   18.20
   2   1  -1  762.42   18.00
   2   1  -1  770.72   18.00
  -2   2  -1   39.10    1.50
  -2   2  -1   39.10    1.60
  -2  -2   1   41.30    1.30
  -2  -2   1   43.60    1.30
  -2   2  -1   39.90    1.60
  -2   2  -1   41.60    1.50
   2   2  -1   39.50    1.20
   2  -2   1   38.20    1.50
   2  -2   1   40.50    1.40
   2  -2   1   39.30    1.50
   2   2  -1   44.40    1.80
   2   2  -1   40.80    1.30
   2  -2   1   41.30    1.60
   2  -2   1   38.50    1.60
   2   2  -1   44.50    1.20
  -2  -3   1   21.70    0.70
  -2  -3   1   19.90    0.80
  -2   3  -1   19.00    1.10
  -2   3  -1   19.30    1.00
  -2  -3   1   20.70    0.70
  -2   3  -1   16.70    1.10
  -2  -3   1   17.70    1.60
  -2   3  -1   17.20    1.10
   2  -3   1   16.90    1.00
   2  -3   1   19.40    1.10
   2  -3   1   17.00    1.10
   2  -3   1   18.80    1.10
   2   3  -1   18.80    0.80
   2  -3   1   18.80    1.10
  -2   4  -1    0.30    0.40
  -2  -4   1    0.10    0.20
  -2  -4   1   -0.10    0.20
  -2   4  -1    0.10    0.30
  -2  -4   1    0.00    0.30
  -2   4  -1    1.00    0.60
  -2   4  -1   -0.10    0.40
  -2  -4   1   -0.20    0.60
   2  -4   1    0.40    0.40
   2  -4   1    0.50    0.40
   2   4  -1    0.00    0.30
   2  -4   1    0.50    0.40
   2  -4   1   -0.20    0.40
   2   4  -1    0.90    0.60
   2  -4   1    0.20    0.40
  -2  -5   1    2.40    0.50
  -2  -5   1    2.70    0.30
  -2   5  -1    5.40    1.30
  -2   5  -1    2.10    0.70
  -2  -5   1    3.20    1.10
  -2  -5   1    3.50    0.50
  -2  -5   1    3.30    0.30
  -2   5  -1    3.40    0.70
   2  -5   1    3.70    0.80
   2   5  -1    3.50    1.10
   2  -5   1    3.30    0.70
   2  -5   1    1.90    0.70
   2  -5   1    2.40    0.60
   2   5  -1    3.10    0.40
   2  -5   1    2.60    0.70
  -2   6  -1    0.60    0.60
  -2   6  -1    0.00    0.90
  -2  -6   1    1.20    0.50
  -2   6  -1    0.60    0.60
  -2  -6   1    2.00    0.50
  -2  -6   1    0.60    0.80
   2  -6   1    0.80    0.50
   2  -6   1    1.10    0.70
   2  -6   1    0.90    0.60
   2   6  -1    0.60    0.20
   2   6  -1    1.30    1.10
   2   6  -1    0.90    0.20
   2  -6   1    1.30    0.70
  -2  -7   1    1.10    0.40
  -2  -7   1    1.80    1.10
  -2   7  -1    2.60    0.80
  -2   7  -1    5.20    1.60
   2   7  -1    1.70    1.20
  -2  -8   1   -0.40    0.80
  -2  -8   1    0.10    0.40
  -2   8  -1    1.40    1.20
  -2   8  -1    0.70    0.60
   2   8  -1    1.30    1.10
   2  -8   1   -0.40    0.60
   2  -8   1   -1.00    0.70
  -2  -9   1   -0.10    1.10
  -2   9  -1    1.10    1.20
   2  -9   1    0.90    0.80
  -3  -9  -1    0.60    1.30
  -3   9   1    0.10    0.90
  -3   9   1   -1.50    1.20
   3  -9  -1    0.80    1.00
  -3  -8  -1    6.60    0.90
  -3   8   1    7.30    1.80
  -3  -8  -1    6.30    1.70
  -3   8   1    5.30    1.20
   3  -8  -1    2.50    1.20
   3  -8  -1    6.10    1.30
  -3  -7  -1   10.00    1.80
  -3   7   1    9.70    1.90
  -3   7   1   10.60    1.50
  -3  -7  -1   10.50    1.10
   3   7   1    8.90    0.90
   3  -7  -1    9.60    1.40
   3  -7  -1   10.40    1.40
  -3   6   1    1.30    0.80
  -3  -6  -1    1.30    0.60
  -3   6   1   -0.30    0.70
  -3   6   1    1.40    0.80
  -3   6   1    2.50    1.00
  -3  -6  -1    1.30    0.50
  -3  -6  -1    3.00    1.20
  -3  -6  -1    1.90    0.50
   3   6   1    1.60    0.60
   3  -6  -1    1.20    0.80
   3  -6  -1    0.80    0.70
   3  -6  -1    2.20    0.90
   3  -6  -1    0.60    0.70
  -3   5   1   20.30    1.50
  -3  -5  -1   20.40    1.10
  -3   5   1   18.50    1.80
  -3  -5  -1   18.00    1.10
  -3   5   1   21.20    1.60
  -3   5   1   20.60    1.40
  -3  -5  -1   13.40    1.90
  -3  -5  -1   19.40    1.20
   3  -5  -1   18.40    1.50
   3  -5  -1   20.00    1.40
   3  -5  -1   15.70    1.40
   3   5   1   17.70    0.90
   3  -5  -1   17.10    1.50
   3   5   1   18.30    1.20
   3   5   1   19.00    0.90
  -3   4   1   52.39    2.10
  -3  -4  -1   50.89    2.90
  -3   4   1   47.60    2.10
  -3   4   1   48.80    2.30
  -3   4   1   49.70    2.30
  -3   4   1   47.90    2.20
  -3  -4  -1   49.50    2.00
  -3  -4  -1   47.10    1.80
  -3  -4  -1   48.20    1.80
   3  -4  -1   53.39    2.30
   3   4   1   48.80    2.00
   3  -4  -1   47.70    2.30
   3   4   1   51.89    1.80
   3   4   1   46.80    1.80
   3  -4  -1   51.19    2.20
   3  -4  -1   55.19    2.50
   3  -4  -1   50.59    2.30
  -3  -3  -1    3.00    0.50
  -3   3   1    3.80    0.80
  -3   3   1    3.40    0.70
  -3  -3  -1    3.60    0.60
  -3  -3  -1    2.10    0.90
  -3   3   1    3.00    0.60
  -3   3   1    2.60    0.50
  -3  -3  -1    2.90    0.50
  -3   3   1    2.50    0.70
   3   3   1    2.60    0.60
   3  -3  -1    3.30    0.70
   3  -3  -1    3.30    0.70
   3  -3  -1    3.20    0.70
   3   3   1    1.30    0.40
   3  -3  -1    5.40    0.90
   3  -3  -1    3.20    0.50
   3   3   1    3.60    0.60
  -3   2   1    0.70    0.30
  -3  -2  -1    0.60    0.50
  -3   2   1    0.90    0.50
  -3   2   1    0.10    0.50
  -3   2   1    0.50    0.40
  -3  -2  -1    0.90    0.40
  -3  -2  -1    0.90    0.40
  -3   2   1    0.80    0.40
   3   2   1    0.30    0.40
   3  -2  -1    0.70    0.40
   3   2   1    1.00    0.40
   3  -2  -1    0.70    0.30
   3   2   1    1.30    0.50
   3  -2  -1    1.40    0.50
   3  -2  -1    0.30    0.50
   3  -2  -1    0.50    0.50
  -3  -1  -1  138.39    3.90
  -3  -1  -1  135.99    4.60
  -3   1   1  135.79    4.10
  -3   1   1  137.29    4.00
  -3  -1  -1  138.19    3.90
  -3   1   1  137.29    4.20
  -3   1   1  138.89    4.00
   3   1   1  140.09    3.90
   3   1   1  142.89    3.90
   3  -1  -1  137.19    4.00
   3   1   1  133.69    3.90
   3   1   1  141.09    4.00
   3  -1  -1  142.89    4.10
   3  -1  -1  138.89    4.00
   3  -1  -1  135.59    4.10
  -3   0  -1    0.50    0.40
  -3   0  -1    0.10    0.30
  -3   0   1    0.00    0.30
  -3   0   1   -0.10    0.20
  -3   0  -1    0.70    0.40
  -3   0  -1    0.20    0.30
  -3   0   1    0.00    0.20
  -3   0  -1    0.10    0.30
  -3   0   1    0.40    0.40
   3   0  -1   -0.20    0.30
   3   0   1   -0.10    0.30
   3   0   1   -0.10    0.30
   3   0   1   -0.40    0.30
   3   0  -1    0.40    0.30
   3   0  -1    0.00    0.30
   3   0  -1    0.20    0.30
   3   0   1   -0.10    0.30
  -3   1  -1  141.79    3.80
  -3   1  -1  139.69    4.00
  -3   1  -1  139.59    4.00
  -3   1  -1  142.19    4.10
  -3  -1   1  133.89    3.80
  -3  -1   1  143.59    4.00
  -3   1  -1  139.49    4.00
  -3  -1   1  137.19    3.90
  -3  -1   1  143.69    3.90
   3   1  -1  137.69    3.80
   3  -1   1  134.99    4.10
   3   1  -1  136.39    3.80
   3  -1   1  138.89    4.00
   3  -1   1  137.99    4.00
   3  -1   1  135.79    4.00
   3   1  -1  141.19    3.90
   3   1  -1  146.99    3.90
  -3   2  -1    1.10    0.50
  -3   2  -1    1.00    0.50
  -3   2  -1    0.80    0.40
  -3  -2   1    1.10    0.30
  -3  -2   1    0.10    0.30
  -3   2  -1    0.10    0.50
  -3  -2   1    0.60    0.30
   3  -2   1    1.30    0.50
   3  -2   1    0.90    0.40
   3   2  -1    1.10    0.40
   3   2  -1    0.80    0.40
   3  -2   1    0.90    0.50
   3  -2   1    0.10    0.40
   3   2  -1    0.60    0.40
  -3  -3   1    2.60    0.40
  -3   3  -1    2.60    0.70
  -3  -3   1    3.70    0.50
  -3   3  -1    3.50    0.80
  -3   3  -1    2.90    0.70
  -3   3  -1    3.80    0.60
   3  -3   1    4.80    0.70
   3   3  -1    2.20    0.40
   3  -3   1    3.60    0.70
   3   3  -1    2.90    0.40
   3  -3   1    2.20    0.40
   3  -3   1    4.70    0.70
   3  -3   1    3.60    0.70
  -3   4  -1   47.60    2.10
  -3  -4   1   48.10    1.50
  -3   4  -1   50.29    2.20
  -3   4  -1   45.30    2.10
  -3  -4   1   53.09    3.10
  -3   4  -1   51.89    2.00
  -3  -4   1   49.90    1.60
  -3  -4   1   46.80    1.70
   3  -4   1   50.49    2.20
   3   4  -1   49.50    1.60
   3  -4   1   49.30    2.10
   3   4  -1   47.80    1.70
   3  -4   1   52.39    2.10
   3  -4   1   50.59    2.10
   3  -4   1   50.69    2.30
  -3  -5   1   19.30    0.70
  -3   5  -1   20.70    1.30
  -3  -5   1   18.00    0.70
  -3   5  -1   17.30    1.30
  -3   5  -1   16.60    1.40
  -3  -5   1   17.00    1.90
  -3   5  -1   20.40    1.40
  -3  -5   1   17.90    1.00
   3   5  -1   18.60    0.90
   3  -5   1   17.10    1.30
   3  -5   1   18.20    1.40
   3  -5   1   15.70    1.20
   3  -5   1   16.10    1.40
   3   5  -1   16.90    0.80
  -3   6  -1    1.20    0.70
  -3   6  -1    1.00    0.70
  -3   6  -1    2.00    1.10
  -3  -6   1    0.90    0.40
  -3  -6   1    1.10    0.40
  -3  -6   1    0.40    0.80
   3   6  -1    1.20    0.20
   3  -6   1    1.10    0.70
   3  -6   1    0.70    0.70
   3  -6   1    1.40    0.60
   3  -6   1    0.90    0.70
   3   6  -1    1.70    0.30
  -3  -7   1   11.00    2.00
  -3   7  -1   11.80    1.40
  -3  -7   1   12.30    0.90
  -3   7  -1    9.90    1.90
   3  -7   1    9.10    1.40
   3  -7   1    9.40    1.30
  -3   8  -1    7.90    1.80
  -3  -8   1    5.50    0.70
  -3   8  -1    6.30    1.10
  -3  -8   1    8.50    1.80
   3  -8   1    3.40    1.10
  -3  -9   1   -1.00    0.90
  -3   9  -1   -0.30    1.00
   3  -9   1    0.20    0.80
  -4   9   1   -0.10    0.90
  -4   9   1    0.90    1.20
  -4  -9  -1    0.20    1.20
   4  -9  -1   -0.20    0.90
  -4   8   1    1.30    1.10
  -4   8   1   -0.20    0.80
  -4  -8  -1    1.00    1.10
  -4  -8  -1    1.70    0.70
   4  -8  -1   -0.30    0.90
  -4  -7  -1    0.90    1.20
  -4   7   1    0.40    1.20
  -4   7   1    0.30    0.90
   4  -7  -1    0.80    0.80
   4   7   1    1.20    0.60
   4  -7  -1   -1.50    0.70
  -4  -6  -1    1.50    0.50
  -4   6   1    1.00    0.80
  -4   6   1    0.80    0.80
  -4  -6  -1    1.00    0.90
  -4   6   1    3.10    1.30
  -4  -6  -1    1.30    0.60
  -4   6   1   -0.30    0.70
   4  -6  -1    1.70    0.80
   4  -6  -1    0.30    0.70
   4   6   1    0.50    0.60
   4  -6  -1   -0.10    0.60
   4   6   1    1.00    0.60
   4  -6  -1    1.30    0.80
  -4   5   1    3.00    0.90
  -4  -5  -1    2.90    0.60
  -4  -5  -1    1.00    0.50
  -4  -5  -1    1.70    0.60
  -4   5   1    3.20    1.00
  -4   5   1    2.50    0.90
  -4  -5  -1    1.60    1.00
   4  -5  -1    2.00    0.80
   4   5   1    2.00    0.40
   4  -5  -1    2.30    0.90
   4   5   1    2.10    0.40
   4  -5  -1    3.10    0.70
   4  -5  -1    3.10    0.80
   4   5   1    3.20    0.80
  -4  -4  -1   22.70    2.00
  -4   4   1   20.80    1.30
  -4   4   1   22.60    1.70
  -4   4   1   21.60    1.50
  -4  -4  -1   19.60    1.30
  -4  -4  -1   21.80    1.20
  -4   4   1   21.70    1.60
  -4  -4  -1   23.40    1.20
   4   4   1   21.90    1.20
   4  -4  -1   21.00    1.60
   4   4   1   20.80    1.30
   4  -4  -1   24.20    1.40
   4   4   1   19.90    1.30
   4  -4  -1   24.10    1.60
   4  -4  -1   21.20    1.60
  -4   3   1   33.30    1.50
  -4  -3  -1   31.20    2.40
  -4   3   1   34.10    1.70
  -4   3   1   33.20    1.90
  -4   3   1   33.70    1.80
  -4  -3  -1   33.40    1.60
  -4  -3  -1   31.20    1.50
  -4   3   1   31.60    1.90
   4  -3  -1   34.60    1.80
   4   3   1   32.30    1.50
   4   3   1   33.70    1.60
   4   3   1   33.30    1.50
   4  -3  -1   32.00    1.80
   4  -3  -1   33.90    1.40
   4  -3  -1   33.20    1.90
   4  -3  -1   31.50    1.80
   4   3   1   29.90    1.60
  -4  -2  -1    0.10    0.50
  -4  -2  -1   -0.30    0.40
  -4  -2  -1    0.40    0.40
   4   2   1    0.60    0.50
   4  -2  -1    1.10    0.50
   4   2   1    1.30    0.50
   4  -2  -1    0.20    0.40
   4   2   1    1.70    0.60
   4   2   1    0.80    0.50
  -4   1   1   63.19    2.40
  -4   1   1   70.99    2.40
  -4  -1  -1   52.29    2.10
  -4   1   1   65.99    2.30
  -4  -1  -1   53.09    2.10
  -4  -1  -1   52.99    2.20
  -4   1   1   63.89    2.50
  -4  -1  -1   52.19    2.60
   4  -1  -1   62.09    2.30
   4  -1  -1   62.19    2.30
   4   1   1   53.49    2.20
   4   1   1   51.39    2.10
   4   1   1   56.29    2.20
   4  -1  -1   58.09    2.40
   4  -1  -1   61.39    2.40
   4   1   1   52.09    2.20
  -4   0  -1    1.00    0.70
  -4   0  -1    1.70    0.70
   4   0   1    0.70    0.60
   4   0   1    0.20    0.60
  -4   1  -1   54.49    2.30
  -4  -1   1   52.79    2.00
  -4  -1   1   53.99    2.00
  -4  -1   1   53.59    2.10
  -4   1  -1   53.79    2.10
  -4  -1   1   50.79    2.10
  -4   1  -1   48.20    2.10
  -4   1  -1   59.59    2.20
   4   1  -1   51.29    2.00
   4   1  -1   53.19    2.10
   4  -1   1   54.59    2.30
   4   1  -1   51.79    2.00
   4  -1   1   54.59    2.20
   4   1  -1   51.39    2.00
   4  -1   1   54.69    2.20
   4  -1   1   53.89    2.20
  -4   2  -1    0.80    0.60
  -4  -2   1    0.80    0.40
  -4  -2   1    0.70    0.50
  -4  -2   1    1.20    0.40
  -4   2  -1    0.60    0.70
  -4  -2   1    0.60    0.40
  -4   2  -1    0.10    0.50
  -4   2  -1    0.40    0.50
   4  -2   1    0.50    0.60
   4  -2   1    1.40    0.60
   4   2  -1    0.30    0.40
   4   2  -1    0.10    0.40
   4   2  -1    0.60    0.40
   4   2  -1   -0.30    0.30
   4  -2   1    1.00    0.60
   4  -2   1    0.90    0.60
  -4   3  -1   35.10    1.90
  -4   3  -1   35.30    1.90
  -4  -3   1   33.60    1.40
  -4  -3   1   34.30    1.40
  -4   3  -1   31.90    1.70
  -4   3  -1   32.60    1.70
   4  -3   1   30.00    1.10
   4  -3   1   31.90    1.70
   4   3  -1   30.30    1.40
   4  -3   1   32.70    1.80
   4   3  -1   32.90    1.40
   4  -3   1   34.50    1.80
   4   3  -1   34.70    1.40
   4  -3   1   31.90    1.80
  -4  -4   1   22.70    1.20
  -4   4  -1   23.00    1.50
  -4  -4   1   24.30    2.30
  -4  -4   1   21.60    1.00
  -4   4  -1   23.00    1.40
  -4   4  -1   23.10    1.60
  -4   4  -1   22.40    1.60
  -4  -4   1   22.50    1.00
   4  -4   1   21.70    1.10
   4   4  -1   22.10    1.20
   4  -4   1   20.70    1.60
   4   4  -1   22.30    0.90
   4   4  -1   22.30    0.90
   4  -4   1   22.80    1.50
   4  -4   1   21.10    1.60
   4   4  -1   22.80    1.20
  -4   5  -1    1.70    0.80
  -4   5  -1    2.60    0.70
  -4   5  -1    3.30    0.90
  -4  -5   1    2.40    1.00
  -4  -5   1    2.40    0.40
  -4  -5   1    2.20    0.50
  -4  -5   1    2.50    0.40
   4   5  -1    1.80    0.50
   4  -5   1    2.50    0.60
   4   5  -1    2.50    0.50
   4  -5   1    3.90    0.90
   4  -5   1    0.90    0.70
   4  -5   1    2.90    0.80
  -4   6  -1    1.40    0.80
  -4  -6   1    1.20    1.00
  -4  -6   1    0.80    0.50
  -4   6  -1    0.40    0.70
  -4   6  -1    1.60    0.90
  -4   6  -1    1.50    1.10
   4  -6   1    0.90    0.80
   4   6  -1    1.70    0.40
   4  -6   1    0.90    0.60
   4  -6   1    1.00    0.80
   4  -6   1    0.70    0.80
   4   6  -1    1.60    0.40
  -4   7  -1    0.20    1.10
  -4  -7   1    0.50    0.40
  -4   7  -1   -0.80    0.70
  -4  -7   1    2.60    1.30
   4  -7   1   -0.80    0.60
   4  -7   1    0.50    0.80
  -4   8  -1    0.60    0.80
  -4  -8   1    2.40    1.10
  -4   8  -1   -1.00    0.80
   4  -8   1   -0.10    0.90
  -4   9  -1    1.20    1.50
  -4  -9   1    0.70    1.10
   4  -9   1    0.60    0.90
  -5   9   1   -0.10    1.10
  -5   9   1   -0.70    1.20
  -5  -9  -1    1.40    1.30
  -5  -8  -1    4.70    1.70
  -5   8   1    4.90    1.40
  -5  -8  -1    4.70    0.90
  -5   8   1    5.30    1.80
   5  -8  -1    4.50    1.30
  -5   7   1   13.70    1.80
  -5   7   1    9.80    2.00
  -5  -7  -1    8.60    2.00
   5   7   1   11.10    1.10
   5  -7  -1   10.70    1.70
  -5   6   1    4.00    1.10
  -5   6   1    3.10    1.00
  -5  -6  -1    2.80    1.20
  -5  -6  -1    2.20    0.70
  -5   6   1    3.30    1.20
  -5   6   1    3.50    1.10
   5   6   1    2.20    0.70
   5  -6  -1    5.10    1.30
   5   6   1    3.10    0.80
   5  -6  -1    4.10    1.10
   5  -6  -1    1.00    0.70
   5  -6  -1    3.10    1.00
  -5  -5  -1   21.70    1.30
  -5  -5  -1   25.40    1.50
  -5  -5  -1   26.20    2.70
  -5   5   1   19.80    1.90
  -5   5   1   22.70    1.90
  -5   5   1   22.90    1.80
   5  -5  -1   21.50    1.70
   5   5   1   19.40    1.30
   5  -5  -1   22.70    1.90
   5   5   1   23.20    1.20
   5  -5  -1   21.30    1.80
   5   5   1   20.40    1.20
   5  -5  -1   24.70    1.50
   5   5   1   21.20    1.50
  -5   4   1   15.00    1.60
  -5   4   1   14.60    1.00
  -5  -4  -1   10.80    1.60
  -5   4   1   11.90    1.50
  -5  -4  -1   14.60    1.10
  -5  -4  -1   15.30    1.10
  -5   4   1   13.70    1.40
   5   4   1   14.80    1.20
   5   4   1   12.50    1.10
   5  -4  -1   13.50    1.60
   5   4   1   13.20    1.20
   5  -4  -1   15.70    1.40
   5  -4  -1   16.50    1.50
   5  -4  -1   13.70    1.00
  -5   3   1    2.90    0.70
  -5   3   1    2.90    0.40
  -5   3   1    3.10    0.90
  -5  -3  -1    2.60    1.00
  -5  -3  -1    4.50    0.80
  -5   3   1    3.60    1.00
  -5   3   1    4.90    0.90
  -5  -3  -1    3.00    0.60
   5  -3  -1    3.30    0.90
   5  -3  -1    2.70    0.70
   5   3   1    4.80    0.80
   5   3   1    2.80    0.70
   5  -3  -1    4.80    0.90
   5   3   1    2.30    0.70
   5   3   1    4.10    0.80
   5  -3  -1    3.40    0.90
  -5   2   1    4.10    0.50
  -5   2   1    5.00    1.10
  -5  -2  -1    4.90    0.80
  -5   2   1    5.20    0.90
  -5  -2  -1    6.70    0.90
  -5   2   1    4.20    0.80
  -5   2   1    4.70    1.00
  -5  -2  -1    4.60    1.10
   5  -2  -1    5.10    1.00
   5   2   1    6.10    0.90
   5   2   1    6.10    0.90
   5  -2  -1    4.90    0.90
   5  -2  -1    4.70    1.00
   5  -2  -1    4.70    0.90
   5   2   1    5.30    0.90
   5   2   1    7.70    1.00
  -5  -1  -1   48.20    2.50
  -5   1   1   50.79    2.20
  -5  -1  -1   48.60    2.10
  -5  -1  -1   50.19    2.30
  -5   1   1   51.49    2.40
  -5  -1  -1   48.10    2.10
  -5   1   1   47.70    2.20
  -5   1   1   52.69    2.20
  -5  -1  -1   50.29    2.10
   5   1   1   49.80    2.20
   5  -1  -1   51.09    2.40
   5   1   1   53.29    2.20
   5  -1  -1   49.80    2.30
   5  -1  -1   48.40    2.30
   5   1   1   50.49    2.20
   5  -1  -1   50.69    2.30
   5   1   1   52.09    2.20
  -5   0  -1    0.10    0.40
  -5   0   1    0.70    0.40
  -5   0  -1   -0.40    0.40
  -5   0   1    0.00    0.60
  -5   0   1    0.60    0.40
  -5   0   1    0.00    0.50
  -5   0  -1    0.40    0.40
  -5   0  -1    0.40    0.50
   5   0  -1   -0.60    0.50
   5   0  -1   -0.10    0.60
   5   0  -1    0.10    0.50
   5   0   1   -0.10    0.50
   5   0   1    0.00    0.60
   5   0  -1   -0.40    0.40
   5   0   1    0.30    0.50
   5   0   1    0.80    0.60
  -5   1  -1   50.59    2.20
  -5   1  -1   52.49    2.40
  -5  -1   1   51.69    2.20
  -5  -1   1   49.99    2.20
  -5  -1   1   49.70    2.00
  -5  -1   1   49.70    2.10
  -5   1  -1   52.69    2.20
  -5   1  -1   49.50    2.20
   5   1  -1   51.59    2.20
   5   1  -1   51.69    2.20
   5  -1   1   50.89    2.30
   5  -1   1   47.70    2.20
   5  -1   1   50.49    2.30
   5   1  -1   48.50    2.10
   5   1  -1   48.10    2.10
   5  -1   1   53.89    2.30
  -5   2  -1    4.40    0.80
  -5  -2   1    6.70    0.80
  -5   2  -1    4.40    1.00
  -5   2  -1    5.60    1.00
  -5  -2   1    5.40    0.90
  -5   2  -1    5.20    0.90
  -5  -2   1    5.90    0.80
  -5  -2   1    4.20    0.70
  -5   2  -1    4.50    0.30
   5   2  -1    5.90    0.90
   5  -2   1    6.30    1.00
   5  -2   1    4.90    0.90
   5   2  -1    4.50    0.80
   5  -2   1    4.70    0.90
   5  -2   1    4.10    0.90
   5   2  -1    6.00    0.80
   5   2  -1    6.60    0.90
  -5  -3   1    4.40    0.70
  -5   3  -1    3.10    0.90
  -5  -3   1    3.40    0.60
  -5   3  -1    2.60    0.90
  -5   3  -1    2.10    0.70
  -5   3  -1    4.10    0.80
   5  -3   1    2.00    0.80
   5   3  -1    3.80    0.70
   5  -3   1    3.30    0.80
   5   3  -1    5.00    0.80
   5  -3   1    3.70    0.80
   5  -3   1    3.10    0.90
   5   3  -1    3.70    0.70
   5   3  -1    4.50    0.70
  -5   4  -1   15.80    1.40
  -5  -4   1   11.70    1.80
  -5   4  -1   15.00    1.50
  -5   4  -1   13.00    1.50
  -5  -4   1   16.30    1.10
  -5  -4   1   13.20    0.90
   5  -4   1   12.60    1.30
   5   4  -1   11.70    1.10
   5   4  -1   13.50    0.90
   5  -4   1   14.40    1.40
   5   4  -1   13.40    0.90
   5  -4   1   16.20    1.50
  -5   5  -1   23.60    1.80
  -5   5  -1   23.90    1.80
  -5   5  -1   24.80    1.70
  -5  -5   1   20.00    1.00
  -5  -5   1   23.40    1.10
  -5  -5   1   20.10    1.20
  -5  -5   1   23.20    2.60
   5   5  -1   22.70    1.30
   5  -5   1   23.60    1.80
   5  -5   1   20.60    1.70
   5   5  -1   22.10    1.30
   5  -5   1   23.10    1.20
   5  -5   1   24.50    1.90
  -5  -6   1    2.70    0.60
  -5  -6   1    2.50    0.40
  -5   6  -1    3.50    1.00
  -5   6  -1    4.60    1.10
  -5   6  -1    3.70    1.00
  -5  -6   1    1.90    1.30
   5  -6   1    2.90    1.10
   5  -6   1    4.80    1.30
   5  -6   1    3.40    1.00
   5  -6   1    3.10    0.70
   5   6  -1    3.90    0.60
   5   6  -1    3.60    0.60
  -5   7  -1   11.80    1.70
  -5  -7   1   11.50    2.10
  -5   7  -1   12.10    2.20
   5  -7   1   11.80    1.70
  -5   8  -1    4.90    1.40
  -5   8  -1    8.20    2.20
  -5  -8   1    3.60    1.60
   5  -8   1    5.90    1.40
  -5   9  -1    0.20    0.90
  -5   9  -1    1.40    1.50
  -5  -9   1   -0.10    1.30
  -6   8   1   -0.10    1.10
  -6   8   1   -0.70    1.20
  -6  -8  -1    0.20    1.10
   6  -8  -1    0.10    1.00
  -6  -7  -1    3.00    1.40
  -6   7   1    0.70    1.10
  -6   7   1    1.20    1.20
   6   7   1    1.40    0.70
   6  -7  -1    0.70    1.00
  -6   6   1    2.10    1.00
  -6   6   1    1.30    1.00
  -6  -6  -1    0.80    1.30
   6   6   1    0.30    0.40
   6  -6  -1    0.40    0.90
   6  -6  -1    2.00    1.20
   6   6   1    1.40    0.70
   6  -6  -1    1.20    0.50
  -6   5   1    2.60    1.00
  -6  -5  -1    0.20    0.50
  -6  -5  -1    0.10    0.50
  -6   5   1    2.20    0.90
  -6   5   1    2.30    1.00
  -6  -5  -1   -1.00    0.60
   6  -5  -1    0.00    0.70
   6   5   1   -0.10    0.60
   6  -5  -1    0.20    0.80
   6   5   1    0.00    0.50
   6  -5  -1   -0.40    0.70
   6   5   1    1.60    0.80
  -6   4   1    1.10    0.80
  -6   4   1    0.70    0.90
  -6  -4  -1    0.00    0.90
  -6  -4  -1    0.80    0.60
  -6   4   1    0.50    0.90
  -6   4   1    0.30    0.30
   6  -4  -1    1.30    0.80
   6  -4  -1   -0.30    0.70
   6  -4  -1   -0.60    0.70
   6   4   1    2.10    0.70
   6   4   1    0.20    0.70
   6   4   1    0.30    0.60
   6   4   1    1.10    0.60
  -6  -3  -1   11.70    1.20
  -6  -3  -1    9.60    1.60
  -6   3   1   13.10    1.60
  -6   3   1   10.90    0.80
  -6   3   1    9.60    1.50
  -6  -3  -1   10.30    1.20
  -6   3   1    9.80    1.40
   6  -3  -1   10.60    1.40
   6   3   1   11.80    1.20
   6  -3  -1   13.00    1.60
   6   3   1   11.80    1.20
   6   3   1   11.70    1.20
   6  -3  -1   12.60    1.30
   6   3   1   12.30    1.20
  -6   2   1   32.10    1.90
  -6   2   1   32.60    1.80
  -6   2   1   30.60    2.10
  -6  -2  -1   27.00    2.30
  -6  -2  -1   31.50    1.70
  -6   2   1   33.80    2.10
  -6   2   1   31.70    1.40
  -6  -2  -1   30.80    1.80
   6  -2  -1   29.10    1.80
   6   2   1   27.10    1.70
   6   2   1   32.50    1.80
   6   2   1   30.10    1.80
   6  -2  -1   32.20    2.10
   6  -2  -1   33.40    2.10
   6  -2  -1   29.90    1.90
   6   2   1   28.60    1.80
  -6   1   1   33.90    1.90
  -6  -1  -1   33.70    1.80
  -6   1   1   33.00    1.80
  -6  -1  -1   34.80    2.00
  -6   1   1   30.00    2.00
  -6   1   1   31.70    2.00
  -6  -1  -1   34.60    1.90
  -6  -1  -1   30.40    1.70
  -6  -1  -1   31.70    2.20
   6   1   1   35.10    1.90
   6   1   1   37.50    1.90
   6  -1  -1   29.00    1.80
   6  -1  -1   32.90    2.00
   6  -1  -1   32.90    2.10
   6   1   1   31.70    1.90
   6  -1  -1   34.40    1.90
   6   1   1   35.40    2.00
  -6   0  -1    1.00    0.80
  -6   0   1    0.30    0.70
  -6   0  -1    0.30    0.40
  -6   0  -1   -0.20    0.40
  -6   0  -1   -0.10    0.70
  -6   0   1    0.20    0.40
  -6   0   1    0.30    0.50
  -6   0   1   -0.50    0.50
   6   0  -1   -0.70    0.30
   6   0   1   -0.90    0.40
   6   0  -1   -0.40    0.70
   6   0   1    0.00    0.70
   6   0   1    0.10    0.60
   6   0   1    0.00    0.50
   6   0  -1    0.60    0.70
   6   0  -1   -0.20    0.70
  -6  -1   1   31.10    1.90
  -6   1  -1   34.20    2.10
  -6  -1   1   35.10    1.80
  -6   1  -1   30.40    1.80
  -6  -1   1   33.90    1.80
  -6   1  -1   29.70    1.90
  -6   1  -1   35.80    1.90
  -6  -1   1   32.30    1.80
   6   1  -1   34.10    1.80
   6  -1   1   32.80    2.00
   6   1  -1   33.80    1.90
   6  -1   1   33.50    2.00
   6  -1   1   32.70    2.00
   6   1  -1   34.70    1.80
   6   1  -1   33.30    1.80
   6  -1   1   35.70    2.10
  -6  -2   1   33.90    1.80
  -6   2  -1   32.30    1.90
  -6   2  -1   31.60    2.10
  -6  -2   1   29.30    1.60
  -6   2  -1   27.30    2.00
  -6  -2   1   30.30    1.80
  -6  -2   1   30.00    1.60
  -6   2  -1   27.70    1.20
  -6   2  -1   30.00    1.80
   6  -2   1   31.90    2.00
   6   2  -1   30.30    1.70
   6   2  -1   32.90    1.80
   6  -2   1   31.30    2.00
   6   2  -1   30.90    1.80
   6   2  -1   33.00    1.80
   6  -2   1   28.60    1.90
   6  -2   1   28.90    1.90
  -6   3  -1   13.50    1.50
  -6  -3   1   11.30    1.00
  -6  -3   1   11.00    1.00
  -6   3  -1   11.30    1.60
  -6   3  -1   13.10    1.30
   6  -3   1   11.90    1.20
   6   3  -1   10.80    1.10
   6  -3   1   12.90    1.30
   6   3  -1   12.60    1.10
   6   3  -1   11.90    1.10
   6  -3   1   11.30    1.50
   6   3  -1    9.80    1.20
  -6   4  -1    0.40    0.80
  -6  -4   1   -0.30    0.40
  -6   4  -1    0.60    0.80
  -6   4  -1   -0.10    0.60
  -6  -4   1    1.00    1.00
  -6  -4   1    0.10    0.40
   6   4  -1   -0.30    0.30
   6   4  -1   -0.20    0.40
   6   4  -1    0.10    0.60
   6   4  -1    0.20    0.60
   6  -4   1   -1.30    0.60
   6  -4   1    0.00    0.70
   6  -4   1   -0.30    0.50
  -6  -5   1    0.70    0.40
  -6  -5   1    0.10    0.50
  -6  -5   1    0.30    1.10
  -6   5  -1    0.20    0.70
  -6   5  -1   -0.30    0.80
  -6   5  -1    0.30    0.90
   6  -5   1    1.40    0.80
   6   5  -1   -0.10    0.20
   6   5  -1    0.10    0.30
   6  -5   1    0.30    0.70
   6   5  -1    0.30    0.60
   6   5  -1    0.20    0.30
   6  -5   1    0.60    0.90
  -6   6  -1    1.60    1.00
  -6  -6   1    0.80    1.30
  -6   6  -1    1.90    1.00
   6   6  -1    1.80    0.60
   6   6  -1    1.30    0.60
   6  -6   1    0.90    0.90
   6  -6   1    0.90    0.90
  -6   7  -1    3.90    1.40
  -6   7  -1    1.50    1.10
  -6  -7   1    3.70    1.60
   6   7  -1    1.20    0.30
   6  -7   1    1.70    1.00
  -6  -8   1    0.00    1.20
  -6   8  -1    0.20    1.00
  -6   8  -1    0.40    1.40
   6  -8   1    0.30    0.90
  -7   8   1    2.00    1.20
  -7   8   1    1.90    1.30
  -7  -8  -1    1.70    1.50
   7  -8  -1    1.00    1.20
  -7  -7  -1    3.30    1.70
  -7   7   1    3.70    1.40
  -7   7   1    6.70    1.80
   7   7   1    5.80    1.00
   7  -7  -1    5.30    1.50
  -7   6   1   -0.20    1.00
  -7  -6  -1    0.30    1.10
  -7   6   1    0.60    1.00
   7  -6  -1    4.10    1.20
   7   6   1   -0.20    0.70
   7  -6  -1   -0.50    0.90
  -7   5   1    7.50    1.50
  -7  -5  -1    6.20    1.60
  -7   5   1    6.90    1.40
  -7   5   1    6.20    1.50
  -7  -5  -1    5.90    1.10
   7  -5  -1    8.10    1.60
   7  -5  -1    6.50    1.40
   7   5   1    6.60    1.20
   7  -5  -1    5.30    1.40
   7   5   1    7.70    1.20
  -7   4   1   11.90    1.50
  -7   4   1   12.30    1.80
  -7  -4  -1   10.20    1.90
  -7   4   1   12.00    0.70
  -7   4   1   12.90    1.80
  -7  -4  -1   11.70    1.20
   7   4   1   13.60    1.40
   7  -4  -1   12.10    1.60
   7  -4  -1   12.80    1.70
   7   4   1   10.10    1.40
   7   4   1   11.20    1.30
   7  -4  -1   11.10    1.70
  -7  -3  -1    9.00    1.70
  -7   3   1    8.10    0.70
  -7   3   1    8.20    1.40
  -7  -3  -1    7.60    1.10
  -7   3   1    7.50    1.40
  -7   3   1    7.30    1.40
   7  -3  -1    7.50    1.30
   7   3   1    6.80    1.20
   7  -3  -1    8.80    1.40
   7   3   1    7.50    1.20
   7   3   1   10.20    1.30
   7  -3  -1    8.70    1.40
  -7   2   1   -0.20    0.80
  -7   2   1   -0.50    0.60
  -7   2   1    0.40    0.70
  -7  -2  -1    0.10    0.80
  -7  -2  -1   -0.50    0.40
   7  -2  -1    0.60    0.60
   7   2   1    0.10    0.60
   7   2   1    0.30    0.50
   7  -2  -1   -0.20    0.50
   7   2   1    0.40    0.70
   7  -2  -1    0.00    0.50
  -7  -1  -1   45.80    2.70
  -7   1   1   44.40    2.30
  -7  -1  -1   46.30    2.30
  -7   1   1   44.00    2.40
  -7   1   1   46.70    2.60
  -7  -1  -1   43.30    2.30
  -7   1   1   45.10    2.30
  -7  -1  -1   42.50    2.40
  -7  -1  -1   43.30    2.20
   7   1   1   46.90    2.50
   7  -1  -1   43.40    2.30
   7   1   1   46.60    2.40
   7  -1  -1   40.30    2.50
   7   1   1   45.00    2.30
   7  -1  -1   51.69    2.60
   7   1   1   41.90    2.20
   7  -1  -1   43.20    2.50
  -7   0  -1    0.30    0.70
  -7   0  -1    0.80    0.60
  -7   0   1   -0.20    0.70
  -7   0   1    0.50    0.60
  -7   0  -1    0.50    0.60
  -7   0  -1    0.50    0.70
  -7   0   1    1.10    0.90
  -7   0  -1   -0.30    0.50
  -7   0   1   -0.80    0.30
   7   0   1    0.50    0.60
   7   0   1   -0.30    0.50
   7   0  -1    0.90    0.80
   7   0  -1    0.50    0.70
   7   0   1    0.40    0.80
   7   0  -1    0.80    0.70
   7   0  -1   -0.50    0.50
   7   0   1    0.10    0.50
  -7  -1   1   46.00    2.30
  -7   1  -1   50.39    2.50
  -7   1  -1   45.50    2.20
  -7  -1   1   44.40    2.30
  -7  -1   1   40.30    2.30
  -7   1  -1   45.00    2.50
  -7  -1   1   43.20    2.20
  -7   1  -1   46.20    2.40
  -7   1  -1   48.90    2.70
   7   1  -1   46.70    2.40
   7  -1   1   46.50    2.50
   7   1  -1   39.70    2.20
   7  -1   1   45.20    2.40
   7   1  -1   44.50    2.30
   7  -1   1   51.09    2.70
   7  -1   1   48.70    2.60
   7   1  -1   49.80    2.50
  -7   2  -1    0.30    0.30
  -7   2  -1    1.40    0.80
  -7  -2   1   -0.50    0.60
  -7   2  -1   -0.20    0.60
  -7  -2   1   -0.50    0.50
  -7  -2   1    0.30    0.50
  -7   2  -1   -0.50    0.90
   7  -2   1    0.10    0.60
   7   2  -1   -0.80    0.60
   7   2  -1    0.20    0.60
   7  -2   1    0.20    0.70
   7   2  -1    0.30    0.60
   7  -2   1   -0.40    0.70
   7   2  -1    0.00    0.60
  -7   3  -1    6.30    1.30
  -7   3  -1    8.40    1.30
  -7   3  -1   11.00    1.60
  -7  -3   1   10.40    1.20
   7  -3   1    7.50    1.40
   7   3  -1    9.90    1.30
   7  -3   1    8.90    1.40
   7   3  -1    6.90    1.10
   7  -3   1    7.90    1.40
   7   3  -1   10.00    1.30
  -7   4  -1   15.20    1.90
  -7   4  -1   11.30    1.50
  -7  -4   1   12.50    1.20
  -7  -4   1   12.20    2.00
  -7   4  -1   13.70    1.80
   7   4  -1   10.20    1.10
   7   4  -1   12.20    1.30
   7  -4   1    8.90    1.50
   7   4  -1   11.90    1.30
   7  -4   1   15.30    1.90
   7  -4   1   12.40    1.70
  -7   5  -1    7.70    1.50
  -7   5  -1    8.20    1.40
  -7  -5   1    5.40    1.70
  -7   5  -1    6.80    1.50
  -7  -5   1    6.80    1.00
   7   5  -1    5.30    0.80
   7   5  -1    6.70    1.10
   7   5  -1    5.10    1.00
   7   5  -1    5.60    0.80
   7  -5   1    5.00    1.30
   7  -5   1    7.90    1.40
   7  -5   1    5.20    1.40
  -7   6  -1    3.00    1.20
  -7  -6   1    0.10    1.20
  -7   6  -1   -0.30    1.00
   7  -6   1    1.20    1.00
   7  -6   1    0.20    1.00
   7   6  -1    0.10    0.60
  -7   7  -1    3.60    1.40
  -7  -7   1    4.90    1.80
   7   7  -1    4.70    0.70
   7  -7   1    5.60    1.40
  -7   8  -1    1.70    1.20
  -7  -8   1   -0.70    1.10
  -7   8  -1    0.40    1.10
   7  -8   1    0.80    1.30
  -8  -8  -1    0.90    1.20
  -8   8   1    0.70    1.20
  -8   8   1   -0.20    1.30
   8  -8  -1   -1.00    1.00
  -8   7   1   -0.80    1.30
  -8  -7  -1    0.80    1.50
   8  -7  -1    0.30    1.20
   8   7   1    0.20    0.70
  -8   6   1    1.40    1.20
  -8   6   1    1.90    1.20
  -8  -6  -1    0.80    1.10
   8  -6  -1    2.00    1.20
   8   6   1    0.20    0.90
   8  -6  -1    1.00    1.00
  -8   5   1   -1.10    0.90
  -8  -5  -1   -0.40    1.10
  -8   5   1    1.80    1.00
   8   5   1    0.30    0.70
   8   5   1    2.00    0.90
   8   5   1   -1.70    0.70
   8  -5  -1    0.00    0.90
   8  -5  -1   -0.10    1.00
  -8   4   1   -0.30    1.00
  -8  -4  -1   -0.50    1.00
  -8   4   1    2.80    1.20
  -8  -4  -1    0.10    0.60
   8   4   1    0.80    0.80
   8   4   1    1.20    0.90
   8   4   1    0.90    0.90
   8  -4  -1   -0.40    0.80
   8  -4  -1    0.80    1.10
  -8  -3  -1   10.20    1.40
  -8   3   1   10.40    1.60
  -8   3   1    9.60    1.70
  -8  -3  -1    6.50    1.60
  -8   3   1    8.90    0.80
   8   3   1   11.40    1.50
   8  -3  -1    7.00    1.50
   8   3   1    8.40    1.30
   8   3   1   10.50    1.50
   8  -3  -1    9.10    1.50
  -8  -2  -1   -0.20    0.60
  -8   2   1    1.30    1.10
  -8  -2  -1    0.50    0.70
  -8   2   1    0.10    1.00
   8   2   1    1.30    0.90
   8  -2  -1    1.70    0.80
   8   2   1    1.10    0.80
   8   2   1    0.70    0.90
   8  -2  -1    1.60    1.00
  -8  -1  -1    3.40    0.80
  -8   1   1    2.50    1.10
  -8  -1  -1    1.50    0.70
  -8  -1  -1    2.90    1.10
  -8  -1  -1    4.50    1.30
  -8   1   1    0.70    1.10
   8   1   1    2.40    0.90
   8   1   1    5.80    1.10
   8  -1  -1    2.90    1.20
   8   1   1    2.70    1.00
   8  -1  -1    1.70    0.80
  -8   0   1    2.80    1.00
  -8   0  -1    6.20    1.60
  -8   0   1    8.00    1.70
  -8   0   1    5.20    1.00
  -8   0  -1    8.20    1.50
  -8   0  -1    1.80    0.90
   8   0   1    7.10    1.40
   8   0   1    4.30    1.40
  -8  -1   1    3.30    0.90
  -8   1  -1    4.50    1.30
  -8   1  -1    3.50    1.20
  -8  -1   1    3.10    0.90
  -8   1  -1    3.10    0.80
  -8  -1   1    4.60    1.20
   8  -1   1    1.90    0.80
   8  -1   1    3.80    1.00
   8   1  -1    3.70    1.10
   8   1  -1    4.40    1.10
   8   1  -1    3.90    1.00
  -8  -2   1    0.30    0.70
  -8  -2   1    0.60    0.60
  -8   2  -1    0.50    0.70
  -8   2  -1   -0.20    0.90
  -8   2  -1    0.40    1.00
  -8  -2   1    0.20    0.80
  -8   2  -1   -0.10    0.40
   8   2  -1    1.20    0.80
   8   2  -1    0.90    0.90
   8  -2   1    0.10    1.00
   8   2  -1   -0.30    0.80
   8  -2   1   -0.80    0.60
  -8   3  -1   13.30    1.70
  -8  -3   1   10.60    1.30
  -8  -3   1    9.10    1.70
  -8   3  -1   10.40    1.70
  -8   3  -1   10.60    1.60
   8   3  -1    9.40    1.40
   8  -3   1    8.50    1.50
   8   3  -1   10.40    1.40
   8   3  -1   10.30    1.40
   8  -3   1   10.90    1.70
  -8  -4   1    0.40    0.90
  -8   4  -1   -0.40    1.00
  -8   4  -1    0.20    0.90
  -8  -4   1    1.20    0.70
  -8   4  -1    1.80    1.10
   8  -4   1    0.80    1.00
   8   4  -1    0.20    0.80
   8  -4   1    0.60    1.00
   8   4  -1    2.10    0.80
   8   4  -1   -0.20    0.70
  -8   5  -1    0.60    1.00
  -8   5  -1   -0.70    0.90
  -8  -5   1    0.40    1.20
  -8   5  -1    0.20    1.00
   8   5  -1    0.30    0.60
   8  -5   1    0.00    0.70
   8   5  -1    1.30    0.80
   8   5  -1    0.60    0.80
   8  -5   1    1.00    1.00
  -8  -6   1    1.10    1.60
  -8   6  -1    2.00    1.30
  -8   6  -1    0.40    1.10
   8  -6   1    2.20    1.20
   8   6  -1    1.30    0.80
   8  -6   1    2.40    1.30
  -8   7  -1    0.30    1.20
  -8  -7   1    0.10    1.10
   8  -7   1   -0.60    1.20
   8   7  -1   -0.50    0.60
  -8   8  -1   -1.00    1.10
  -8  -8   1    0.20    1.00
  -8   8  -1   -2.10    0.90
   8  -8   1   -0.50    1.20
  -9  -7  -1    2.70    1.80
  -9   7   1    1.40    1.40
   9   7   1    2.20    1.00
   9  -7  -1    2.60    1.50
  -9   6   1    2.90    1.40
  -9   6   1    0.20    1.20
  -9  -6  -1    2.00    1.30
   9  -6  -1    1.90    1.40
   9  -6  -1    2.10    1.20
   9   6   1    0.60    1.00
  -9  -5  -1    4.10    1.50
  -9   5   1    5.70    1.60
  -9   5   1    6.90    1.70
   9  -5  -1    7.20    1.60
   9   5   1    7.00    1.40
   9  -5  -1    4.80    1.60
  -9   4   1    0.60    1.20
  -9  -4  -1    1.60    0.80
  -9  -4  -1    0.00    0.90
  -9   4   1    3.30    1.40
   9  -4  -1    3.70    1.40
   9   4   1    1.20    0.90
   9   4   1    1.00    1.10
   9  -4  -1    2.70    1.10
   9   4   1    2.30    1.00
  -9   3   1    3.40    0.60
  -9  -3  -1    3.10    1.20
  -9   3   1    4.10    1.50
  -9   3   1    6.20    1.60
  -9  -3  -1    4.40    1.00
   9  -3  -1    5.10    1.40
   9   3   1    3.90    1.10
   9  -3  -1    5.40    1.40
   9   3   1    5.80    1.30
   9   3   1    5.70    1.30
  -9   2   1   -1.50    1.00
  -9  -2  -1    1.50    0.80
  -9   2   1    2.40    1.20
  -9  -2  -1    2.20    1.10
   9   2   1    1.10    0.90
   9   2   1    0.70    0.90
   9   2   1    2.10    1.10
   9  -2  -1    0.90    1.10
   9  -2  -1    1.60    0.90
  -9   1   1    8.70    1.70
  -9  -1  -1    6.00    1.10
  -9  -1  -1    8.00    1.40
  -9  -1  -1    7.70    1.40
  -9   1   1    7.00    1.50
   9   1   1    6.90    1.40
   9   1   1    7.90    1.50
   9  -1  -1    7.50    1.50
   9  -1  -1    7.80    1.40
   9   1   1    8.90    1.60
  -9   0   1    0.70    0.90
  -9   0   1   -0.20    0.80
  -9   0  -1   -0.20    0.90
  -9   0  -1   -0.80    0.90
  -9   0  -1    0.70    0.80
   9   0  -1   -1.50    0.80
   9   0   1    0.60    1.00
   9   0  -1    0.60    1.00
   9   0   1    1.40    1.10
   9   0  -1    2.60    1.20
  -9   1  -1    8.00    1.60
  -9  -1   1    8.10    1.40
  -9  -1   1    9.30    1.40
  -9  -1   1    7.50    1.50
  -9   1  -1    6.10    1.40
  -9   1  -1    5.90    1.00
   9  -1   1    6.30    1.50
   9   1  -1    9.20    1.50
   9   1  -1    7.40    1.40
   9  -1   1    6.10    1.30
   9   1  -1    7.20    1.30
  -9   2  -1    0.60    0.50
  -9   2  -1    2.70    1.20
  -9  -2   1    1.40    0.80
  -9   2  -1    1.10    1.20
  -9  -2   1    2.00    0.80
  -9  -2   1    1.50    1.10
   9   2  -1    2.30    0.90
   9   2  -1    0.80    0.70
   9  -2   1    2.70    1.20
   9  -2   1    0.90    0.80
   9   2  -1    1.90    1.00
  -9   3  -1    4.40    1.50
  -9   3  -1    2.60    1.20
  -9  -3   1    3.70    1.20
  -9  -3   1    3.30    0.90
   9   3  -1    4.20    1.10
   9   3  -1    6.40    1.30
   9  -3   1    4.40    1.20
   9   3  -1    4.50    1.30
   9  -3   1    3.00    1.30
  -9  -4   1    0.30    0.60
  -9   4  -1    1.30    1.20
  -9   4  -1    1.70    1.00
  -9  -4   1    4.10    1.60
   9  -4   1    1.80    1.20
   9   4  -1    0.70    0.80
   9  -4   1    2.20    1.00
   9   4  -1    1.80    0.90
   9   4  -1    0.00    0.80
  -9   5  -1    5.20    1.50
  -9   5  -1    8.20    1.80
  -9  -5   1    3.70    1.40
   9   5  -1    8.10    1.30
   9  -5   1    5.30    1.50
   9  -5   1    4.40    1.60
  -9  -6   1    3.80    1.80
  -9   6  -1    0.40    1.30
  -9   6  -1    2.30    1.40
   9  -6   1    0.90    1.30
   9   6  -1    1.90    0.90
   9  -6   1    0.20    1.10
  -9   7  -1    1.90    1.40
  -9  -7   1    6.30    2.10
   9   7  -1    2.20    0.90
   9  -7   1    3.20    1.50
 -10   7   1    3.30    1.70
 -10  -7  -1   -0.20    1.60
  10   7   1    0.50    0.90
  10  -7  -1    1.70    1.50
 -10  -6  -1    0.30    1.50
 -10   6   1   -1.50    1.10
 -10   6   1    1.40    1.50
  10  -6  -1   -0.70    1.30
  10   6   1    0.40    1.00
  10  -6  -1    1.10    1.40
 -10   5   1    1.20    1.40
 -10   5   1    2.00    1.40
 -10  -5  -1    0.20    1.30
  10  -5  -1    1.50    1.30
  10   5   1   -1.00    0.90
  10  -5  -1   -1.30    1.00
 -10   4   1    1.10    1.10
 -10  -4  -1    1.50    1.40
 -10   4   1    1.20    1.30
  10  -4  -1    1.80    1.40
  10   4   1    1.10    1.10
  10   4   1    1.10    0.90
  10  -4  -1    0.80    1.20
 -10  -3  -1    5.60    1.60
 -10   3   1    3.30    1.50
 -10   3   1    5.50    1.50
 -10  -3  -1    5.90    1.30
 -10   3   1    3.50    0.70
  10   3   1    5.80    1.40
  10   3   1    5.30    1.40
  10  -3  -1    3.90    1.30
  10  -3  -1    6.30    1.70
  10   3   1    5.70    1.30
 -10   2   1   -0.10    1.20
 -10  -2  -1   -0.70    1.00
 -10  -2  -1   -1.10    0.70
 -10   2   1   -0.70    0.90
  10  -2  -1    0.80    1.20
  10  -2  -1    0.00    0.80
  10   2   1    0.10    0.90
  10   2   1   -1.60    0.80
  10   2   1    0.80    1.10
 -10  -1  -1    0.90    0.70
 -10  -1  -1    2.10    1.10
 -10   1   1    0.30    0.90
 -10   1   1    1.10    0.90
  10   1   1    0.60    1.00
  10  -1  -1    2.90    1.30
  10   1   1    0.20    0.80
  10  -1  -1    0.60    0.90
 -10   0  -1    0.10    1.10
 -10   0  -1   -0.70    0.60
 -10   0   1    0.20    0.90
 -10   0   1    0.30    1.10
 -10   0  -1    1.70    1.10
  10   0   1    0.70    1.00
  10   0   1   -0.50    1.00
  10   0  -1    0.30    0.90
  10   0  -1    0.50    1.00
 -10   1  -1    0.60    1.20
 -10  -1   1    1.30    0.90
 -10  -1   1    0.30    1.10
 -10   1  -1    0.60    0.70
 -10   1  -1   -0.20    0.70
  10  -1   1   -1.80    1.00
  10   1  -1   -1.20    0.90
  10  -1   1    1.80    0.90
  10   1  -1    3.20    1.20
 -10   2  -1    0.60    0.60
 -10   2  -1    1.10    0.90
 -10  -2   1    0.80    0.90
 -10  -2   1    0.30    0.80
 -10  -2   1    0.90    0.90
 -10   2  -1    0.40    1.00
 -10  -2   1    0.80    0.80
  10   2  -1   -0.90    0.80
  10   2  -1    0.00    0.80
  10  -2   1    0.40    1.20
  10  -2   1   -0.80    0.70
  10   2  -1    1.60    1.10
 -10   3  -1    3.00    0.30
 -10   3  -1    4.10    1.60
 -10  -3   1    5.50    1.50
 -10  -3   1    4.30    1.10
 -10   3  -1    4.20    0.40
 -10   3  -1    1.70    1.10
  10   3  -1    4.40    1.30
  10  -3   1    5.90    1.60
  10   3  -1    5.50    1.30
  10   3  -1    4.80    1.20
  10  -3   1    5.20    1.40
 -10   4  -1   -1.00    0.90
 -10   4  -1    1.30    1.30
 -10  -4   1    0.60    1.30
  10   4  -1    0.60    0.70
  10   4  -1    1.00    1.00
  10  -4   1    0.50    1.30
  10  -4   1   -0.10    1.10
 -10   5  -1   -0.90    1.10
 -10  -5   1    0.70    1.50
 -10   5  -1    0.20    1.20
  10  -5   1    1.30    1.30
  10  -5   1    3.20    1.40
  10   5  -1    1.00    1.00
 -10   6  -1    0.50    1.20
 -10  -6   1    1.90    1.40
  10  -6   1   -0.40    1.30
  10   6  -1    0.60    0.90
 -10  -7   1    1.10    1.60
 -10   7  -1    0.20    1.40
  10   7  -1   -0.20    0.80
  10  -7   1   -0.70    1.30
 -11  -7  -1    1.50    1.80
 -11   7   1   -1.10    1.30
  11  -7  -1    0.20    1.60
  11   7   1    0.10    1.00
 -11  -6  -1    0.20    1.50
 -11   6   1    0.50    1.10
  11  -6  -1    0.00    1.40
  11   6   1    0.30    1.10
 -11   5   1   -0.30    1.30
 -11   5   1    2.80    1.60
 -11  -5  -1    0.90    1.50
  11  -5  -1    2.10    1.60
  11   5   1    1.70    1.30
  11  -5  -1    3.00    1.40
 -11   4   1    1.60    1.20
 -11  -4  -1    0.70    1.20
 -11   4   1    4.90    1.80
  11  -4  -1    2.80    1.50
  11   4   1    2.40    1.20
  11   4   1    0.70    1.10
  11  -4  -1    0.80    1.40
 -11   3   1    5.00    1.50
 -11   3   1    4.30    0.70
 -11  -3  -1    0.20    1.40
 -11   3   1    6.70    2.00
  11   3   1    3.70    1.40
  11   3   1    5.90    1.50
  11  -3  -1    8.40    1.90
  11  -3  -1    4.80    1.70
  11   3   1    5.40    1.50
 -11   2   1    0.60    1.00
 -11  -2  -1   -0.50    1.10
 -11   2   1    1.70    1.40
  11  -2  -1    0.00    1.20
  11  -2  -1   -1.80    1.10
  11   2   1    0.90    1.10
  11   2   1    0.90    1.20
 -11  -1  -1   10.10    1.80
 -11   1   1   16.80    2.40
 -11  -1  -1    9.00    1.80
 -11   1   1   13.70    2.30
  11   1   1   10.70    1.90
  11  -1  -1   11.10    1.90
  11  -1  -1   12.90    1.90
  11   1   1   14.30    2.10
 -11   0  -1    1.50    0.90
 -11   0   1    2.60    1.50
 -11   0  -1    0.50    1.30
 -11   0   1   -1.10    0.60
 -11   0  -1   -1.30    1.10
  11   0   1   -1.60    1.10
  11   0  -1   -1.00    1.10
  11   0  -1   -0.10    1.20
  11   0   1    0.90    1.20
 -11  -1   1   12.90    2.00
 -11  -1   1   14.00    2.00
 -11   1  -1   11.80    2.00
 -11   1  -1   10.00    1.80
 -11   1  -1    9.80    1.40
  11   1  -1   16.40    2.20
  11  -1   1   12.50    1.90
  11   1  -1   18.50    2.30
  11  -1   1   15.10    2.20
 -11   2  -1    0.80    1.10
 -11  -2   1    1.80    1.40
 -11   2  -1   -1.50    1.10
 -11   2  -1    0.10    0.60
 -11  -2   1   -0.60    0.90
 -11  -2   1    0.10    0.90
  11  -2   1   -1.80    1.10
  11   2  -1    0.00    0.90
  11  -2   1   -0.60    1.20
  11   2  -1    1.60    1.20
 -11   3  -1    5.50    1.80
 -11   3  -1    3.70    1.40
 -11   3  -1    3.30    0.40
 -11  -3   1    3.80    1.40
  11   3  -1    3.50    1.20
  11   3  -1    7.00    1.60
  11  -3   1    4.60    1.60
  11   3  -1    2.40    1.30
  11  -3   1    3.00    1.70
 -11   4  -1    1.80    1.60
 -11  -4   1    1.00    1.10
 -11   4  -1    0.90    1.30
  11  -4   1    1.00    1.50
  11  -4   1    1.70    1.40
  11   4  -1    0.80    1.10
 -11  -5   1    2.20    1.70
 -11   5  -1    0.50    1.00
 -11   5  -1    2.30    1.50
  11   5  -1    3.90    1.40
  11  -5   1    0.60    1.30
  11  -5   1   -0.60    1.40
 -11  -6   1    0.90    1.70
 -11   6  -1    0.30    1.30
  11  -6   1    0.60    1.50
  11   6  -1    1.20    1.10
 -11   7  -1   -1.30    1.30
 -11  -7   1    0.20    1.70
  11  -7   1    0.20    1.60
  11   7  -1    1.30    1.00
 -12  -6  -1   -0.10    1.80
 -12   6   1    0.10    1.50
  12  -6  -1    0.20    1.50
  12   6   1   -1.50    1.00
 -12  -5  -1   -1.20    1.50
 -12   5   1   -0.30    1.40
 -12   5   1   -1.50    1.50
  12  -5  -1   -0.20    1.00
  12  -5  -1   -0.50    1.30
  12   5   1   -1.40    1.10
 -12  -4  -1    0.10    1.50
 -12   4   1   -1.40    1.30
 -12   4   1   -2.20    1.30
  12  -4  -1    1.30    1.20
  12  -4  -1    0.30    1.50
  12   4   1    0.70    1.20
 -12   3   1    1.30    1.30
 -12   3   1   -1.60    1.30
 -12  -3  -1    0.60    1.40
  12   3   1    0.00    1.00
  12  -3  -1   -0.50    1.40
  12   3   1    1.00    1.30
  12  -3  -1    0.10    1.40
 -12   2   1    0.10    0.70
 -12   2   1   -1.50    1.30
 -12  -2  -1    2.70    1.40
 -12   2   1    0.00    1.10
  12   2   1   -0.30    1.00
  12   2   1    0.70    1.20
  12  -2  -1   -0.50    0.90
  12  -2  -1    1.70    1.20
 -12   1   1    0.80    1.40
 -12   1   1    1.40    1.50
 -12  -1  -1    1.10    1.10
 -12   1   1   -0.10    0.80
 -12  -1  -1    1.70    1.40
  12   1   1    0.60    1.20
  12  -1  -1   -0.10    1.20
  12   1   1    2.10    1.40
  12  -1  -1   -0.80    1.30
 -12   0  -1    2.10    1.20
 -12   0   1    2.70    1.40
 -12   0  -1    1.20    1.40
  12   0   1    2.40    1.60
 -12   1  -1    0.10    1.00
 -12   1  -1   -0.80    1.00
 -12   1  -1    0.90    0.90
 -12  -1   1    1.50    1.40
 -12  -1   1   -1.10    1.00
 -12  -1   1    0.60    1.10
  12   1  -1    1.30    1.30
  12   1  -1    1.30    1.40
  12  -1   1   -0.30    1.40
  12  -1   1    1.30    1.10
 -12  -2   1    0.70    1.10
 -12   2  -1    0.90    1.40
 -12   2  -1   -0.10    0.60
 -12  -2   1   -0.90    1.20
 -12   2  -1   -0.30    1.10
  12  -2   1    2.50    1.20
  12   2  -1    0.80    1.20
  12   2  -1    0.90    1.20
  12  -2   1    0.30    1.40
 -12   3  -1    1.20    1.20
 -12   3  -1    1.30    1.40
 -12  -3   1   -0.40    1.20
  12   3  -1    1.20    1.20
  12   3  -1    0.40    1.10
  12  -3   1    0.20    1.00
  12  -3   1    0.20    1.10
 -12  -4   1    0.40    1.20
 -12   4  -1    2.20    1.50
 -12   4  -1   -0.80    1.30
  12   4  -1   -1.00    1.00
  12  -4   1    2.10    1.50
  12  -4   1   -0.10    1.10
 -12   5  -1    0.40    1.40
 -12  -5   1   -0.40    1.20
 -12   5  -1    0.10    1.50
  12  -5   1    0.30    1.00
  12   5  -1    0.20    1.10
  12  -5   1   -0.70    1.50
 -12  -6   1    0.80    1.40
 -12   6  -1   -0.50    1.30
  12  -6   1   -0.70    1.60
  12   6  -1    0.60    1.20
 -13   5   1    1.80    1.80
 -13  -5  -1    0.10    1.20
 -13   5   1    2.10    1.70
  13  -5  -1   -0.40    1.50
  13   5   1   -0.90    1.10
  13  -5  -1    1.60    1.80
 -13   4   1    1.20    1.60
 -13  -4  -1   -1.20    1.50
 -13   4   1   -1.20    1.00
  13  -4  -1   -2.00    1.40
  13   4   1   -0.70    1.10
  13  -4  -1   -1.00    1.50
 -13  -3  -1    1.80    1.70
 -13   3   1   -2.40    1.50
 -13   3   1    2.00    1.70
  13  -3  -1    2.80    1.70
  13  -3  -1    3.20    1.90
  13   3   1    0.50    1.40
  13   3   1    0.70    1.40
 -13  -2  -1   -0.70    1.20
 -13   2   1   -0.40    1.60
 -13   2   1    1.30    0.80
 -13   2   1   -1.50    1.20
  13   2   1    2.30    1.40
  13   2   1   -2.30    1.10
  13  -2  -1   -0.30    1.40
  13  -2  -1   -0.90    1.40
 -13  -1  -1    1.90    1.30
 -13   1   1    2.20    1.10
 -13   1   1    2.20    1.60
 -13   1   1   -0.20    1.70
  13  -1  -1   -1.00    1.00
  13  -1  -1    0.50    1.20
  13   1   1    1.80    1.60
  13   1   1    3.40    1.40
 -13   0  -1    1.70    1.10
 -13   0   1    0.40    1.00
 -13   0   1    0.40    1.00
 -13   0  -1   -1.20    1.30
 -13   0   1    3.10    1.80
  13   0   1    2.60    1.70
  13   0   1    0.80    1.50
  13   0  -1    1.10    1.20
  13   0  -1    0.90    1.10
 -13  -1   1    2.40    1.40
 -13   1  -1    1.30    0.90
 -13   1  -1    3.30    1.60
 -13  -1   1    1.00    1.40
 -13   1  -1    4.00    1.80
 -13  -1   1    2.70    1.70
  13   1  -1    4.60    1.80
  13  -1   1    1.00    1.60
  13  -1   1    4.60    1.80
  13   1  -1    3.50    1.70
 -13   2  -1   -0.30    1.40
 -13   2  -1   -2.40    1.40
 -13  -2   1   -0.10    1.10
  13   2  -1    0.50    1.20
  13  -2   1   -0.30    1.40
  13   2  -1    1.70    1.30
  13  -2   1   -0.30    1.10
 -13   3  -1    1.80    1.80
 -13   3  -1   -0.20    1.00
 -13  -3   1    1.30    1.60
  13  -3   1    0.40    1.60
  13  -3   1   -1.60    1.30
  13   3  -1    3.80    1.60
 -13   4  -1   -0.70    1.50
 -13   4  -1   -0.60    1.60
 -13  -4   1   -0.10    1.10
  13  -4   1    0.00    1.10
  13  -4   1   -0.10    1.70
  13   4  -1   -0.40    1.20
 -13   5  -1   -0.90    1.40
 -13  -5   1   -0.70    1.80
  13   5  -1    1.20    1.40
  13  -5   1   -1.30    1.30
  13  -5   1    0.40    1.20
 -14   5   1   -0.70    1.70
 -14  -5  -1   -1.70    1.70
  14  -5  -1    0.00    2.10
  14   5   1    1.90    1.50
  14  -5  -1   -1.90    1.60
 -14   4   1    1.10    1.80
 -14  -4  -1    0.50    1.70
 -14   4   1    1.50    2.00
  14  -4  -1   -1.60    1.00
  14   4   1   -1.70    1.30
  14  -4  -1   -1.40    1.30
 -14  -3  -1    2.20    1.70
 -14   3   1    2.00    1.40
 -14   3   1    0.10    1.50
  14  -3  -1    0.80    1.70
  14  -3  -1   -0.50    1.20
  14   3   1    3.00    1.70
 -14  -2  -1    0.10    1.30
 -14   2   1   -2.10    1.20
 -14   2   1    0.50    1.70
  14  -2  -1    2.30    1.50
  14  -2  -1   -0.20    1.70
  14   2   1    1.90    1.50
  14   2   1   -0.90    1.30
 -14   1   1    0.50    1.70
 -14  -1  -1    1.20    1.30
 -14   1   1    0.70    1.00
 -14   1   1    1.00    1.70
  14   1   1   -0.30    1.10
  14  -1  -1    1.30    1.70
  14   1   1    0.00    1.50
  14  -1  -1    1.80    1.70
 -14   0   1    0.60    1.30
 -14   0  -1    1.00    1.50
 -14   0  -1    0.00    0.90
 -14   0   1    0.80    1.10
 -14   0   1    1.30    1.50
  14   0   1    2.10    1.70
  14   0  -1   -0.80    1.30
  14   0  -1    2.60    1.70
  14   0   1    0.60    1.60
 -14   1  -1    0.80    1.60
 -14  -1   1   -0.30    1.30
 -14   1  -1    0.30    0.90
 -14  -1   1    1.50    1.40
  14   1  -1   -0.60    0.90
  14  -1   1    3.30    1.80
  14   1  -1    1.40    1.50
  14  -1   1    2.40    1.80
 -14  -2   1    2.60    1.60
 -14   2  -1    3.10    1.60
  14   2  -1    0.30    1.30
  14  -2   1    0.90    1.70
  14  -2   1   -0.40    1.60
  14   2  -1    0.10    1.30
 -14  -3   1    1.60    1.70
 -14   3  -1   -1.20    1.50
  14  -3   1    0.10    1.60
  14  -3   1    2.80    1.60
  14   3  -1    2.10    1.50
 -14   4  -1   -0.80    1.60
 -14  -4   1   -1.10    1.10
  14  -4   1   -0.20    1.70
  14   4  -1    0.50    1.50
  14  -4   1   -1.50    1.10
 -14  -5   1    0.40    1.90
 -14   5  -1    0.20    1.30
  14   5  -1    2.20    1.40
  14  -5   1   -0.20    1.70
  14  -5   1   -0.20    2.00
 -15  -4  -1    1.60    1.90
 -15   4   1   -1.50    1.30
  15  -4  -1   -1.60    2.00
  15  -4  -1    1.60    1.90
  15   4   1   -0.20    1.60
 -15   3   1    1.50    2.00
 -15   3   1    4.80    2.30
 -15  -3  -1    0.80    1.70
  15  -3  -1    0.40    1.30
  15  -3  -1   -1.70    1.80
  15   3   1    0.80    1.60
 -15   2   1   -0.60    1.80
 -15  -2  -1    0.60    1.50
 -15   2   1   -1.30    1.60
  15   2   1   -2.50    1.30
  15   2   1   -1.20    1.30
  15  -2  -1   -0.90    1.20
  15  -2  -1    0.10    1.70
 -15   1   1    4.60    2.00
 -15   1   1    2.50    1.90
 -15  -1  -1    2.20    1.50
  15   1   1    7.70    2.20
  15  -1  -1    2.80    1.70
  15   1   1    4.40    1.70
  15  -1  -1    0.60    1.20
 -15   0   1   -0.30    1.30
 -15   0  -1   -2.20    1.30
 -15   0  -1    0.50    1.20
 -15   0   1    2.30    1.90
  15   0   1    0.30    1.20
  15   0  -1   -1.30    1.50
  15   0  -1    1.70    1.80
  15   0   1    0.10    1.80
 -15  -1   1    2.50    1.60
 -15   1  -1    6.00    2.10
 -15  -1   1    4.60    1.70
  15  -1   1    5.80    1.80
  15   1  -1    1.30    1.40
  15  -1   1    5.30    1.80
  15   1  -1    5.00    1.80
 -15   2  -1   -1.10    1.70
 -15  -2   1   -1.10    1.30
  15  -2   1    0.40    1.30
  15  -2   1    2.20    2.00
  15   2  -1    1.20    1.60
 -15   3  -1   -2.30    1.70
 -15  -3   1    0.70    1.30
  15   3  -1    0.40    1.40
  15  -3   1   -1.00    1.20
  15  -3   1    2.70    2.10
 -15   4  -1   -0.70    1.70
 -15  -4   1    2.60    2.00
  15   4  -1   -2.50    1.20
  15  -4   1    0.60    1.90
  15  -4   1   -0.10    2.00
 -16  -2  -1    0.70    1.60
 -16   2   1   -2.80    1.80
 -16   2   1    1.50    1.80
  16  -2  -1    1.00    1.50
  16   2   1   -0.20    1.60
  16  -2  -1    0.00    1.80
 -16  -1  -1    2.40    1.60
 -16   1   1    1.20    1.60
  16   1   1   -0.30    1.20
  16  -1  -1    0.90    1.90
  16   1   1    0.70    1.80
  16  -1  -1   -0.10    1.80
 -16   0   1    1.10    1.30
  16   0  -1    3.70    1.70
  16   0  -1    4.40    2.00
  16   0   1    5.60    2.20
  16   0   1    1.70    1.50
 -16   1  -1   -0.40    1.30
 -16  -1   1    1.20    1.50
  16   1  -1    0.20    1.70
  16  -1   1    2.20    1.90
  16  -1   1   -1.40    1.70
  16   1  -1    1.20    1.80
 -16  -2   1    0.00    1.50
 -16   2  -1    1.20    2.00
  16  -2   1   -2.10    1.60
  16  -2   1   -0.50    1.40
  16   2  -1    3.50    1.90
   0  -9  -2    0.50    1.10
   0   9   2    0.90    1.30
   0  -9  -2   -0.20    0.70
   0   8   2   15.70    1.40
   0  -8  -2   14.80    1.50
   0   8   2   15.30    2.40
   0  -8  -2   14.90    2.20
   0  -7  -2   -0.60    0.80
   0  -7  -2   -0.30    0.60
   0   7   2    0.80    1.10
   0   7   2   -0.40    0.70
   0   6   2   78.99    3.00
   0  -6  -2   77.29    3.00
   0   6   2   78.99    2.70
   0   6   2   79.99    4.10
   0   6   2   82.29    3.00
   0  -6  -2   87.49    4.20
   0  -6  -2   79.89    2.80
   0  -6  -2   88.39    3.30
   0   5   2   -0.60    0.50
   0  -5  -2   -0.40    0.50
   0  -5  -2   -0.10    0.50
   0  -5  -2   -0.40    0.50
   0   5   2    0.00    0.20
   0   5   2    0.20    0.60
   0  -5  -2    0.20    0.50
   0  -5  -2   -0.30    0.40
   0   5   2   -0.20    0.60
   0   4   2    0.80    0.60
   0  -4  -2    0.50    0.50
   0   4   2    0.90    0.60
   0  -4  -2    0.80    0.60
   0  -4  -2    0.50    0.50
   0   4   2    2.40    0.60
   0  -4  -2    1.60    0.60
   0   4   2    1.20    0.80
   0  -4  -2    0.60    0.50
   0   4   2    1.20    0.50
   0   3   2   -0.70    0.40
   0  -3  -2    1.00    0.50
   0  -3  -2    0.20    0.40
   0   3   2    0.30    0.50
   0  -3  -2    0.00    0.40
   0   3   2   -0.10    0.40
   0  -3  -2   -0.40    0.30
   0   3   2   -0.20    0.40
   0  -3  -2   -0.20    0.40
   0   3   2   -0.70    0.40
   0   2   2  246.08    6.30
   0   2   2  244.38    6.70
   0   2   2  248.08    7.40
   0   2   2  242.88    6.40
   0   2   2  254.07    6.50
   0  -2  -2  250.77    6.40
   0  -2  -2  259.97    6.40
   0  -2  -2  250.67    6.50
   0  -2  -2  251.97    7.40
   0  -1  -2    0.00    0.20
   0  -1  -2    0.40    0.20
   0   1   2    0.10    0.30
   0   1   2    0.30    0.30
   0   1   2    0.20    0.20
   0   1   2   -0.10    0.20
   0   1   2    0.10    0.30
   0  -1  -2    0.30    0.30
   0  -1  -2   -0.10    0.20
   0  -1   2    0.10    0.20
   0   1  -2    0.00    0.10
   0   1  -2    0.00    0.10
   0  -1   2   -0.10    0.10
   0   2  -2  261.17    6.00
   0  -2   2  252.27    6.00
   0   2  -2  239.28    5.90
   0  -2   2  247.78    6.00
   0  -2   2  240.08    5.90
   0  -2   2  262.97    6.00
   0   3  -2    0.10    0.20
   0   3  -2    0.00    0.40
   0  -3   2   -0.10    0.20
   0  -3   2   -0.10    0.20
   0  -3   2   -0.10    0.20
   0   3  -2    0.00    0.20
   0  -3   2   -0.20    0.20
   0  -4   2    0.00    0.50
   0   4  -2    0.90    0.30
   0   4  -2    1.30    0.30
   0  -4   2    1.50    0.30
   0   4  -2    1.80    0.80
   0  -4   2    1.40    0.40
   0  -4   2    1.40    0.30
   0   5  -2    0.40    0.30
   0  -5   2   -0.10    0.20
   0   5  -2    0.00    0.30
   0   5  -2   -0.40    0.50
   0  -5   2    0.10    0.30
   0  -5   2   -0.20    0.20
   0  -5   2   -0.30    0.30
   0  -5   2    0.00    0.50
   0  -6   2   85.99    2.20
   0  -6   2   80.39    2.60
   0   6  -2   77.89    4.00
   0  -6   2   75.89    3.90
   0  -6   2   70.49    2.10
   0   6  -2   75.79    2.20
   0  -6   2   78.49    2.70
   0  -7   2    2.20    1.00
   0   7  -2    1.70    1.20
   0  -7   2    0.50    0.40
   0  -8   2   13.80    1.10
   0  -8   2   10.90    1.80
   0   8  -2    9.90    2.00
   0   9  -2    0.90    1.40
   0  -9   2    0.10    0.90
  -1  -9  -2    1.70    1.30
  -1  -9  -2    2.20    0.80
  -1   9   2    2.10    1.50
   1  -9  -2    0.50    1.20
   1  -9  -2    1.10    0.90
  -1  -8  -2    0.30    0.60
  -1  -8  -2   -1.10    0.70
  -1   8   2   -0.40    0.70
  -1   8   2   -0.20    1.10
   1  -8  -2    0.20    0.70
   1   8   2    0.10    0.60
   1  -8  -2   -1.30    0.80
  -1  -7  -2   -0.20    0.60
  -1   7   2    0.60    1.20
  -1  -7  -2    0.10    0.90
  -1   7   2    0.70    0.80
   1  -7  -2    0.40    0.80
   1   7   2    1.00    0.90
   1  -7  -2    1.90    0.80
   1   7   2   -0.50    0.60
  -1  -6  -2    4.60    0.80
  -1   6   2    3.60    1.30
  -1  -6  -2    3.70    1.10
  -1  -6  -2    6.00    1.00
  -1   6   2    5.60    1.00
  -1   6   2    4.50    0.90
  -1  -6  -2    2.60    0.70
   1   6   2    3.80    0.90
   1   6   2    5.70    1.50
   1  -6  -2    4.80    0.90
   1  -6  -2    2.90    0.90
   1  -6  -2    3.10    1.00
   1  -6  -2    4.90    0.90
   1   6   2    4.60    0.60
  -1  -5  -2    2.50    0.60
  -1  -5  -2    1.60    0.60
  -1   5   2    1.60    0.90
  -1   5   2    1.00    0.60
  -1  -5  -2    1.40    0.60
  -1   5   2    1.30    0.70
  -1  -5  -2    2.60    0.90
  -1  -5  -2    0.90    0.50
  -1   5   2   -0.10    0.50
   1  -5  -2    0.60    0.60
   1  -5  -2    1.10    0.70
   1   5   2    1.10    0.50
   1   5   2    1.10    0.60
   1  -5  -2    1.10    0.60
   1  -5  -2    1.70    0.60
   1   5   2    0.90    0.70
   1  -5  -2    1.50    0.70
  -1  -4  -2   86.99    3.00
  -1   4   2   81.69    3.40
  -1  -4  -2   82.69    2.70
  -1   4   2   82.39    2.90
  -1  -4  -2   84.99    3.70
  -1   4   2   86.09    2.90
  -1   4   2   85.99    3.60
  -1  -4  -2   84.99    2.80
  -1   4   2   80.09    3.00
   1   4   2   82.69    2.70
   1   4   2   81.59    2.80
   1  -4  -2   81.69    3.40
   1  -4  -2   84.59    3.10
   1  -4  -2   81.99    2.90
   1  -4  -2   81.79    2.90
   1  -4  -2   86.99    2.90
   1   4   2   80.79    3.40
  -1   3   2  109.99    3.50
  -1   3   2  118.19    4.00
  -1  -3  -2  113.99    3.30
  -1   3   2  113.79    3.50
  -1  -3  -2  116.49    3.50
  -1   3   2  115.29    3.80
  -1   3   2  113.59    3.40
  -1  -3  -2  110.29    3.30
  -1  -3  -2  108.39    4.20
   1   3   2  110.09    3.30
   1  -3  -2  107.69    3.40
   1   3   2  106.19    3.30
   1   3   2  114.49    3.30
   1  -3  -2   91.89    3.20
   1   3   2  113.19    3.80
   1  -3  -2  112.09    3.90
   1  -3  -2  115.19    3.60
   1  -3  -2  110.39    3.40
   1   3   2  115.09    4.30
  -1  -2  -2    2.80    0.50
  -1   2   2    2.80    0.50
  -1  -2  -2    3.80    0.50
  -1  -2  -2    2.90    0.50
  -1  -2  -2    3.40    0.70
  -1   2   2    3.20    0.60
  -1   2   2    3.00    0.60
  -1   2   2    3.40    0.60
  -1   2   2    3.80    0.60
   1  -2  -2    3.70    0.60
   1  -2  -2    3.00    0.50
   1   2   2    3.60    0.50
   1  -2  -2    3.20    0.50
   1  -2  -2    4.00    0.60
   1   2   2    3.70    0.60
   1   2   2    4.00    0.60
   1   2   2    3.60    0.60
   1  -2  -2    3.70    0.50
  -1   1   2   11.80    0.60
  -1   1   2   11.70    0.70
  -1   1   2   12.00    0.70
  -1  -1  -2   12.60    0.70
  -1  -1  -2   11.00    0.60
  -1   1   2   11.50    0.70
  -1   1   2   12.40    0.80
  -1   1   2   11.10    0.80
  -1  -1  -2   11.00    0.80
  -1  -1  -2   11.60    0.70
   1  -1  -2   11.50    0.70
   1  -1  -2   12.30    0.70
   1   1   2   10.90    0.70
   1  -1  -2   11.50    0.70
   1  -1  -2   11.00    0.70
   1  -1  -2   12.40    0.70
   1   1   2   11.90    0.80
   1   1   2   12.40    0.70
  -1   0  -2   12.90    0.60
  -1   0   2   10.70    0.60
  -1   0  -2   13.40    0.60
  -1   0   2   12.60    0.60
  -1   0   2   13.10    0.60
  -1   0  -2   12.80    0.60
   1   0  -2   13.70    0.70
   1   0  -2   10.70    0.60
   1   0  -2   13.20    0.70
   1   0   2   10.70    0.60
   1   0   2   12.80    0.60
  -1  -1   2   11.40    0.50
  -1  -1   2   12.00    0.50
  -1  -1   2   11.30    0.40
  -1   1  -2   11.80    0.60
  -1  -1   2   11.20    0.40
  -1   1  -2   12.10    0.60
  -1   1  -2   12.20    0.60
   1  -1   2   11.70    0.60
   1  -1   2   12.50    0.60
   1  -1   2   12.30    0.60
   1   1  -2   12.10    0.70
   1   1  -2   11.50    0.50
   1   1  -2   11.40    0.40
  -1   2  -2    3.30    0.40
  -1   2  -2    2.90    0.40
  -1   2  -2    3.40    0.40
   1  -2   2    3.10    0.40
   1  -2   2    4.40    0.50
   1   2  -2    4.50    0.60
   1  -2   2    2.70    0.40
   1  -2   2    3.90    0.40
  -1   3  -2  112.29    3.00
  -1   3  -2  110.19    3.10
  -1  -3   2  104.89    2.80
   1  -3   2  114.19    3.10
   1  -3   2  108.09    3.10
   1  -3   2  112.19    3.80
   1  -3   2  108.99    3.20
   1   3  -2  111.69    3.80
   1  -3   2  114.39    3.10
  -1   4  -2   78.59    2.50
  -1  -4   2   85.39    3.80
  -1  -4   2   85.19    2.30
  -1   4  -2   85.39    3.50
  -1  -4   2   80.29    2.30
   1  -4   2   78.49    2.50
   1   4  -2   81.89    3.50
   1  -4   2   85.19    3.40
   1  -4   2   84.69    2.60
   1  -4   2   81.19    2.70
   1  -4   2   87.89    2.50
  -1  -5   2    1.70    0.80
  -1   5  -2    1.90    0.90
  -1  -5   2    1.90    0.40
  -1   5  -2    1.20    0.50
  -1  -5   2    1.90    0.40
  -1   5  -2    1.00    0.50
   1  -5   2    1.30    0.50
   1   5  -2    1.00    0.70
   1  -5   2    0.70    0.60
   1  -5   2    2.40    0.50
   1  -5   2    1.00    0.40
   1  -5   2    1.80    0.50
  -1   6  -2    5.10    1.30
  -1  -6   2    4.20    0.60
  -1   6  -2    6.00    0.70
  -1  -6   2    4.90    0.60
  -1   6  -2    3.60    0.60
  -1  -6   2    3.30    1.10
   1  -6   2    4.70    0.70
   1  -6   2    5.60    0.80
   1  -6   2    4.80    0.60
   1   6  -2    4.10    1.30
   1  -6   2    3.90    1.00
   1  -6   2    4.50    0.60
  -1   7  -2    0.70    0.50
  -1   7  -2    0.10    0.50
  -1  -7   2    0.20    0.90
  -1   7  -2    0.00    0.80
  -1  -7   2    0.70    0.40
   1  -7   2    0.90    0.90
   1  -7   2    1.40    0.60
   1   7  -2    3.20    1.40
  -1   8  -2    3.00    1.60
  -1  -8   2   -0.40    0.90
  -1  -8   2   -0.10    0.40
   1   8  -2    1.30    1.40
   1  -8   2    0.50    0.70
   1  -8   2   -0.30    0.50
  -1  -9   2    2.40    1.30
  -1   9  -2    1.70    1.30
   1   9  -2    0.10    1.30
  -2  -9  -2    1.60    1.40
  -2   9   2    1.20    1.50
  -2   9   2    3.80    1.00
   2  -9  -2    2.60    1.10
  -2  -8  -2   -0.90    0.90
  -2   8   2   -0.40    0.80
  -2  -8  -2   -0.30    0.60
  -2   8   2   -1.10    1.10
   2   8   2   -0.60    0.50
   2  -8  -2    0.50    0.80
   2  -8  -2   -0.30    0.80
  -2   7   2   62.49    3.80
  -2  -7  -2   53.99    2.40
  -2  -7  -2   55.29    3.90
  -2   7   2   55.39    2.80
   2  -7  -2   57.69    2.80
   2   7   2   53.09    2.30
   2  -7  -2   54.29    3.30
  -2  -6  -2    1.00    0.50
  -2   6   2   -0.10    0.60
  -2  -6  -2    0.70    0.90
  -2   6   2    0.20    0.70
  -2  -6  -2   -0.20    0.50
  -2   6   2    1.10    1.00
  -2   6   2    0.50    0.80
  -2  -6  -2    0.10    0.60
   2   6   2    0.00    0.30
   2  -6  -2    0.00    0.70
   2   6   2    0.30    0.60
   2  -6  -2   -0.20    0.70
   2  -6  -2    1.10    0.60
   2  -6  -2   -0.50    0.60
  -2  -5  -2   13.70    1.00
  -2  -5  -2   12.00    1.70
  -2  -5  -2   14.00    1.00
  -2   5   2   16.60    1.30
  -2  -5  -2   14.90    1.20
  -2   5   2   15.80    1.30
  -2   5   2   13.30    1.30
  -2   5   2   17.80    1.70
   2  -5  -2   13.90    1.50
   2   5   2   14.30    1.20
   2   5   2   14.30    1.00
   2  -5  -2   13.90    1.40
   2  -5  -2   13.50    1.30
   2  -5  -2   14.40    1.20
  -2   4   2    0.40    0.60
  -2  -4  -2    0.00    0.40
  -2   4   2    0.50    0.50
  -2  -4  -2    0.00    0.40
  -2   4   2   -0.20    0.50
  -2   4   2    0.40    0.60
  -2  -4  -2   -0.60    0.30
  -2  -4  -2    0.20    0.70
  -2   4   2    1.00    0.50
   2  -4  -2    0.50    0.50
   2   4   2    0.10    0.20
   2  -4  -2    0.80    0.50
   2   4   2    0.40    0.60
   2  -4  -2    0.60    0.50
   2  -4  -2    0.80    0.50
   2  -4  -2    0.20    0.50
  -2   3   2   34.00    1.60
  -2  -3  -2   32.20    1.40
  -2  -3  -2   27.40    1.90
  -2  -3  -2   31.10    1.50
  -2  -3  -2   32.30    1.40
  -2   3   2   31.20    1.60
  -2   3   2   32.60    1.70
  -2   3   2   30.50    1.70
  -2   3   2   29.20    1.60
  -2   3   2   32.90    1.50
   2  -3  -2   32.20    1.50
   2  -3  -2   32.30    1.60
   2  -3  -2   30.70    1.70
   2   3   2   28.80    2.00
   2   3   2   29.00    1.40
   2  -3  -2   32.00    1.60
   2   3   2   31.10    1.50
   2  -3  -2   31.10    1.60
  -2  -2  -2   63.79    2.10
  -2   2   2   62.49    2.30
  -2   2   2   64.29    2.20
  -2   2   2   62.59    2.30
  -2  -2  -2   66.09    2.10
  -2  -2  -2   64.69    2.20
  -2   2   2   65.59    2.20
  -2   2   2   63.69    2.40
  -2  -2  -2   66.09    2.80
   2  -2  -2   64.69    2.20
   2   2   2   63.69    2.20
   2  -2  -2   60.29    2.30
   2  -2  -2   66.09    2.30
   2  -2  -2   63.79    2.40
   2   2   2   59.89    2.70
   2  -2  -2   63.19    2.30
   2   2   2   64.19    2.20
  -2  -1  -2  467.75   12.90
  -2   1   2  471.95   11.40
  -2   1   2  469.05   11.60
  -2   1   2  472.55   11.50
  -2  -1  -2  453.75   11.40
  -2   1   2  464.65   11.60
  -2   1   2  465.55   12.50
  -2  -1  -2  467.45   11.40
   2   1   2  463.75   11.40
   2  -1  -2  470.65   11.50
   2   1   2  469.65   13.00
   2   1   2  464.35   11.40
   2  -1  -2  474.15   11.50
   2  -1  -2  467.35   11.60
   2  -1  -2  467.15   11.60
   2  -1  -2  461.95   12.50
  -2   0  -2    0.50    0.30
  -2   0   2   -0.30    0.20
  -2   0  -2    0.10    0.30
  -2   0   2    0.60    0.30
  -2   0   2    0.30    0.30
  -2   0   2    0.30    0.20
  -2   0  -2   -0.10    0.40
   2   0  -2    0.10    0.30
   2   0  -2    0.20    0.30
   2   0   2   -0.20    0.20
   2   0  -2    0.30    0.30
   2   0  -2    0.00    0.30
   2   0   2    0.00    0.20
   2   0   2    0.00    0.30
   2   0   2    0.10    0.30
  -2   1  -2  457.15   11.40
  -2  -1   2  479.75   11.20
  -2  -1   2  470.05   11.20
  -2   1  -2  474.95   11.40
  -2  -1   2  458.35   11.10
  -2   1  -2  463.25   11.40
  -2  -1   2  459.95   11.10
   2   1  -2  475.05   11.20
   2  -1   2  466.55   11.40
   2  -1   2  467.25   11.40
   2  -1   2  463.05   11.40
   2  -1   2  473.85   12.20
   2   1  -2  468.65   11.20
   2   1  -2  464.55   11.20
  -2   2  -2   66.29    2.20
  -2  -2   2   63.59    1.70
  -2   2  -2   63.59    2.10
  -2  -2   2   63.89    1.80
  -2  -2   2   64.39    1.80
  -2   2  -2   63.69    2.10
  -2   2  -2   65.39    2.10
   2   2  -2   65.89    1.60
   2   2  -2   63.99    2.30
   2   2  -2   63.69    1.80
   2  -2   2   63.59    2.10
   2  -2   2   63.89    2.10
   2   2  -2   61.99    1.70
   2  -2   2   63.19    2.10
   2  -2   2   61.49    2.20
  -2  -3   2   32.60    0.80
  -2   3  -2   33.30    1.40
  -2   3  -2   29.10    1.30
  -2   3  -2   28.40    1.40
  -2   3  -2   32.20    1.40
  -2  -3   2   29.80    1.00
   2   3  -2   28.80    0.90
   2  -3   2   33.20    1.40
   2  -3   2   30.70    1.30
   2   3  -2   32.90    0.90
   2  -3   2   30.30    1.40
   2  -3   2   30.10    1.40
   2  -3   2   28.30    1.40
   2   3  -2   32.30    1.80
  -2  -4   2    0.50    0.60
  -2   4  -2    0.40    0.40
  -2   4  -2    0.50    0.30
  -2   4  -2    0.90    0.50
  -2  -4   2    0.20    0.20
   2   4  -2   -0.30    0.60
   2  -4   2    0.20    0.40
   2  -4   2    0.80    0.40
   2  -4   2    0.10    0.40
   2  -4   2   -0.10    0.30
   2  -4   2    0.30    0.40
  -2  -5   2   14.50    1.90
  -2   5  -2   13.40    1.10
  -2  -5   2   15.50    0.80
  -2  -5   2   16.00    0.80
  -2   5  -2   15.70    1.20
  -2   5  -2   14.50    1.90
   2  -5   2   13.80    1.40
   2  -5   2   14.70    1.10
   2  -5   2   17.30    1.10
   2  -5   2   14.30    1.00
   2  -5   2   14.10    1.20
   2   5  -2   14.20    1.80
  -2   6  -2    0.10    0.20
  -2  -6   2    0.30    0.30
  -2   6  -2    0.00    0.60
  -2  -6   2   -1.30    0.60
  -2  -6   2    0.10    0.30
  -2   6  -2   -0.20    0.70
   2  -6   2    0.30    0.60
   2  -6   2    0.30    0.50
   2  -6   2    0.50    0.50
   2   6  -2    1.10    1.00
   2  -6   2    0.10    0.50
  -2   7  -2   51.99    2.20
  -2  -7   2   55.29    1.80
  -2   7  -2   54.79    3.70
  -2  -7   2   62.29    4.00
   2  -7   2   51.49    3.10
   2  -7   2   53.59    2.50
   2   7  -2   63.29    3.80
  -2   8  -2   -0.50    0.40
  -2  -8   2   -0.50    0.80
  -2   8  -2    0.80    1.20
   2   8  -2   -0.70    1.00
   2  -8   2   -0.10    0.70
   2  -8   2   -0.10    0.70
  -2   9  -2    1.20    1.40
  -2  -9   2    2.50    1.30
   2  -9   2    1.70    0.90
  -3  -9  -2    0.90    1.30
  -3   9   2    0.70    0.90
  -3   9   2   -1.00    1.30
   3  -9  -2    1.20    1.00
  -3   8   2   -0.20    1.10
  -3  -8  -2    0.70    1.20
  -3   8   2    1.70    1.00
  -3  -8  -2    0.20    0.60
   3  -8  -2   -0.70    0.80
   3   8   2    0.00    0.50
   3  -8  -2   -1.50    0.80
  -3   7   2    1.70    1.20
  -3  -7  -2   -0.40    0.70
  -3   7   2   -0.20    0.90
  -3  -7  -2    0.10    0.50
   3  -7  -2    0.70    0.70
   3  -7  -2   -0.70    0.70
   3   7   2   -0.30    0.60
  -3   6   2    1.00    0.80
  -3   6   2    2.90    0.90
  -3   6   2    4.00    1.30
  -3  -6  -2    3.20    0.60
  -3  -6  -2    1.50    0.70
  -3  -6  -2    0.80    1.00
  -3   6   2    1.50    0.80
   3   6   2    1.60    0.80
   3   6   2    2.00    0.40
   3  -6  -2    1.70    0.70
   3  -6  -2    1.60    0.80
   3   6   2    2.10    0.40
   3  -6  -2    1.60    0.80
   3  -6  -2    2.80    0.90
  -3   5   2    3.50    1.00
  -3   5   2    2.20    0.80
  -3   5   2    4.10    0.80
  -3  -5  -2    0.70    0.90
  -3  -5  -2    3.50    0.70
  -3  -5  -2    2.90    0.60
  -3   5   2    2.60    0.80
  -3  -5  -2    3.50    0.60
  -3   5   2    3.00    1.00
   3  -5  -2    2.50    0.80
   3   5   2    2.60    0.60
   3  -5  -2    3.90    1.00
   3  -5  -2    2.00    0.80
   3   5   2    3.20    0.80
   3  -5  -2    1.30    0.70
  -3   4   2   68.69    3.10
  -3   4   2   64.59    2.80
  -3   4   2   69.79    2.90
  -3  -4  -2   68.09    2.40
  -3   4   2   68.39    2.70
  -3  -4  -2   70.29    2.40
  -3  -4  -2   64.39    3.60
  -3  -4  -2   69.99    2.60
  -3   4   2   70.89    2.90
  -3   4   2   69.29    2.70
   3  -4  -2   64.39    2.70
   3   4   2   66.69    2.50
   3  -4  -2   69.59    2.80
   3  -4  -2   65.89    2.80
   3  -4  -2   68.19    2.90
   3  -4  -2   68.49    2.70
  -3   3   2  108.99    3.90
  -3  -3  -2  115.59    3.40
  -3   3   2  111.39    3.80
  -3   3   2  116.09    3.70
  -3  -3  -2  119.59    3.60
  -3  -3  -2  106.89    4.60
  -3   3   2  115.09    3.70
  -3   3   2  115.19    3.80
  -3  -3  -2  111.59    3.40
   3   3   2  109.09    3.50
   3  -3  -2  115.19    3.80
   3   3   2  113.49    3.50
   3  -3  -2  115.19    3.80
   3  -3  -2  114.29    4.00
   3  -3  -2  116.49    3.90
   3  -3  -2  118.49    3.70
  -3   2   2    1.10    0.50
  -3   2   2    0.80    0.40
  -3  -2  -2    0.80    0.40
  -3   2   2    0.80    0.40
  -3   2   2    0.30    0.60
  -3   2   2    0.50    0.40
  -3  -2  -2    0.80    0.60
  -3  -2  -2    0.60    0.40
   3  -2  -2    1.40    0.60
   3   2   2    0.30    0.50
   3  -2  -2    0.50    0.50
   3  -2  -2    1.00    0.50
   3  -2  -2    0.60    0.40
   3   2   2    0.80    0.40
   3   2   2    0.50    0.50
   3  -2  -2    1.30    0.50
  -3   1   2   72.99    2.60
  -3  -1  -2   69.69    2.30
  -3   1   2   71.99    2.50
  -3   1   2   71.49    2.40
  -3  -1  -2   68.99    2.80
  -3   1   2   74.59    2.40
  -3  -1  -2   71.19    2.40
  -3   1   2   67.49    2.40
   3   1   2   66.79    2.40
   3  -1  -2   66.89    2.50
   3  -1  -2   68.19    2.60
   3  -1  -2   73.79    2.50
   3   1   2   68.59    2.40
   3  -1  -2   68.49    2.40
   3   1   2   74.09    2.80
   3   1   2   71.09    2.40
  -3   0   2   84.39    2.60
  -3   0  -2   89.29    2.90
  -3   0   2   84.89    2.70
  -3   0   2   86.69    2.80
  -3   0  -2   85.19    2.70
  -3   0  -2   88.29    2.80
  -3   0  -2   89.09    2.80
  -3   0   2   85.29    2.80
   3   0   2   89.99    2.80
   3   0  -2   88.99    2.70
   3   0  -2   84.79    2.70
   3   0   2   88.19    2.90
   3   0  -2   91.79    2.90
   3   0   2   85.69    2.80
   3   0   2   84.99    2.80
   3   0  -2   85.29    2.70
   3   0   2   85.99    2.70
  -3  -1   2   69.79    2.20
  -3   1  -2   67.99    2.00
  -3   1  -2   69.39    2.40
  -3   1  -2   69.39    2.40
  -3   1  -2   69.59    2.40
  -3  -1   2   73.19    2.30
  -3  -1   2   68.39    2.20
  -3  -1   2   65.99    2.30
  -3   1  -2   70.69    2.40
   3   1  -2   69.09    2.30
   3  -1   2   70.89    2.40
   3   1  -2   70.29    2.20
   3  -1   2   69.79    2.40
   3  -1   2   68.79    2.30
   3   1  -2   69.09    2.30
   3  -1   2   69.69    2.40
   3   1  -2   69.79    2.20
  -3   2  -2    1.00    0.50
  -3  -2   2    0.70    0.30
  -3  -2   2    0.90    0.30
  -3  -2   2    1.30    0.40
  -3   2  -2   -0.10    0.40
  -3   2  -2    0.80    0.50
  -3  -2   2    0.60    0.30
  -3   2  -2    0.90    0.40
   3   2  -2    0.70    0.30
   3  -2   2    0.90    0.50
   3   2  -2    0.90    0.30
   3  -2   2    0.30    0.50
   3   2  -2    0.90    0.40
   3  -2   2    0.20    0.40
   3  -2   2    0.80    0.40
  -3  -3   2  112.19    3.00
  -3   3  -2  114.69    3.70
  -3   3  -2  117.19    3.60
  -3  -3   2  113.39    3.10
  -3   3  -2  114.09    3.60
  -3   3  -2  116.69    3.70
   3  -3   2  116.39    3.80
   3   3  -2  111.09    3.10
   3  -3   2  115.19    3.60
   3   3  -2  116.69    3.10
   3  -3   2  115.29    3.70
   3  -3   2  120.79    3.70
   3  -3   2  109.79    3.40
  -3  -4   2   70.29    1.80
  -3   4  -2   67.99    2.40
  -3  -4   2   65.69    2.00
  -3   4  -2   67.49    2.50
  -3  -4   2   60.69    1.70
  -3   4  -2   66.89    2.50
  -3  -4   2   64.39    3.40
  -3   4  -2   70.29    2.60
   3  -4   2   66.39    2.70
   3  -4   2   71.69    2.50
   3  -4   2   66.29    2.50
   3  -4   2   63.49    2.60
   3  -4   2   68.99    2.60
   3   4  -2   66.69    3.00
   3   4  -2   66.99    1.90
   3   4  -2   61.39    1.90
  -3  -5   2    3.00    1.20
  -3   5  -2    3.80    0.70
  -3  -5   2    2.90    0.40
  -3   5  -2    3.50    0.80
  -3   5  -2    0.70    0.70
   3  -5   2    2.50    0.70
   3  -5   2    2.30    0.70
   3  -5   2    1.70    0.60
   3  -5   2    2.90    0.70
   3   5  -2    2.20    1.00
  -3  -6   2    1.90    0.40
  -3   6  -2    0.80    0.70
  -3  -6   2    1.80    0.40
  -3   6  -2    1.80    0.80
  -3   6  -2    2.60    1.20
  -3  -6   2    1.50    0.90
   3  -6   2    0.90    0.70
   3  -6   2    1.60    0.70
   3   6  -2    2.00    1.10
   3  -6   2    1.90    0.70
   3  -6   2    3.40    0.90
  -3  -7   2    2.40    1.20
  -3   7  -2    0.30    0.70
  -3   7  -2    0.40    0.90
  -3  -7   2    0.40    0.30
   3  -7   2    0.10    0.70
   3  -7   2    0.80    0.80
  -3   8  -2   -0.60    1.10
  -3   8  -2    1.10    0.70
  -3  -8   2    1.20    1.10
   3  -8   2    0.00    0.70
  -3  -9   2    0.10    1.00
  -3   9  -2    1.20    1.40
   3  -9   2    0.80    0.90
  -4   9   2    0.10    1.00
  -4  -9  -2   -0.10    0.90
  -4   9   2    1.30    1.30
   4  -9  -2    0.70    1.10
  -4  -8  -2    8.90    1.10
  -4   8   2   10.40    1.60
  -4  -8  -2    6.90    1.90
  -4   8   2   10.50    2.20
   4   8   2    8.70    0.90
   4  -8  -2   10.60    1.60
  -4   7   2   -0.20    1.00
  -4  -7  -2   -0.90    0.90
  -4   7   2   -0.20    0.90
   4  -7  -2   -1.00    0.80
   4  -7  -2    0.00    0.70
   4   7   2   -0.40    0.60
  -4   6   2   62.69    3.60
  -4  -6  -2   61.29    2.30
  -4  -6  -2   68.39    2.70
  -4  -6  -2   67.69    4.30
  -4   6   2   60.49    3.00
  -4   6   2   60.59    2.90
  -4   6   2   62.79    3.10
   4   6   2   63.49    2.00
   4  -6  -2   63.79    2.90
   4  -6  -2   64.29    3.10
   4  -6  -2   63.69    3.30
   4  -6  -2   63.19    3.10
   4   6   2   59.39    2.00
   4   6   2   64.09    2.60
  -4   5   2    0.00    0.60
  -4   5   2    1.10    0.80
  -4   5   2   -0.20    0.50
  -4   5   2    0.80    0.60
  -4   5   2    0.20    0.70
  -4  -5  -2    1.00    0.50
  -4  -5  -2    0.50    0.50
  -4  -5  -2    0.60    0.70
   4  -5  -2   -0.80    0.50
   4  -5  -2   -0.10    0.60
   4   5   2    0.10    0.50
   4  -5  -2   -0.10    0.50
   4   5   2    1.00    0.70
   4   5   2    0.80    0.50
   4  -5  -2    0.90    0.80
  -4  -4  -2    0.30    0.50
  -4   4   2   -0.80    0.70
  -4   4   2    0.20    0.60
  -4  -4  -2   -0.70    0.50
  -4  -4  -2    0.40    0.40
  -4  -4  -2    0.70    0.40
  -4   4   2    0.20    0.70
  -4   4   2   -0.40    0.40
   4  -4  -2    0.40    0.50
   4   4   2    0.00    0.60
   4  -4  -2    0.20    0.50
   4  -4  -2    0.10    0.60
   4  -4  -2    0.50    0.60
   4   4   2    0.50    0.60
   4   4   2    0.80    0.50
  -4   3   2    1.80    0.80
  -4  -3  -2    0.20    0.50
  -4   3   2    0.70    0.70
  -4  -3  -2    1.20    0.50
  -4   3   2   -0.20    0.50
  -4   3   2    0.80    0.50
  -4  -3  -2    1.00    0.60
  -4   3   2    0.90    0.40
   4   3   2   -0.20    0.60
   4  -3  -2   -0.80    0.50
   4  -3  -2    0.80    0.60
   4  -3  -2    0.70    0.40
   4  -3  -2    0.50    0.50
   4  -3  -2    1.10    0.70
   4   3   2    0.00    0.50
   4   3   2    0.10    0.50
  -4  -2  -2  124.09    3.90
  -4   2   2  126.89    4.00
  -4   2   2  120.09    4.10
  -4   2   2  125.89    4.00
  -4  -2  -2  121.59    4.80
  -4   2   2  127.09    3.90
  -4   2   2  133.09    4.30
  -4  -2  -2  126.89    3.80
   4  -2  -2  125.39    4.10
   4  -2  -2  126.99    4.10
   4   2   2  126.59    3.90
   4   2   2  128.59    3.90
   4   2   2  122.19    3.90
   4   2   2  124.19    3.90
   4  -2  -2  128.69    4.10
   4  -2  -2  127.29    4.30
  -4  -1  -2  137.69    4.10
  -4  -1  -2  132.39    4.60
  -4   1   2  129.89    4.30
  -4  -1  -2  135.49    4.00
  -4   1   2  139.09    4.10
  -4   1   2  137.49    4.10
  -4   1   2  132.49    4.20
   4  -1  -2  135.99    4.10
   4  -1  -2  133.19    4.20
   4   1   2  133.59    4.10
   4  -1  -2  137.29    4.30
   4   1   2  128.09    4.00
   4   1   2  127.09    4.10
   4  -1  -2  132.99    4.20
   4   1   2  130.59    4.10
  -4   0  -2 1464.35   34.70
  -4   0  -2 1459.45   34.70
  -4   0  -2 1501.05   38.60
  -4   0   2 1410.26   34.80
  -4   0  -2 1460.75   34.70
  -4   0   2 1465.65   34.60
  -4   0   2 1458.05   34.70
  -4   0   2 1446.56   34.60
   4   0   2 1457.75   34.70
   4   0  -2 1418.06   34.60
   4   0  -2 1464.15   34.70
   4   0  -2 1487.65   34.80
   4   0  -2 1449.06   34.60
   4   0   2 1457.85   34.70
   4   0   2 1444.66   34.70
   4   0   2 1490.15   34.80
  -4   1  -2  135.89    4.10
  -4  -1   2  131.49    3.90
  -4  -1   2  127.39    4.00
  -4   1  -2  133.99    3.80
  -4   1  -2  124.89    4.00
  -4  -1   2  124.89    3.80
  -4  -1   2  129.69    3.80
  -4   1  -2  125.69    4.10
  -4   1  -2  131.59    4.00
   4   1  -2  133.79    4.00
   4  -1   2  138.09    4.20
   4  -1   2  131.39    4.10
   4  -1   2  138.09    4.10
   4   1  -2  134.39    4.00
   4  -1   2  131.79    4.20
   4   1  -2  130.69    3.90
   4   1  -2  131.49    3.90
  -4   2  -2  125.89    3.90
  -4   2  -2  122.39    4.10
  -4  -2   2  126.49    3.60
  -4   2  -2  124.39    3.90
  -4  -2   2  125.99    3.60
  -4   2  -2  128.29    4.00
  -4  -2   2  123.89    3.50
  -4  -2   2  125.39    3.70
   4   2  -2  129.09    3.60
   4   2  -2  126.69    3.70
   4  -2   2  123.19    4.10
   4   2  -2  121.69    3.60
   4  -2   2  114.09    3.90
   4  -2   2  116.89    3.90
   4  -2   2  121.19    3.90
   4   2  -2  124.69    3.60
  -4  -3   2    0.10    0.30
  -4   3  -2    0.60    0.60
  -4   3  -2    0.50    0.40
  -4   3  -2    0.10    0.50
  -4   3  -2    0.10    0.60
  -4  -3   2    0.40    0.30
   4   3  -2    0.00    0.30
   4   3  -2    0.40    0.40
   4   3  -2    0.30    0.20
   4  -3   2    0.60    0.50
   4  -3   2    0.30    0.50
   4  -3   2    0.30    0.50
   4  -3   2    0.70    0.50
   4   3  -2    0.00    0.30
  -4   4  -2    0.50    0.70
  -4  -4   2    0.30    0.30
  -4   4  -2    1.20    0.60
  -4   4  -2    0.50    0.60
  -4   4  -2    1.30    0.80
  -4  -4   2    0.30    0.30
  -4  -4   2    0.20    0.30
   4   4  -2    0.40    0.40
   4   4  -2    0.50    0.40
   4  -4   2    0.20    0.30
   4  -4   2    0.20    0.40
   4  -4   2    0.70    0.60
   4  -4   2    0.40    0.50
   4  -4   2    0.40    0.50
  -4  -5   2   -0.10    0.90
  -4  -5   2    0.20    0.30
  -4   5  -2    1.80    0.80
  -4   5  -2    1.00    0.60
  -4   5  -2    0.80    0.70
  -4  -5   2    0.90    0.20
  -4  -5   2    1.00    0.20
   4   5  -2    0.70    0.30
   4  -5   2   -1.10    0.60
   4   5  -2    0.50    0.30
   4  -5   2    1.70    0.70
   4  -5   2    1.00    0.70
   4  -5   2    0.50    0.40
  -4   6  -2   62.89    2.80
  -4  -6   2   66.19    4.20
  -4   6  -2   65.99    2.90
  -4  -6   2   62.79    2.10
   4  -6   2   64.29    3.10
   4  -6   2   62.49    2.70
   4  -6   2   60.19    2.90
   4  -6   2   66.49    2.80
  -4   7  -2    2.80    1.30
  -4   7  -2    0.10    0.90
  -4  -7   2    0.20    0.30
  -4  -7   2    1.20    1.10
   4  -7   2   -0.40    0.70
   4  -7   2   -0.30    0.60
  -4   8  -2    7.10    1.20
  -4  -8   2    8.00    1.90
  -4   8  -2    9.80    2.20
   4  -8   2    8.90    1.40
  -4   9  -2   -0.60    1.30
  -4  -9   2   -0.50    1.00
   4  -9   2    0.10    1.00
  -5   9   2    1.30    1.40
  -5  -8  -2    0.50    0.60
  -5   8   2    1.80    1.40
  -5  -8  -2    0.30    1.20
  -5   8   2    0.60    1.10
   5  -8  -2    0.50    1.00
  -5  -7  -2    0.30    1.30
  -5   7   2    0.60    0.90
  -5   7   2    1.00    0.90
   5   7   2    0.90    0.70
   5  -7  -2    1.10    0.80
   5  -7  -2    0.90    1.00
  -5   6   2    5.70    1.30
  -5  -6  -2    5.10    1.60
  -5  -6  -2    3.80    0.80
  -5  -6  -2    6.80    1.20
  -5   6   2    9.60    1.70
  -5   6   2    7.30    1.40
  -5   6   2    5.50    1.20
   5  -6  -2    4.30    0.90
   5  -6  -2    5.40    1.20
   5   6   2    5.40    0.70
   5  -6  -2    4.20    1.10
   5   6   2    6.40    0.70
   5  -6  -2    6.70    1.30
   5   6   2    4.30    1.00
  -5   5   2    0.30    0.80
  -5   5   2    0.50    0.50
  -5  -5  -2    0.10    0.50
  -5  -5  -2   -1.00    0.50
  -5   5   2    1.00    0.80
  -5  -5  -2    0.30    0.60
  -5   5   2    0.20    0.70
   5   5   2    1.10    0.70
   5   5   2   -0.30    0.50
   5   5   2   -0.40    0.50
   5   5   2    0.90    0.50
   5  -5  -2    0.20    0.50
   5  -5  -2   -0.90    0.70
   5  -5  -2    0.60    0.70
   5  -5  -2    0.30    0.80
  -5  -4  -2   48.60    3.10
  -5   4   2   45.20    2.60
  -5  -4  -2   47.50    2.10
  -5   4   2   47.80    2.10
  -5  -4  -2   46.90    2.20
  -5   4   2   46.50    2.40
  -5   4   2   47.20    2.60
   5   4   2   45.70    2.10
   5  -4  -2   47.90    2.10
   5   4   2   47.30    2.20
   5  -4  -2   48.50    2.40
   5  -4  -2   45.10    2.50
   5   4   2   46.50    2.10
   5  -4  -2   49.99    2.60
   5   4   2   45.70    2.10
  -5   3   2   45.80    2.30
  -5   3   2   41.60    2.40
  -5  -3  -2   41.20    2.00
  -5  -3  -2   41.30    1.90
  -5   3   2   40.40    2.20
  -5  -3  -2   42.70    2.70
  -5   3   2   39.80    1.80
  -5   3   2   44.40    2.20
   5   3   2   43.80    2.00
   5  -3  -2   41.80    2.30
   5   3   2   42.70    2.00
   5   3   2   43.00    2.00
   5  -3  -2   43.40    2.40
   5   3   2   42.10    2.00
   5  -3  -2   40.60    2.30
   5  -3  -2   41.10    2.10
  -5   2   2    2.00    0.90
  -5  -2  -2    4.20    0.80
  -5  -2  -2    3.00    1.00
  -5   2   2    3.40    0.60
  -5   2   2    4.30    0.80
  -5   2   2    3.80    0.70
  -5   2   2    2.70    0.80
  -5  -2  -2    3.60    0.70
   5  -2  -2    4.30    0.90
   5  -2  -2    3.10    0.80
   5   2   2    2.90    0.70
   5  -2  -2    3.60    0.80
   5   2   2    2.90    0.90
   5   2   2    3.70    0.80
   5   2   2    4.30    0.80
   5  -2  -2    2.80    0.90
  -5   1   2    8.00    0.90
  -5   1   2    6.50    1.00
  -5   1   2    6.70    1.00
  -5   1   2    7.30    1.00
  -5  -1  -2    7.10    0.90
  -5  -1  -2    5.80    1.00
  -5  -1  -2    6.80    0.90
   5   1   2    6.50    1.00
   5   1   2    7.30    0.90
   5  -1  -2    6.90    1.00
   5  -1  -2    7.60    1.00
   5  -1  -2    6.30    1.00
   5  -1  -2    6.00    0.90
   5   1   2    7.00    1.00
   5   1   2    7.10    1.00
  -5   0   2   13.70    1.00
  -5   0  -2   12.60    1.20
  -5   0  -2   15.00    1.20
  -5   0   2   12.70    1.10
  -5   0  -2   12.60    1.10
  -5   0   2   13.60    1.00
  -5   0  -2   11.60    1.10
  -5   0  -2   13.30    1.10
  -5   0   2   11.80    1.10
   5   0  -2   11.90    1.00
   5   0   2   14.80    1.10
   5   0  -2   13.20    1.10
   5   0   2   12.90    1.20
   5   0  -2   12.20    1.10
   5   0   2   12.50    1.10
   5   0   2   13.40    1.20
   5   0  -2   13.30    1.10
  -5   1  -2    5.60    1.00
  -5   1  -2    6.60    0.90
  -5   1  -2    6.90    1.00
  -5  -1   2    4.90    0.90
  -5  -1   2    7.80    0.90
  -5   1  -2    5.70    0.70
  -5   1  -2    6.30    0.90
  -5  -1   2    6.90    1.00
  -5  -1   2    8.10    0.80
   5  -1   2    6.80    1.00
   5   1  -2    6.20    0.90
   5  -1   2    5.80    1.00
   5  -1   2    6.40    1.00
   5  -1   2    6.10    1.00
   5   1  -2    7.00    0.90
   5   1  -2    7.20    0.90
   5   1  -2    4.30    0.90
  -5  -2   2    2.10    0.60
  -5   2  -2    3.20    0.70
  -5  -2   2    3.50    0.60
  -5  -2   2    2.50    0.60
  -5   2  -2    4.50    0.80
  -5   2  -2    4.80    1.00
  -5   2  -2    3.00    0.90
  -5  -2   2    3.50    0.60
   5  -2   2    3.00    0.80
   5  -2   2    2.40    0.80
   5  -2   2    4.30    0.80
   5   2  -2    4.00    0.70
   5   2  -2    4.00    0.70
   5  -2   2    2.80    0.80
   5   2  -2    3.20    0.70
   5   2  -2    5.10    0.80
  -5   3  -2   40.50    2.10
  -5   3  -2   41.10    2.20
  -5  -3   2   40.00    1.60
  -5   3  -2   38.50    2.10
  -5  -3   2   42.60    1.80
  -5   3  -2   39.90    2.00
   5   3  -2   41.10    1.80
   5  -3   2   39.90    2.10
   5   3  -2   40.20    1.70
   5  -3   2   38.50    2.10
   5   3  -2   40.20    1.70
   5  -3   2   40.70    2.10
   5  -3   2   39.60    2.20
  -5   4  -2   48.70    2.50
  -5  -4   2   46.70    1.70
  -5  -4   2   48.50    1.90
  -5   4  -2   46.90    2.40
  -5   4  -2   46.50    2.30
   5  -4   2   45.50    2.50
   5   4  -2   49.00    1.60
   5   4  -2   46.20    1.80
   5  -4   2   45.20    2.30
   5  -4   2   46.70    2.40
   5   4  -2   45.30    1.50
  -5  -5   2    0.40    0.30
  -5   5  -2    0.80    0.80
  -5  -5   2    0.30    0.30
  -5   5  -2    0.10    0.70
  -5  -5   2    0.40    0.90
  -5   5  -2    1.00    0.80
  -5  -5   2    0.50    0.40
   5  -5   2    0.10    0.80
   5  -5   2   -0.30    0.70
   5  -5   2   -0.60    0.50
   5   5  -2    0.50    0.40
   5   5  -2    0.00    0.40
   5  -5   2   -0.70    0.30
  -5  -6   2    3.80    1.50
  -5  -6   2    3.70    0.60
  -5   6  -2    5.40    1.20
  -5   6  -2    6.30    1.10
   5   6  -2    5.70    0.40
   5  -6   2    4.80    1.10
   5  -6   2    4.90    1.10
   5   6  -2    4.80    0.40
   5  -6   2    3.70    0.70
  -5   7  -2    0.90    0.90
  -5   7  -2    2.30    1.30
  -5  -7   2    1.10    1.10
   5  -7   2    1.40    0.90
  -5  -8   2   -0.70    1.00
  -5   8  -2    1.00    1.00
  -5   8  -2    0.20    1.30
   5  -8   2   -0.90    0.80
  -5   9  -2    1.00    1.60
  -6   8   2   -1.00    1.00
  -6   8   2    0.70    1.10
  -6  -8  -2    1.50    1.20
   6  -8  -2   -0.30    1.10
  -6   7   2   31.80    2.90
  -6  -7  -2   41.10    3.60
  -6   7   2   34.10    2.60
   6   7   2   31.10    1.90
   6  -7  -2   27.60    2.50
  -6   6   2    0.00    1.10
  -6   6   2    0.00    0.90
  -6  -6  -2    1.60    1.30
  -6   6   2    0.60    1.00
   6  -6  -2   -1.30    0.70
   6  -6  -2   -0.20    0.80
   6  -6  -2    0.00    0.50
   6   6   2    0.40    0.80
  -6   5   2   17.00    1.90
  -6  -5  -2   13.30    2.20
  -6  -5  -2   14.90    1.40
  -6  -5  -2   16.00    1.30
  -6   5   2   14.00    1.80
  -6   5   2   12.50    1.80
  -6   5   2   14.60    1.20
   6  -5  -2   15.10    1.90
   6  -5  -2   13.40    1.70
   6   5   2   12.50    1.30
   6   5   2   13.90    1.40
   6  -5  -2   15.40    2.00
  -6   4   2    0.70    0.90
  -6   4   2    1.00    0.70
  -6   4   2    0.50    0.40
  -6  -4  -2    0.80    0.90
  -6  -4  -2    0.20    0.50
  -6   4   2    1.40    0.90
   6   4   2    0.50    0.60
   6  -4  -2    1.10    0.80
   6   4   2    1.40    0.70
   6   4   2    1.90    0.80
   6  -4  -2    1.70    0.90
   6  -4  -2    1.80    0.90
  -6   3   2    3.70    1.00
  -6  -3  -2    4.10    0.80
  -6   3   2    3.20    0.60
  -6   3   2    4.30    1.00
  -6   3   2    2.90    0.90
  -6  -3  -2    2.50    1.10
   6   3   2    4.00    0.90
   6   3   2    4.10    1.00
   6   3   2    3.20    0.90
   6   3   2    3.60    0.90
   6  -3  -2    2.50    0.80
   6  -3  -2    3.10    0.90
   6  -3  -2    1.80    0.90
  -6  -2  -2   63.49    2.70
  -6  -2  -2   60.99    3.20
  -6   2   2   64.29    2.80
  -6   2   2   60.59    2.70
  -6   2   2   53.79    2.70
  -6   2   2   61.69    2.40
  -6  -2  -2   62.19    2.60
  -6   2   2   60.59    3.00
   6   2   2   60.69    2.70
   6   2   2   61.79    2.70
   6   2   2   57.19    2.60
   6   2   2   60.09    2.70
   6  -2  -2   60.59    2.80
   6  -2  -2   59.39    2.80
   6  -2  -2   61.39    2.80
   6  -2  -2   59.59    2.90
  -6   1   2   64.09    2.80
  -6   1   2   67.49    2.80
  -6   1   2   66.79    3.00
  -6  -1  -2   68.39    3.20
  -6  -1  -2   64.19    2.70
  -6   1   2   66.59    2.80
  -6  -1  -2   66.09    2.70
   6   1   2   59.89    2.60
   6  -1  -2   64.09    2.90
   6  -1  -2   66.19    2.80
   6   1   2   65.29    2.80
   6  -1  -2   71.29    3.10
   6   1   2   61.19    2.70
   6   1   2   66.49    2.80
   6  -1  -2   63.79    2.80
  -6   0   2    2.20    0.80
  -6   0   2    0.20    0.70
  -6   0  -2    1.30    0.60
  -6   0  -2    0.20    0.70
  -6   0  -2    1.00    0.50
  -6   0  -2    1.10    0.90
  -6   0   2    2.30    0.70
  -6   0   2    1.60    0.70
  -6   0  -2    0.90    0.60
   6   0   2    0.00    0.70
   6   0   2    1.70    0.80
   6   0  -2    1.50    0.80
   6   0   2    1.30    0.70
   6   0  -2    0.90    0.60
   6   0  -2    1.10    0.80
   6   0  -2    1.10    0.70
   6   0   2    1.30    0.80
  -6  -1   2   65.79    2.70
  -6   1  -2   63.49    2.80
  -6   1  -2   63.69    2.90
  -6   1  -2   63.19    2.50
  -6   1  -2   68.19    2.80
  -6  -1   2   66.69    2.70
  -6  -1   2   66.19    2.90
  -6   1  -2   65.69    2.80
  -6  -1   2   68.09    2.60
   6  -1   2   61.69    2.80
   6   1  -2   65.99    2.70
   6  -1   2   63.49    2.80
   6   1  -2   67.89    2.80
   6  -1   2   67.19    3.00
   6  -1   2   61.99    2.80
   6   1  -2   68.29    2.80
   6   1  -2   70.89    2.80
  -6   2  -2   62.99    2.80
  -6  -2   2   57.79    2.60
  -6   2  -2   54.49    2.80
  -6  -2   2   60.99    2.50
  -6   2  -2   62.39    1.90
  -6   2  -2   61.19    2.70
  -6  -2   2   63.09    2.50
  -6   2  -2   58.89    2.80
  -6  -2   2   60.69    2.50
   6  -2   2   60.39    2.80
   6   2  -2   63.19    2.60
   6  -2   2   59.99    2.80
   6   2  -2   59.89    2.50
   6  -2   2   59.99    2.70
   6   2  -2   65.29    2.60
   6   2  -2   64.99    2.60
   6  -2   2   59.49    2.90
  -6  -3   2    3.20    0.70
  -6  -3   2    3.90    0.90
  -6   3  -2    4.50    1.10
  -6  -3   2    2.70    0.70
  -6   3  -2    2.30    0.90
  -6   3  -2    4.00    1.10
   6   3  -2    4.20    0.90
   6  -3   2    3.80    1.00
   6   3  -2    4.20    0.80
   6  -3   2    2.20    0.80
   6   3  -2    2.90    0.80
   6  -3   2    2.20    0.80
   6   3  -2    2.50    0.80
  -6   4  -2    1.70    0.90
  -6   4  -2    1.60    0.70
  -6   4  -2    1.40    0.90
  -6  -4   2    0.70    0.50
  -6  -4   2    0.70    0.50
   6  -4   2    0.80    0.70
   6  -4   2    1.90    0.80
   6   4  -2    1.20    0.60
   6   4  -2    1.70    0.50
   6   4  -2    0.60    0.50
   6   4  -2    0.80    0.50
   6  -4   2    1.20    0.80
  -6   5  -2   13.90    1.70
  -6  -5   2   14.50    1.00
  -6  -5   2   12.70    1.10
  -6   5  -2   18.10    1.80
  -6  -5   2   14.50    2.20
  -6  -5   2   14.10    1.00
  -6   5  -2   16.50    1.90
   6  -5   2   15.60    1.70
   6   5  -2   15.40    1.10
   6  -5   2   16.20    1.90
   6  -5   2   14.70    1.50
   6   5  -2   13.30    1.10
  -6   6  -2    0.90    1.00
  -6  -6   2   -0.20    1.20
   6   6  -2    0.40    0.40
   6   6  -2    0.30    0.50
   6  -6   2    0.10    0.70
   6  -6   2    0.40    0.80
  -6   7  -2   32.10    2.40
  -6  -7   2   35.50    3.60
   6  -7   2   33.90    2.50
  -6   8  -2   -0.40    0.90
  -6  -8   2    0.30    0.90
  -6   8  -2    0.30    1.40
   6  -8   2   -0.30    0.90
  -7   8   2    0.10    1.20
  -7   8   2   -0.30    1.10
  -7  -8  -2    0.70    1.00
   7  -8  -2   -1.60    0.90
  -7   7   2    0.50    1.20
  -7  -7  -2    1.00    1.50
  -7   7   2   -1.10    1.10
   7  -7  -2   -1.20    0.90
   7   7   2    0.40    0.80
  -7  -6  -2    3.40    1.60
  -7   6   2    1.20    1.20
  -7   6   2    2.20    1.20
   7  -6  -2    2.20    1.20
   7   6   2    2.40    1.00
   7  -6  -2    0.00    0.80
  -7  -5  -2    0.30    0.70
  -7   5   2    0.60    1.10
  -7   5   2    0.80    0.90
  -7   5   2    1.30    0.90
  -7  -5  -2    0.90    0.90
  -7  -5  -2    1.20    0.60
   7   5   2    1.20    0.80
   7  -5  -2    0.00    0.90
   7  -5  -2    1.80    1.10
   7  -5  -2    0.30    0.90
   7   5   2    2.10    0.80
   7   5   2    1.70    0.80
  -7  -4  -2   24.90    2.50
  -7   4   2   23.90    2.10
  -7  -4  -2   22.20    1.60
  -7   4   2   25.70    1.30
  -7   4   2   21.70    1.90
  -7   4   2   21.60    2.10
   7  -4  -2   26.90    2.30
   7  -4  -2   27.40    2.20
   7  -4  -2   25.40    2.00
   7   4   2   23.60    1.70
   7   4   2   23.80    1.80
   7   4   2   23.10    1.70
  -7  -3  -2   33.80    2.00
  -7  -3  -2   34.10    2.90
  -7   3   2   32.40    1.60
  -7   3   2   36.10    2.30
  -7   3   2   31.60    2.30
  -7   3   2   31.90    2.40
   7  -3  -2   36.40    2.40
   7  -3  -2   32.40    2.30
   7  -3  -2   33.90    2.30
   7   3   2   34.20    2.10
   7   3   2   33.20    2.10
   7   3   2   33.50    2.10
  -7   2   2    1.10    0.60
  -7  -2  -2    0.50    0.60
  -7  -2  -2    1.10    0.80
  -7   2   2    2.20    0.90
  -7   2   2    2.10    0.80
  -7   2   2    2.00    1.10
   7   2   2    2.60    0.90
   7   2   2    2.60    0.90
   7  -2  -2    1.80    0.90
   7   2   2    1.10    0.80
   7  -2  -2    1.70    0.70
   7  -2  -2    2.80    1.00
  -7  -1  -2   30.60    1.90
  -7   1   2   27.00    1.80
  -7  -1  -2   31.60    2.30
  -7   1   2   27.40    1.90
  -7   1   2   30.40    2.10
  -7  -1  -2   30.80    1.90
  -7   1   2   29.60    2.20
   7  -1  -2   27.60    2.00
   7  -1  -2   28.90    2.00
   7   1   2   31.40    2.00
   7   1   2   31.90    2.00
   7  -1  -2   32.10    2.00
   7  -1  -2   31.00    2.10
   7   1   2   27.40    1.80
   7   1   2   26.50    1.90
  -7   0  -2   19.50    1.60
  -7   0  -2   18.60    1.70
  -7   0  -2   18.10    1.60
  -7   0   2   16.50    1.50
  -7   0   2   20.40    1.50
  -7   0   2   19.10    1.80
  -7   0  -2   17.40    1.60
  -7   0  -2   17.30    1.50
  -7   0   2   15.30    1.40
   7   0   2   16.40    1.60
   7   0  -2   16.30    1.40
   7   0   2   16.90    1.60
   7   0   2   16.30    1.50
   7   0   2   17.80    1.60
   7   0  -2   20.00    1.70
   7   0  -2   20.00    1.50
   7   0  -2   17.70    1.60
  -7   1  -2   29.30    2.10
  -7  -1   2   30.50    1.80
  -7  -1   2   30.00    1.90
  -7   1  -2   31.70    2.00
  -7  -1   2   29.10    2.00
  -7   1  -2   29.40    2.20
  -7  -1   2   28.60    1.80
  -7   1  -2   32.30    1.90
  -7   1  -2   28.50    1.70
   7  -1   2   30.30    2.10
   7   1  -2   32.00    2.00
   7  -1   2   31.00    1.90
   7  -1   2   30.70    2.00
   7   1  -2   31.10    2.00
   7   1  -2   31.90    2.00
   7   1  -2   29.60    1.80
   7  -1   2   28.60    2.00
  -7  -2   2    1.90    0.80
  -7  -2   2    2.60    0.70
  -7   2  -2    2.00    0.90
  -7  -2   2    1.90    0.80
  -7   2  -2    1.80    0.80
  -7   2  -2    1.70    0.40
  -7   2  -2    1.80    0.90
   7  -2   2    1.30    0.80
   7   2  -2    1.90    0.70
   7   2  -2    0.90    0.70
   7   2  -2    2.00    0.80
   7   2  -2    2.00    0.70
   7  -2   2    1.40    0.70
   7  -2   2    1.40    0.70
  -7   3  -2   30.90    2.20
  -7  -3   2   34.90    1.90
  -7   3  -2   33.10    2.30
  -7  -3   2   34.40    2.00
  -7   3  -2   35.00    2.20
   7   3  -2   32.50    1.90
   7  -3   2   33.80    2.30
   7   3  -2   36.00    2.00
   7  -3   2   34.40    2.30
   7  -3   2   30.70    2.30
   7   3  -2   29.80    1.80
  -7   4  -2   22.70    2.00
  -7  -4   2   24.50    1.60
  -7   4  -2   23.60    2.00
  -7   4  -2   28.20    2.00
  -7  -4   2   28.00    2.60
   7  -4   2   21.10    1.90
   7  -4   2   25.00    2.10
   7  -4   2   26.60    2.20
   7   4  -2   26.40    1.70
   7   4  -2   28.40    1.70
  -7   5  -2    0.40    0.90
  -7  -5   2    0.40    1.20
  -7  -5   2    0.90    0.50
  -7   5  -2   -0.10    0.80
  -7   5  -2    1.60    1.00
   7   5  -2    2.70    0.80
   7   5  -2    0.30    0.40
   7  -5   2    0.80    1.00
   7  -5   2   -0.70    0.70
   7   5  -2    1.30    0.50
   7   5  -2    1.40    0.40
   7  -5   2    0.30    1.00
  -7  -6   2    1.80    1.40
  -7   6  -2    0.60    1.10
   7  -6   2    3.00    1.20
   7   6  -2    1.90    0.60
   7  -6   2    3.00    1.20
  -7  -7   2    0.40    1.30
  -7   7  -2    1.30    1.10
   7  -7   2    0.30    1.10
  -7   8  -2   -0.80    1.00
  -7  -8   2    1.50    1.30
  -7   8  -2   -0.70    1.10
   7  -8   2    1.80    1.20
  -8  -8  -2    2.80    1.90
  -8   8   2    2.50    1.40
  -8   8   2    1.60    1.60
   8  -8  -2    1.00    1.30
  -8   7   2   -1.00    1.10
  -8   7   2    0.90    1.20
  -8  -7  -2    0.90    1.40
   8   7   2    0.80    0.90
   8  -7  -2   -0.30    1.10
  -8  -6  -2   31.80    3.40
  -8   6   2   32.10    2.80
  -8   6   2   33.20    2.90
   8   6   2   31.50    2.20
   8  -6  -2   29.00    2.50
   8  -6  -2   33.00    2.70
  -8   5   2    0.30    1.20
  -8   5   2    0.50    1.10
  -8  -5  -2    0.10    0.90
   8   5   2   -0.50    0.80
   8   5   2   -0.40    0.80
   8  -5  -2   -0.60    0.80
   8   5   2   -0.30    0.70
   8  -5  -2    0.80    0.90
  -8   4   2    2.90    1.10
  -8   4   2    3.50    1.20
  -8  -4  -2    2.60    0.90
  -8   4   2    2.20    0.50
  -8  -4  -2    0.80    0.90
   8   4   2    4.00    1.10
   8   4   2    2.30    1.10
   8  -4  -2    1.80    0.90
   8  -4  -2    2.10    1.10
   8   4   2    3.10    1.00
  -8   3   2    0.90    0.50
  -8  -3  -2    1.70    1.10
  -8   3   2    3.00    1.10
  -8   3   2    1.10    0.90
  -8  -3  -2    1.90    0.80
   8   3   2    3.00    1.00
   8   3   2    2.20    1.00
   8  -3  -2    1.20    1.00
   8   3   2    1.90    0.90
   8  -3  -2    0.10    0.70
  -8  -2  -2   28.10    2.00
  -8   2   2   29.20    2.30
  -8  -2  -2   28.20    2.40
  -8   2   2   28.00    2.10
   8  -2  -2   28.70    2.20
   8   2   2   26.00    2.10
   8   2   2   27.30    2.00
   8  -2  -2   28.10    2.10
   8   2   2   28.00    2.10
  -8   1   2   11.20    1.80
  -8   1   2   10.40    1.60
  -8  -1  -2    9.90    1.50
  -8  -1  -2   10.30    1.40
  -8  -1  -2    8.40    1.30
   8   1   2   10.80    1.60
   8   1   2   11.10    1.50
   8  -1  -2    8.70    1.50
   8  -1  -2   11.80    1.60
   8   1   2   12.20    1.70
  -8   0  -2  658.93   17.50
  -8   0  -2  642.54   17.60
  -8   0   2  666.83   17.50
  -8   0  -2  673.13   19.10
  -8   0  -2  696.03   17.60
  -8   0   2  660.93   17.40
  -8   0   2  676.63   17.80
   8   0  -2  664.33   17.50
   8   0  -2  680.43   17.60
   8   0  -2  652.13   17.40
   8   0   2  636.44   17.40
   8   0   2  699.63   17.70
   8   0   2  688.43   17.60
  -8   1  -2   10.20    1.60
  -8  -1   2   11.90    1.50
  -8   1  -2   10.30    1.50
  -8  -1   2   12.10    1.50
  -8   1  -2    9.50    1.20
  -8  -1   2   10.60    1.40
   8   1  -2   13.90    1.70
   8  -1   2    9.40    1.50
   8  -1   2   13.50    1.70
   8   1  -2   11.10    1.50
   8   1  -2   10.20    1.50
  -8   2  -2   29.00    2.20
  -8   2  -2   25.50    1.30
  -8  -2   2   28.70    1.90
  -8   2  -2   27.40    2.00
  -8  -2   2   29.70    1.90
  -8   2  -2   29.20    2.30
  -8  -2   2   27.00    2.00
   8   2  -2   28.00    2.00
   8  -2   2   25.90    2.20
   8  -2   2   25.80    2.10
   8   2  -2   25.60    1.90
   8   2  -2   26.60    2.00
  -8  -3   2    2.00    0.90
  -8   3  -2    1.70    1.10
  -8  -3   2    1.50    0.70
  -8   3  -2    0.90    0.90
  -8   3  -2    1.20    0.80
   8   3  -2    2.80    0.90
   8   3  -2    1.50    0.80
   8   3  -2    2.00    0.80
   8  -3   2    2.10    1.10
   8  -3   2    1.70    1.00
  -8  -4   2    2.40    1.30
  -8   4  -2    0.80    1.10
  -8  -4   2    2.80    0.80
  -8   4  -2    4.20    1.20
  -8   4  -2    5.40    1.40
   8  -4   2    2.80    1.10
   8   4  -2    1.40    0.70
   8  -4   2    3.20    1.30
   8   4  -2    3.30    0.90
   8   4  -2    1.60    0.90
  -8   5  -2    0.10    0.90
  -8  -5   2   -0.60    1.20
  -8   5  -2   -1.10    0.90
  -8   5  -2    1.00    1.10
   8   5  -2    0.30    0.50
   8   5  -2   -0.10    0.70
   8   5  -2    0.60    0.70
   8  -5   2   -0.40    0.90
   8  -5   2   -0.20    0.90
  -8  -6   2   36.20    3.80
  -8   6  -2   36.00    2.70
   8   6  -2   31.00    1.80
   8  -6   2   27.90    2.30
   8  -6   2   32.60    2.70
  -8  -7   2   -0.10    1.40
  -8   7  -2   -0.10    1.00
   8  -7   2   -0.30    1.10
  -8  -8   2    0.20    1.40
  -8   8  -2    5.80    1.60
  -8   8  -2    3.00    1.70
   8  -8   2    5.50    1.80
  -9   7   2    2.60    1.50
  -9  -7  -2   -0.20    1.10
   9   7   2    0.50    0.90
   9  -7  -2    0.20    1.30
  -9   6   2    2.90    1.50
  -9  -6  -2    1.50    1.30
  -9   6   2    1.20    1.20
   9   6   2    3.10    1.10
   9  -6  -2    4.50    1.50
   9  -6  -2    3.40    1.60
  -9   5   2    0.30    1.10
  -9  -5  -2   -1.30    0.70
  -9   5   2   -0.30    1.10
   9  -5  -2   -0.80    1.10
   9   5   2   -0.20    0.90
   9  -5  -2   -0.50    1.10
  -9  -4  -2   16.90    1.70
  -9   4   2   18.40    1.00
  -9  -4  -2   15.90    2.40
  -9   4   2   16.50    2.20
  -9   4   2   19.20    2.40
   9   4   2   16.40    1.80
   9   4   2   17.80    2.10
   9  -4  -2   19.40    2.30
   9   4   2   18.00    1.90
   9  -4  -2   21.20    2.50
  -9  -3  -2    7.80    1.30
  -9   3   2    7.50    0.90
  -9   3   2    8.50    1.80
  -9  -3  -2    7.40    1.80
  -9   3   2   10.20    1.80
   9   3   2    8.50    1.50
   9   3   2    9.90    1.50
   9  -3  -2    8.60    1.70
   9  -3  -2    5.10    1.30
   9   3   2   11.10    1.60
  -9  -2  -2    2.00    0.90
  -9   2   2    2.90    1.10
  -9  -2  -2    1.40    1.10
  -9   2   2   -0.10    1.10
   9  -2  -2    1.00    1.10
   9  -2  -2    0.30    1.10
   9   2   2    2.60    1.00
   9   2   2    3.20    1.20
   9   2   2    1.60    0.80
  -9   1   2    8.20    1.70
  -9  -1  -2    7.50    1.40
  -9  -1  -2    9.60    1.50
  -9   1   2    9.40    1.60
  -9  -1  -2    7.50    1.40
   9   1   2    8.10    1.40
   9  -1  -2    9.70    1.50
   9  -1  -2    8.00    1.60
   9   1   2    7.90    1.50
   9   1   2    8.40    1.40
  -9   0  -2    1.90    0.80
  -9   0   2    0.90    0.80
  -9   0  -2    0.70    0.80
  -9   0   2    1.40    1.10
   9   0  -2    2.80    0.90
   9   0  -2    1.20    0.80
   9   0   2    2.10    1.10
   9   0  -2    2.90    1.20
   9   0   2    2.30    1.20
  -9   1  -2    8.50    1.60
  -9  -1   2   10.60    1.70
  -9  -1   2    9.50    1.40
  -9   1  -2    7.40    1.10
  -9  -1   2    7.50    1.40
  -9   1  -2   11.80    1.90
   9   1  -2   10.70    1.60
   9   1  -2   10.10    1.60
   9  -1   2    9.80    1.70
   9  -1   2    8.70    1.60
   9   1  -2    9.00    1.40
  -9   2  -2    1.90    1.20
  -9   2  -2    2.40    1.20
  -9   2  -2    1.10    0.50
  -9  -2   2    1.60    0.70
  -9  -2   2    1.30    1.00
  -9  -2   2    2.50    0.90
   9   2  -2    3.90    1.10
   9   2  -2    1.60    1.00
   9  -2   2   -0.30    1.00
   9   2  -2    1.10    0.90
   9  -2   2    2.70    1.20
  -9  -3   2   10.10    1.40
  -9   3  -2    9.30    1.60
  -9   3  -2    9.40    1.80
   9  -3   2    9.80    1.80
   9  -3   2    8.60    1.70
   9   3  -2    8.80    1.40
   9   3  -2    8.10    1.40
   9   3  -2    6.10    1.30
  -9  -4   2   18.20    1.60
  -9   4  -2   17.50    2.30
  -9  -4   2   17.00    2.50
  -9   4  -2   20.70    2.40
   9   4  -2   16.90    1.60
   9   4  -2   18.50    1.80
   9  -4   2   19.40    2.30
   9  -4   2   15.90    2.20
   9   4  -2   21.00    1.90
  -9  -5   2   -0.60    0.90
  -9   5  -2   -0.90    1.00
  -9   5  -2    1.00    1.10
   9   5  -2   -0.70    0.80
   9  -5   2   -1.90    0.90
   9  -5   2    0.40    1.20
  -9  -6   2    2.50    1.40
  -9   6  -2    2.40    1.30
   9   6  -2    2.20    0.90
   9  -6   2   -0.40    1.00
   9  -6   2    2.10    1.40
  -9  -7   2   -0.90    1.40
  -9   7  -2   -0.10    1.10
   9  -7   2   -0.10    1.20
   9   7  -2    0.00    0.70
 -10   7   2   13.10    2.60
 -10  -7  -2   11.60    2.60
  10  -7  -2   12.00    2.40
  10   7   2   12.50    1.70
 -10  -6  -2   -0.10    1.10
 -10   6   2    0.50    1.30
 -10   6   2   -0.20    1.40
  10  -6  -2    2.90    1.70
  10  -6  -2   -1.30    1.10
  10   6   2    0.40    1.10
 -10   5   2    5.00    1.80
 -10  -5  -2    3.50    1.80
 -10   5   2    7.40    1.90
  10  -5  -2    7.50    2.00
  10  -5  -2    8.90    1.90
  10   5   2    7.00    1.60
 -10   4   2    0.70    1.30
 -10  -4  -2    0.40    1.30
 -10   4   2   -0.40    0.90
  10  -4  -2   -1.30    1.20
  10   4   2    0.30    1.00
  10   4   2    1.50    1.10
  10  -4  -2   -0.70    1.10
 -10   3   2   10.70    2.10
 -10   3   2    7.50    1.00
 -10  -3  -2    7.80    1.30
 -10   3   2    6.20    1.80
 -10  -3  -2    8.90    1.90
  10   3   2    9.20    1.70
  10   3   2   12.20    1.90
  10  -3  -2    9.40    1.70
  10   3   2    7.50    1.50
  10  -3  -2    9.50    1.90
 -10   2   2    0.80    1.30
 -10  -2  -2    1.20    1.20
 -10   2   2    0.20    1.20
  10   2   2    2.30    1.20
  10   2   2    1.00    1.10
  10  -2  -2    2.60    1.30
  10  -2  -2    0.70    1.20
  10   2   2    0.60    1.00
 -10   1   2    4.00    1.20
 -10  -1  -2    5.30    1.30
 -10   1   2    5.50    1.60
  10   1   2    8.60    1.70
  10  -1  -2    6.50    1.40
  10   1   2    7.70    1.40
  10  -1  -2    9.80    1.70
 -10   0  -2    1.60    0.90
 -10   0  -2    1.50    0.90
 -10   0   2    2.10    1.00
 -10   0   2    0.50    1.00
  10   0   2    0.60    0.80
  10   0   2    0.00    1.10
  10   0  -2    1.00    1.10
  10   0  -2    2.40    1.20
 -10  -1   2    9.40    1.80
 -10   1  -2    4.90    1.00
 -10   1  -2    8.50    1.90
 -10  -1   2    7.30    1.40
 -10   1  -2    5.60    1.30
  10  -1   2    5.60    1.40
  10   1  -2    7.60    1.50
  10   1  -2    7.10    1.50
  10  -1   2    7.80    1.70
  10   1  -2    8.10    1.60
 -10  -2   2    1.10    0.90
 -10  -2   2    1.30    1.10
 -10   2  -2    1.10    0.60
 -10  -2   2    0.80    0.80
 -10   2  -2    0.20    1.10
 -10   2  -2    2.20    1.40
  10  -2   2    0.40    0.90
  10  -2   2    1.70    1.00
  10   2  -2    3.70    1.20
  10   2  -2    0.00    0.80
  10   2  -2    1.10    1.00
 -10  -3   2    9.20    1.40
 -10   3  -2    8.00    1.80
 -10   3  -2   10.70    2.00
  10  -3   2    8.00    1.70
  10   3  -2   10.20    1.60
  10   3  -2    9.20    1.50
  10  -3   2    8.40    1.70
  10   3  -2   11.10    1.70
 -10   4  -2    1.20    1.30
 -10   4  -2    0.10    1.10
 -10  -4   2   -1.50    1.10
  10   4  -2    1.00    0.90
  10   4  -2    0.80    0.90
  10  -4   2    2.80    1.40
  10  -4   2    3.00    1.40
 -10  -5   2    8.20    2.20
 -10   5  -2    5.70    1.40
 -10   5  -2    5.40    1.70
  10   5  -2    6.10    1.40
  10  -5   2    8.20    1.90
  10  -5   2    6.40    1.70
 -10   6  -2    0.20    1.20
 -10  -6   2    1.80    1.70
  10  -6   2    1.60    1.50
  10   6  -2    0.00    0.90
 -10   7  -2   14.00    2.30
 -10  -7   2    9.50    2.30
  10  -7   2   11.70    2.30
 -11  -7  -2   -0.10    1.70
 -11   7   2    3.50    1.80
  11  -7  -2    0.40    1.70
  11   7   2    1.30    1.20
 -11   6   2    2.70    1.80
 -11  -6  -2    1.50    1.80
  11  -6  -2    2.70    1.50
  11  -6  -2    3.70    1.80
  11   6   2    2.80    1.30
 -11   5   2   -3.10    1.10
 -11   5   2   -0.50    1.20
 -11  -5  -2    0.80    1.60
  11  -5  -2   -0.60    1.30
  11   5   2   -0.10    1.10
  11  -5  -2   -1.30    0.80
 -11   4   2    3.50    1.30
 -11   4   2    7.00    1.70
 -11  -4  -2    7.90    1.90
  11   4   2    8.00    1.70
  11  -4  -2    9.60    2.00
  11  -4  -2    8.30    1.90
  11   4   2   10.20    1.80
 -11   3   2    5.00    1.70
 -11  -3  -2    5.60    1.70
 -11   3   2    8.50    2.00
  11   3   2    6.10    1.50
  11   3   2    5.90    1.60
  11  -3  -2    9.00    2.00
  11  -3  -2    6.50    1.80
  11   3   2    6.50    1.60
 -11  -2  -2    2.60    1.10
 -11   2   2    0.70    1.50
 -11   2   2    1.50    1.10
  11  -2  -2    3.20    1.50
  11   2   2    1.30    1.20
  11   2   2    0.10    1.10
  11  -2  -2    0.50    1.30
 -11  -1  -2    3.20    1.30
 -11   1   2    7.20    1.80
 -11   1   2    6.70    1.60
  11   1   2    4.30    1.50
  11   1   2    3.80    1.20
  11  -1  -2    6.20    1.50
  11  -1  -2    4.60    1.30
 -11   0   2    3.80    1.20
 -11   0   2    5.60    1.70
 -11   0  -2    2.80    1.40
 -11   0  -2    2.40    1.00
  11   0  -2    1.70    1.30
  11   0   2    2.40    1.10
  11   0  -2    5.40    1.40
  11   0   2    1.10    1.30
 -11  -1   2    3.60    1.30
 -11   1  -2    5.60    1.10
 -11  -1   2    2.30    1.40
 -11   1  -2    5.70    1.40
 -11   1  -2    6.70    1.60
  11  -1   2    9.10    1.80
  11  -1   2    3.60    1.30
  11   1  -2    5.30    1.50
  11   1  -2    8.70    1.70
 -11   2  -2    1.40    0.60
 -11   2  -2    2.00    1.30
 -11  -2   2    2.00    1.20
 -11  -2   2    0.30    1.20
 -11   2  -2    1.70    1.40
  11   2  -2    2.00    1.10
  11   2  -2    0.40    1.10
  11   2  -2    1.00    1.10
  11  -2   2    1.00    1.00
  11  -2   2    2.00    1.40
 -11   3  -2    5.40    1.60
 -11   3  -2    4.20    1.70
 -11  -3   2    4.30    1.40
  11  -3   2    5.00    1.40
  11  -3   2    9.20    2.10
  11   3  -2    7.70    1.60
  11   3  -2    6.20    1.40
 -11   4  -2    4.80    1.50
 -11  -4   2    4.50    1.70
 -11   4  -2    4.30    1.80
  11  -4   2    8.50    2.00
  11   4  -2    6.80    1.50
  11  -4   2    5.90    1.70
 -11   5  -2   -1.50    1.10
 -11  -5   2    1.60    1.70
  11  -5   2    0.70    1.30
  11  -5   2   -1.20    1.40
  11   5  -2   -1.50    1.00
 -11  -6   2    2.50    1.60
 -11   6  -2   -0.20    1.30
  11  -6   2    2.90    1.80
  11   6  -2    0.90    1.10
 -11   7  -2    1.30    1.50
 -11  -7   2   -0.70    1.70
  11  -7   2   -1.20    1.40
 -12  -6  -2   12.20    3.10
 -12   6   2   11.00    2.50
  12  -6  -2   11.60    2.50
  12   6   2    9.70    1.90
 -12   5   2   -2.80    1.40
 -12   5   2   -1.40    0.90
 -12  -5  -2   -0.20    1.20
  12  -5  -2   -0.40    1.40
  12  -5  -2   -2.00    1.30
  12   5   2   -0.80    1.00
 -12   4   2    1.10    1.70
 -12   4   2    4.20    1.90
 -12  -4  -2    0.80    1.50
  12  -4  -2    0.50    1.40
  12   4   2    4.20    1.50
  12  -4  -2    1.90    1.60
 -12   3   2    0.70    1.10
 -12  -3  -2    0.30    1.30
 -12   3   2    0.00    1.10
  12  -3  -2    0.60    1.50
  12   3   2    4.50    1.50
  12   3   2    3.20    1.50
  12  -3  -2    0.60    1.50
 -12   2   2    4.00    1.50
 -12  -2  -2    6.20    1.70
 -12   2   2    2.60    1.30
  12   2   2    3.70    1.50
  12  -2  -2    3.40    1.40
  12  -2  -2    1.60    1.50
  12   2   2    2.90    1.20
 -12  -1  -2   -0.80    0.90
 -12   1   2    1.00    1.50
 -12   1   2   -0.30    1.30
  12  -1  -2    1.80    1.50
  12   1   2   -0.40    1.20
  12  -1  -2   -0.10    1.50
  12   1   2   -0.10    0.90
 -12   0   2  139.39    6.00
 -12   0  -2  142.29    6.00
 -12   0   2  121.89    5.80
 -12   0  -2  125.19    5.70
  12   0   2  128.09    5.80
  12   0  -2  128.59    5.80
  12   0  -2  147.49    6.00
  12   0   2  143.89    6.00
 -12   1  -2    0.10    0.80
 -12   1  -2    1.00    1.00
 -12  -1   2    0.30    1.20
 -12  -1   2    0.70    1.30
  12   1  -2    1.20    1.40
  12  -1   2    0.70    1.40
  12  -1   2   -0.30    0.90
  12   1  -2   -0.20    1.10
 -12   2  -2    2.80    1.60
 -12  -2   2    1.90    1.50
 -12   2  -2    2.60    0.80
 -12  -2   2    5.20    1.40
 -12  -2   2    6.90    1.60
  12  -2   2    3.30    1.60
  12  -2   2    4.60    1.50
  12   2  -2    3.70    1.40
  12   2  -2    2.20    1.30
 -12   3  -2    1.80    1.60
 -12  -3   2   -1.00    1.20
 -12   3  -2    1.00    1.10
  12  -3   2    0.70    1.20
  12  -3   2    0.00    0.90
  12   3  -2    0.30    1.20
  12   3  -2    1.20    1.10
 -12   4  -2    0.90    1.10
 -12  -4   2    1.80    1.40
  12  -4   2    1.10    1.40
  12   4  -2    0.30    1.10
  12  -4   2    3.30    1.80
 -12   5  -2    0.10    1.40
 -12  -5   2    0.10    1.60
  12  -5   2   -0.40    0.90
  12  -5   2   -1.60    1.30
  12   5  -2   -0.90    0.90
 -12   6  -2    8.80    2.20
 -12  -6   2    8.90    2.70
  12  -6   2   13.30    2.80
  12   6  -2    9.60    1.70
 -13  -5  -2    0.50    1.80
 -13   5   2    0.10    1.70
 -13   5   2    1.70    1.60
  13  -5  -2   -2.80    1.20
  13   5   2    0.60    1.40
  13  -5  -2    3.70    2.10
 -13   4   2    2.70    1.80
 -13  -4  -2    2.70    1.90
 -13   4   2    6.60    2.20
  13   4   2    3.70    1.60
  13  -4  -2    4.80    1.70
  13  -4  -2    4.00    2.00
 -13   3   2    2.50    1.90
 -13  -3  -2    2.70    1.70
 -13   3   2    3.80    2.00
  13   3   2   -0.70    1.20
  13  -3  -2    1.50    1.70
  13   3   2    0.10    1.30
  13  -3  -2    0.10    1.20
 -13  -2  -2   -0.60    1.10
 -13   2   2    0.00    1.60
 -13   2   2   -1.10    1.50
 -13   2   2    0.70    0.80
  13   2   2    0.10    1.40
  13  -2  -2   -0.90    1.00
  13   2   2    1.00    1.40
  13  -2  -2    1.60    1.60
 -13  -1  -2    4.90    1.60
 -13   1   2    2.80    1.30
 -13   1   2    1.90    1.80
  13  -1  -2    4.10    1.80
  13   1   2    1.80    1.60
  13   1   2    5.70    1.80
  13  -1  -2    2.80    1.80
 -13   0  -2    2.50    1.70
 -13   0   2    1.80    1.10
 -13   0  -2    2.90    1.30
 -13   0   2    1.50    1.70
  13   0  -2    3.40    1.60
  13   0  -2    4.40    1.70
  13   0   2    1.30    1.60
  13   0   2    2.70    1.40
 -13  -1   2    4.70    1.70
 -13   1  -2    2.90    1.40
 -13  -1   2    5.80    1.90
 -13  -1   2    4.60    1.40
 -13   1  -2    4.00    1.20
  13   1  -2    4.10    1.40
  13  -1   2    5.20    1.90
  13  -1   2    6.80    1.70
  13   1  -2    3.20    1.40
 -13  -2   2    0.30    1.10
 -13  -2   2    0.00    1.30
 -13   2  -2    1.10    1.60
  13   2  -2    1.90    1.40
  13   2  -2    1.80    1.30
  13  -2   2   -0.90    1.00
  13  -2   2   -0.30    1.00
 -13   3  -2    1.10    1.60
 -13  -3   2    0.40    1.60
  13   3  -2    0.90    1.30
  13  -3   2    1.20    1.60
  13  -3   2    0.80    1.60
 -13   4  -2    6.30    2.10
 -13  -4   2    2.10    1.70
  13   4  -2    5.00    1.70
  13  -4   2    0.60    1.50
  13  -4   2    2.20    1.40
 -13   5  -2    1.70    1.60
 -13  -5   2    0.80    1.80
  13   5  -2   -3.10    1.00
  13  -5   2   -0.80    1.40
  13  -5   2   -2.10    1.50
 -14  -5  -2    1.70    2.20
 -14   5   2    1.10    1.80
  14   5   2    0.20    1.40
  14  -5  -2   -1.40    1.30
  14  -5  -2    0.50    1.70
 -14  -4  -2    0.40    1.70
 -14   4   2    0.40    1.80
 -14   4   2    0.00    1.30
  14  -4  -2    1.70    1.90
  14  -4  -2   -1.20    1.80
  14   4   2    0.70    1.40
 -14   3   2    2.70    1.90
 -14  -3  -2    2.50    1.70
 -14   3   2    2.20    2.00
  14  -3  -2    2.30    1.90
  14  -3  -2   -3.50    1.50
  14   3   2    0.30    1.10
 -14  -2  -2    0.50    1.50
 -14   2   2    1.10    1.70
 -14   2   2    2.00    2.00
  14   2   2   -2.00    1.30
  14   2   2    0.80    1.50
  14  -2  -2   -0.10    1.20
  14  -2  -2   -1.40    1.50
 -14  -1  -2    2.80    1.50
 -14   1   2    3.30    1.90
 -14   1   2    1.60    1.10
 -14   1   2    6.70    2.00
  14   1   2    1.50    1.80
  14  -1  -2    0.40    1.10
  14  -1  -2    3.70    1.80
  14   1   2    1.70    1.30
 -14   0   2    2.40    1.70
 -14   0   2    1.50    1.40
 -14   0  -2   -1.50    0.90
 -14   0   2   -0.30    1.20
  14   0   2   -0.40    1.50
  14   0   2   -0.10    1.10
  14   0  -2   -1.20    1.30
  14   0  -2    0.70    1.60
 -14  -1   2    1.00    1.50
 -14   1  -2    2.10    1.80
 -14  -1   2    1.70    1.40
 -14  -1   2    0.20    1.30
 -14   1  -2    0.90    1.00
  14  -1   2    4.90    2.00
  14   1  -2    0.50    1.40
  14   1  -2    1.70    1.50
  14  -1   2    5.40    2.00
 -14   2  -2    1.70    1.80
 -14  -2   2   -0.10    1.40
 -14  -2   2    2.10    1.60
  14   2  -2    2.40    1.60
  14   2  -2    0.80    1.30
  14  -2   2    2.60    1.80
  14  -2   2    2.60    1.50
 -14   3  -2    2.50    1.60
 -14  -3   2    3.80    2.00
  14  -3   2   -0.70    1.70
  14  -3   2    3.20    1.90
  14   3  -2    1.20    1.50
 -14  -4   2   -1.20    1.70
 -14   4  -2    1.40    1.90
  14  -4   2    1.30    1.90
  14  -4   2   -2.50    1.00
  14   4  -2    0.40    1.30
 -14  -5   2    2.30    2.10
 -14   5  -2    2.70    2.00
  14   5  -2    1.40    1.50
  14  -5   2   -0.70    1.70
  14  -5   2   -0.60    1.50
 -15   4   2   -0.80    1.80
 -15  -4  -2    0.40    1.70
  15  -4  -2   -0.50    1.20
  15   4   2   -0.10    1.60
 -15  -3  -2    0.80    1.80
 -15   3   2    1.30    1.50
 -15   3   2    4.00    2.30
  15   3   2   -1.10    1.50
  15  -3  -2    1.10    1.90
  15  -3  -2    0.70    2.00
 -15   2   2    2.40    1.80
 -15  -2  -2    1.30    1.60
 -15   2   2    0.80    1.70
  15  -2  -2    1.60    1.40
  15  -2  -2   -1.90    1.70
  15   2   2    1.70    1.70
  15   2   2    0.40    1.60
 -15  -1  -2    0.10    1.30
 -15   1   2    1.30    1.90
 -15   1   2    0.00    1.20
  15  -1  -2   -0.20    1.70
  15   1   2    2.10    1.80
  15   1   2    1.50    1.70
  15  -1  -2   -0.70    1.60
 -15   0   2    3.50    2.10
 -15   0   2    1.20    1.50
 -15   0  -2    0.60    1.30
 -15   0   2   -1.40    1.00
  15   0  -2    2.40    1.70
  15   0   2    2.90    2.00
  15   0  -2    2.40    1.90
  15   0   2   -0.10    1.60
 -15  -1   2    2.70    1.70
 -15  -1   2    0.30    1.40
 -15   1  -2    1.80    2.00
  15  -1   2    1.20    1.70
  15  -1   2   -0.60    1.70
  15   1  -2    3.30    1.80
  15   1  -2    2.50    1.90
 -15  -2   2   -1.00    1.30
 -15   2  -2    1.40    1.60
  15  -2   2   -2.30    1.50
  15  -2   2    1.60    1.70
  15   2  -2   -0.70    1.50
 -15   3  -2    0.70    1.30
 -15  -3   2    0.20    1.60
  15  -3   2    1.00    1.40
  15  -3   2   -0.30    1.80
  15   3  -2    0.20    1.50
 -15   4  -2    3.20    2.30
 -15  -4   2    3.20    2.30
  15  -4   2   -0.60    1.70
  15   4  -2    1.60    1.80
 -16   2   2   -1.80    1.70
 -16  -2  -2   -0.50    1.50
 -16   2   2   -0.20    2.20
  16  -2  -2    0.40    1.90
  16   2   2    1.20    1.90
  16  -2  -2   -0.90    1.80
 -16   1   2    0.30    1.70
 -16  -1  -2    1.50    1.60
 -16   1   2    3.40    2.20
  16   1   2   -0.40    1.60
  16  -1  -2   -0.20    1.40
  16  -1  -2    1.00    1.90
  16   1   2    3.00    2.00
 -16   0   2    9.70    2.70
 -16   0   2   16.90    3.00
  16   0  -2   14.70    2.90
  16   0   2   17.00    3.10
  16   0  -2   10.30    2.70
  16   0   2   10.80    2.70
 -16  -1   2    4.60    2.00
 -16  -1   2    2.30    1.50
  16   1  -2    0.30    1.30
  16  -1   2    3.10    2.00
  16   1  -2    2.20    1.50
  16  -1   2    2.50    2.20
 -16   2  -2    2.10    1.80
 -16  -2   2    0.80    1.50
  16   2  -2    0.50    1.50
  16  -2   2    3.30    2.20
  16  -2   2   -2.70    1.70
   0  -9  -3    0.80    0.80
   0  -9  -3   -2.20    0.90
   0  -8  -3   -0.50    0.60
   0  -8  -3   -1.30    0.80
   0   8   3    2.20    0.90
   0   8   3   -0.10    0.80
   0   7   3    0.70    1.20
   0  -7  -3   -0.70    0.80
   0   7   3    0.50    0.70
   0  -7  -3   -0.50    0.60
   0   6   3    0.90    0.80
   0  -6  -3    1.20    0.60
   0   6   3    2.90    0.80
   0   6   3    0.00    0.30
   0  -6  -3    1.60    0.70
   0  -6  -3    0.70    0.70
   0   6   3    0.60    0.70
   0  -6  -3    0.50    0.80
   0  -5  -3   -0.50    0.40
   0  -5  -3   -0.60    0.40
   0  -5  -3    0.00    0.60
   0   5   3   -0.10    0.70
   0   5   3    0.70    0.70
   0   5   3   -0.40    0.60
   0   5   3   -0.50    0.60
   0  -5  -3    0.30    0.50
   0   5   3   -0.60    0.50
   0   4   3    6.30    0.90
   0  -4  -3    6.90    0.90
   0   4   3    7.50    1.00
   0   4   3    6.00    1.00
   0  -4  -3    7.90    1.00
   0  -4  -3    9.10    0.90
   0  -4  -3    7.60    1.10
   0   4   3    6.80    1.10
   0  -4  -3    5.70    0.80
   0   4   3    6.10    0.90
   0  -3  -3   -0.20    0.40
   0   3   3   -0.20    0.30
   0  -3  -3   -0.20    0.40
   0   3   3    0.40    0.50
   0   3   3   -0.10    0.40
   0  -3  -3   -0.10    0.40
   0   3   3   -0.40    0.50
   0   3   3    1.10    0.60
   0  -3  -3    0.10    0.50
   0   2   3  168.48    4.60
   0  -2  -3  164.98    5.30
   0   2   3  165.88    5.30
   0  -2  -3  166.78    4.70
   0  -2  -3  176.78    4.60
   0   2   3  168.88    4.70
   0   2   3  160.78    4.70
   0  -2  -3  165.28    4.70
   0   2   3  162.58    4.70
   0   1   3    0.10    0.40
   0  -1  -3    0.30    0.30
   0  -1  -3   -0.10    0.30
   0   1   3    0.40    0.40
   0  -1  -3    0.20    0.40
   0   1   3   -0.40    0.40
   0  -1  -3    0.20    0.30
   0   1   3    0.20    0.30
   0   0  -3   -0.60    0.20
   0   0  -3   -0.40    0.20
   0   0   3   -0.60    0.20
   0   0   3   -0.40    0.30
   0   0   3    0.00    0.30
   0   0  -3    0.10    0.30
   0   0  -3   -0.10    0.30
   0   0   3   -0.20    0.20
   0  -1   3   -0.30    0.20
   0   1  -3   -0.20    0.20
   0   1  -3    0.00    0.20
   0   1  -3   -0.10    0.20
   0  -1   3    0.10    0.20
   0  -2   3  158.78    4.10
   0  -2   3  172.88    4.10
   0  -2   3  166.58    4.10
   0   2  -3  174.98    4.10
   0   3  -3   -0.10    0.20
   0  -3   3   -0.10    0.10
   0  -3   3   -0.10    0.20
   0  -3   3    0.10    0.20
   0  -3   3    0.00    0.20
   0   3  -3   -0.10    0.40
   0  -4   3    7.00    0.50
   0  -4   3    7.50    0.40
   0   4  -3    4.80    1.10
   0  -4   3    6.20    0.50
   0   4  -3    7.10    0.50
   0  -4   3    5.70    0.30
   0   5  -3    0.50    0.80
   0  -5   3   -0.10    0.30
   0  -5   3    0.20    0.10
   0  -5   3    0.00    0.30
   0  -5   3   -0.80    0.40
   0   5  -3    0.00    0.30
   0  -6   3    1.90    0.50
   0   6  -3    1.70    1.10
   0  -6   3    0.70    0.40
   0  -6   3    2.30    0.90
   0   7  -3   -0.60    1.00
   0  -7   3   -0.10    0.80
   0  -7   3   -0.40    0.30
   0   8  -3    0.10    1.20
   0  -8   3    0.40    0.40
   0  -8   3   -0.10    0.70
   0  -9   3    0.00    0.80
   0   9  -3    0.60    1.40
  -1  -9  -3   -0.10    0.70
  -1   9   3   -1.00    1.10
  -1   9   3    1.10    0.90
  -1  -9  -3   -0.50    1.00
   1  -9  -3   -0.40    0.80
   1  -9  -3   -1.30    1.00
  -1  -8  -3    0.40    1.00
  -1   8   3    0.10    0.90
  -1  -8  -3    0.00    0.70
  -1   8   3    0.20    1.20
   1  -8  -3   -0.40    0.80
   1  -8  -3    0.10    0.70
   1   8   3    0.90    0.80
  -1  -7  -3   11.40    1.40
  -1   7   3   14.70    1.60
  -1   7   3   16.70    2.40
  -1  -7  -3   12.70    2.00
   1  -7  -3   13.30    1.50
   1   7   3   10.50    1.30
   1  -7  -3   12.30    1.90
  -1   6   3   -0.10    0.70
  -1   6   3    0.10    0.70
  -1   6   3    1.20    0.70
  -1  -6  -3    0.00    0.60
  -1  -6  -3   -0.10    0.60
  -1  -6  -3    0.20    0.70
  -1  -6  -3   -0.60    0.40
  -1   6   3   -0.50    0.90
   1  -6  -3    0.10    0.50
   1   6   3    0.40    0.50
   1   6   3    0.70    0.80
   1  -6  -3   -0.50    0.70
   1  -6  -3    0.20    0.70
   1  -6  -3   -1.40    0.50
   1   6   3   -0.20    0.90
  -1   5   3   16.80    1.50
  -1   5   3   17.20    1.60
  -1   5   3   17.40    1.80
  -1  -5  -3   15.50    1.10
  -1   5   3   15.10    1.30
  -1   5   3   16.70    1.30
  -1  -5  -3   15.90    1.90
  -1  -5  -3   14.80    1.20
  -1  -5  -3   16.40    1.20
  -1  -5  -3   15.20    1.30
   1   5   3   13.70    1.20
   1   5   3   14.50    1.80
   1   5   3   13.20    1.30
   1  -5  -3   19.80    1.80
   1   5   3   10.20    1.00
   1  -5  -3   13.30    1.20
   1  -5  -3   14.70    1.30
   1  -5  -3   15.20    1.30
  -1  -4  -3    0.30    0.50
  -1  -4  -3   -0.60    0.40
  -1   4   3   -0.50    0.50
  -1   4   3    0.00    0.50
  -1  -4  -3    0.00    0.60
  -1   4   3   -0.30    0.60
  -1   4   3    0.10    0.60
  -1   4   3   -0.30    0.50
  -1  -4  -3    0.10    0.40
   1   4   3   -0.10    0.60
   1  -4  -3   -0.30    0.40
   1   4   3    0.60    0.60
   1  -4  -3   -0.20    0.50
   1  -4  -3    0.30    0.50
   1   4   3   -0.90    0.50
   1  -4  -3   -0.70    0.40
   1   4   3    0.60    0.60
   1   4   3   -0.40    0.40
   1  -4  -3   -0.50    0.50
  -1   3   3   -0.10    0.40
  -1  -3  -3    0.60    0.50
  -1   3   3    1.00    0.60
  -1   3   3    0.20    0.50
  -1  -3  -3    1.10    0.50
  -1   3   3   -0.10    0.50
  -1   3   3   -0.10    0.60
  -1  -3  -3   -0.80    0.40
  -1  -3  -3   -0.50    0.50
   1   3   3   -0.70    0.60
   1  -3  -3    0.20    0.50
   1  -3  -3   -0.60    0.40
   1  -3  -3    1.30    0.60
   1   3   3    0.40    0.50
   1   3   3    1.10    0.60
   1  -3  -3   -0.30    0.50
   1   3   3    0.70    0.60
   1  -3  -3    0.80    0.50
  -1  -2  -3   57.59    2.10
  -1   2   3   57.39    2.10
  -1  -2  -3   56.99    2.00
  -1   2   3   58.99    2.00
  -1  -2  -3   56.89    2.50
  -1  -2  -3   48.80    1.90
  -1   2   3   57.29    2.30
  -1   2   3   57.59    2.20
  -1   2   3   55.29    2.10
   1   2   3   55.89    2.00
   1   2   3   56.09    2.10
   1  -2  -3   59.39    2.20
   1   2   3   57.99    2.50
   1  -2  -3   56.29    2.00
   1  -2  -3   60.29    2.30
   1   2   3   56.29    2.10
   1  -2  -3   59.19    2.20
   1  -2  -3   53.39    2.00
  -1   1   3  138.29    4.00
  -1  -1  -3  140.59    4.00
  -1   1   3  142.59    3.90
  -1  -1  -3  146.39    3.90
  -1  -1  -3  149.99    3.90
  -1  -1  -3  135.79    4.40
  -1   1   3  142.59    4.30
  -1   1   3  142.49    3.90
  -1   1   3  140.19    4.00
  -1   1   3  139.99    3.70
   1   1   3  139.69    3.90
   1   1   3  140.39    4.40
   1  -1  -3  141.29    4.30
   1  -1  -3  140.49    4.00
   1  -1  -3  142.49    3.90
   1  -1  -3  144.69    4.00
   1  -1  -3  146.89    3.90
   1   1   3  142.99    4.00
  -1   0   3    0.10    0.30
  -1   0  -3    0.00    0.20
  -1   0   3   -0.10    0.20
  -1   0   3    0.20    0.20
  -1   0  -3    0.20    0.30
  -1   0  -3    0.00    0.30
  -1   0   3    0.00    0.30
   1   0  -3    0.00    0.30
   1   0   3    0.00    0.30
   1   0   3    0.00    0.20
   1   0  -3   -0.10    0.20
   1   0   3    0.00    0.20
   1   0  -3   -0.30    0.30
   1   0  -3   -0.10    0.30
  -1  -1   3  143.09    3.60
  -1  -1   3  146.69    3.70
  -1   1  -3  145.09    3.80
  -1  -1   3  142.49    3.70
  -1   1  -3  143.29    3.80
  -1  -1   3  142.09    3.60
   1   1  -3  141.19    3.60
   1   1  -3  141.99    3.60
   1  -1   3  142.29    3.80
   1   1  -3  148.19    3.80
  -1  -2   3   56.29    1.50
  -1   2  -3   54.29    1.80
  -1   2  -3   58.29    1.80
  -1  -2   3   58.89    1.50
   1   2  -3   59.89    2.20
   1  -2   3   59.39    1.80
   1  -2   3   58.29    1.80
   1  -2   3   57.89    1.80
   1   2  -3   63.49    1.50
   1  -2   3   57.49    1.80
  -1   3  -3    0.30    0.30
  -1   3  -3    0.00    0.10
  -1   3  -3    0.80    0.30
   1  -3   3    0.50    0.30
   1   3  -3    1.00    0.60
   1  -3   3    0.50    0.30
   1  -3   3    0.30    0.30
   1  -3   3    0.10    0.30
  -1   4  -3   -0.30    0.30
  -1  -4   3    0.10    0.20
  -1   4  -3    0.20    0.50
  -1  -4   3   -0.10    0.10
  -1   4  -3    0.20    0.30
   1  -4   3   -0.20    0.30
   1  -4   3    0.20    0.30
   1   4  -3   -0.80    0.60
   1  -4   3   -0.30    0.30
   1  -4   3    0.30    0.40
   1  -4   3    0.40    0.30
  -1  -5   3   13.80    0.70
  -1  -5   3   15.60    0.70
  -1  -5   3   14.70    1.70
  -1   5  -3   16.70    0.90
  -1   5  -3   14.70    1.90
  -1   5  -3   14.00    0.90
   1   5  -3   15.30    1.70
   1  -5   3   13.30    0.80
   1  -5   3   16.10    0.90
   1  -5   3   16.60    1.50
   1  -5   3   14.70    1.00
   1  -5   3   13.90    0.90
  -1   6  -3    0.00    0.40
  -1   6  -3    0.80    0.80
  -1  -6   3    0.40    0.80
  -1  -6   3   -0.10    0.30
  -1  -6   3    0.60    0.30
  -1   6  -3    0.00    0.40
   1  -6   3    0.10    0.30
   1   6  -3    1.50    1.00
   1  -6   3    0.10    0.30
   1  -6   3    0.50    0.50
   1  -6   3   -0.30    0.60
   1  -6   3    0.80    0.50
  -1  -7   3   12.00    0.70
  -1  -7   3   10.80    0.70
  -1   7  -3   13.30    2.10
  -1  -7   3    9.30    1.70
  -1   7  -3   12.50    0.80
   1   7  -3   14.50    2.30
   1  -7   3   12.20    1.10
   1  -7   3    9.70    1.50
  -1   8  -3    1.30    1.40
  -1  -8   3   -0.10    0.90
   1   8  -3    0.50    1.10
   1  -8   3   -0.30    0.70
   1  -8   3   -0.30    0.50
  -1   9  -3    0.80    1.40
  -1  -9   3   -0.80    0.80
   1   9  -3    1.40    1.40
  -2  -9  -3    2.00    0.90
  -2   9   3    1.10    1.50
  -2   9   3    2.40    1.00
  -2  -9  -3    0.50    1.20
   2  -9  -3    2.90    1.10
  -2  -8  -3   -0.50    0.60
  -2   8   3   -1.60    1.00
  -2  -8  -3   -0.20    0.90
  -2   8   3    1.00    0.90
   2  -8  -3    0.00    0.90
   2  -8  -3   -0.80    0.70
   2   8   3   -0.10    0.60
  -2   7   3   11.00    2.10
  -2   7   3   14.10    1.70
  -2  -7  -3   13.70    1.30
  -2  -7  -3   10.90    2.00
   2  -7  -3   13.70    1.60
   2   7   3   12.30    1.30
   2  -7  -3   12.30    1.70
  -2  -6  -3    0.00    0.60
  -2  -6  -3   -0.40    0.40
  -2   6   3   -1.10    0.60
  -2  -6  -3    0.10    0.80
  -2   6   3    0.90    0.70
  -2   6   3   -0.50    0.70
  -2  -6  -3    0.00    0.50
  -2   6   3    0.70    0.90
   2  -6  -3   -0.20    0.50
   2   6   3   -0.90    0.40
   2  -6  -3    0.70    0.70
   2  -6  -3    0.10    0.60
   2   6   3    0.10    0.60
   2  -6  -3   -0.50    0.70
  -2  -5  -3   23.50    1.50
  -2   5   3   23.60    2.00
  -2   5   3   24.70    1.90
  -2   5   3   19.80    1.50
  -2   5   3   23.50    1.70
  -2  -5  -3   22.50    1.40
  -2  -5  -3   20.70    1.30
  -2   5   3   22.70    1.70
  -2  -5  -3   20.70    2.00
   2  -5  -3   23.90    1.90
   2  -5  -3   25.50    1.50
   2  -5  -3   23.00    1.60
   2   5   3   21.50    1.50
   2  -5  -3   20.10    1.60
  -2   4   3    1.60    0.70
  -2  -4  -3    1.40    0.60
  -2   4   3    1.40    0.70
  -2   4   3    0.70    0.50
  -2   4   3    1.10    0.70
  -2  -4  -3    1.10    0.70
  -2  -4  -3    1.00    0.50
  -2   4   3    1.10    0.70
  -2  -4  -3    1.50    0.60
   2  -4  -3    1.40    0.60
   2   4   3    0.30    0.60
   2  -4  -3    2.00    0.70
   2   4   3    1.20    0.70
   2  -4  -3    1.20    0.60
   2  -4  -3    1.10    0.60
   2  -4  -3   -0.10    0.60
   2   4   3    1.50    0.60
  -2   3   3  132.19    4.00
  -2   3   3  131.89    4.00
  -2  -3  -3  128.29    3.80
  -2   3   3  123.79    4.10
  -2   3   3  126.59    4.10
  -2  -3  -3  126.49    3.90
  -2  -3  -3  130.29    4.90
  -2  -3  -3  118.59    3.80
  -2   3   3  132.39    4.40
  -2   3   3  118.99    4.10
   2  -3  -3  127.39    4.20
   2  -3  -3  129.29    4.10
   2   3   3  120.39    3.90
   2  -3  -3  129.79    4.30
   2  -3  -3  129.49    4.00
   2   3   3  126.09    4.90
   2   3   3  124.59    3.90
   2  -3  -3  124.89    3.90
  -2   2   3   20.20    1.20
  -2   2   3   21.60    1.20
  -2  -2  -3   23.90    1.20
  -2  -2  -3   20.90    1.10
  -2  -2  -3   19.00    1.10
  -2   2   3   21.00    1.30
  -2   2   3   21.10    1.40
  -2  -2  -3   20.40    1.50
  -2   2   3   21.50    1.20
   2   2   3   17.50    1.20
   2  -2  -3   22.60    1.30
   2  -2  -3   22.90    1.30
   2  -2  -3   20.60    1.20
   2   2   3   20.70    1.20
   2  -2  -3   22.40    1.40
   2  -2  -3   21.10    1.20
   2   2   3   21.10    1.50
  -2   1   3  149.69    4.20
  -2  -1  -3  152.88    4.30
  -2  -1  -3  146.89    4.10
  -2   1   3  151.38    4.30
  -2   1   3  150.98    4.40
  -2   1   3  153.58    4.50
  -2   1   3  145.69    4.20
  -2  -1  -3  149.39    4.80
   2   1   3  145.39    4.20
   2  -1  -3  148.59    4.50
   2  -1  -3  152.28    4.20
   2   1   3  147.29    4.20
   2  -1  -3  148.59    4.30
   2  -1  -3  149.69    4.30
   2   1   3  145.69    4.80
   2  -1  -3  149.19    4.20
  -2   0   3   -0.10    0.30
  -2   0  -3   -0.60    0.30
  -2   0   3   -0.30    0.20
  -2   0  -3   -0.10    0.30
  -2   0  -3    0.40    0.30
  -2   0   3    0.10    0.20
  -2   0   3   -0.30    0.40
   2   0   3   -0.30    0.40
   2   0  -3   -0.50    0.30
   2   0  -3   -0.40    0.30
   2   0  -3   -0.40    0.30
   2   0   3   -0.10    0.20
   2   0  -3   -0.20    0.30
   2   0   3    0.10    0.30
  -2  -1   3  154.18    4.00
  -2  -1   3  150.28    3.90
  -2   1  -3  144.49    4.10
  -2   1  -3  151.58    4.20
  -2  -1   3  147.39    3.90
  -2   1  -3  150.58    4.10
  -2  -1   3  148.89    4.00
   2  -1   3  153.98    4.20
   2  -1   3  156.58    4.20
   2   1  -3  141.09    3.90
   2  -1   3  151.38    4.10
   2   1  -3  150.38    4.00
   2   1  -3  151.58    4.00
   2  -1   3  153.58    4.20
  -2   2  -3   21.60    1.00
  -2  -2   3   21.00    0.70
  -2  -2   3   20.20    0.80
  -2   2  -3   20.10    1.10
  -2  -2   3   20.10    0.70
  -2   2  -3   17.60    1.00
  -2  -2   3   20.50    0.80
   2  -2   3   19.50    1.00
   2  -2   3   19.20    1.10
   2   2  -3   20.70    1.20
   2  -2   3   22.70    1.10
   2  -2   3   20.20    1.10
   2   2  -3   20.00    0.80
   2   2  -3   21.10    0.80
  -2   3  -3  129.09    3.70
  -2   3  -3  124.19    3.70
  -2   3  -3  128.79    3.60
  -2  -3   3  121.39    3.10
   2  -3   3  126.29    3.70
   2   3  -3  125.29    4.20
   2  -3   3  126.39    3.80
   2  -3   3  133.79    3.70
   2  -3   3  129.69    3.70
  -2   4  -3    1.50    0.50
  -2   4  -3    1.00    0.40
  -2   4  -3    1.30    0.50
  -2  -4   3    1.40    0.20
   2  -4   3    1.40    0.50
   2  -4   3    1.00    0.40
   2  -4   3    1.20    0.50
   2  -4   3    0.20    0.40
   2   4  -3    1.10    0.70
   2  -4   3    1.30    0.50
  -2   5  -3   22.00    2.00
  -2  -5   3   21.30    0.80
  -2   5  -3   23.00    1.30
  -2  -5   3   17.00    2.00
  -2  -5   3   21.90    0.70
   2   5  -3   23.20    1.90
   2  -5   3   22.60    1.40
   2  -5   3   21.30    1.30
   2  -5   3   21.50    1.60
   2  -5   3   22.80    1.20
   2  -5   3   21.60    1.20
  -2  -6   3    1.30    0.90
  -2   6  -3   -0.40    0.70
  -2  -6   3   -0.20    0.20
  -2  -6   3    0.20    0.20
  -2   6  -3   -0.50    0.40
  -2   6  -3    0.30    0.50
   2  -6   3   -0.30    0.40
   2  -6   3   -0.20    0.40
   2   6  -3   -0.70    0.80
   2  -6   3   -0.20    0.60
   2  -6   3    0.00    0.50
  -2   7  -3   12.20    2.10
  -2   7  -3   11.70    1.00
  -2  -7   3   11.40    1.90
  -2  -7   3   11.80    0.50
  -2  -7   3   11.20    0.50
   2  -7   3   12.90    1.30
   2   7  -3   11.30    2.10
   2  -7   3    9.40    1.40
  -2  -8   3   -1.10    0.80
  -2   8  -3   -0.30    1.10
   2   8  -3   -0.30    1.20
   2  -8   3    0.10    0.80
   2  -8   3   -0.30    0.60
  -2   9  -3    1.50    1.40
  -2  -9   3    0.80    1.10
  -3  -9  -3   -0.90    1.00
  -3   9   3    0.80    1.00
  -3  -9  -3    0.00    0.70
  -3   9   3    1.30    1.30
   3  -9  -3   -0.20    0.90
  -3   8   3    2.00    1.40
  -3  -8  -3    0.40    0.60
  -3   8   3   -0.50    0.90
  -3  -8  -3   -1.20    0.80
   3  -8  -3   -0.90    0.90
   3   8   3    1.10    0.70
   3  -8  -3    0.30    0.80
  -3  -7  -3   15.40    1.40
  -3   7   3   12.90    2.20
  -3   7   3   16.70    1.90
  -3  -7  -3   13.90    2.30
   3  -7  -3   11.40    1.60
   3   7   3   14.80    1.40
   3  -7  -3   13.70    1.80
  -3  -6  -3    0.40    0.60
  -3   6   3   -0.40    0.70
  -3  -6  -3    0.00    0.70
  -3   6   3    0.70    0.80
  -3   6   3    1.10    0.80
  -3  -6  -3   -0.10    0.50
  -3   6   3   -0.40    0.80
   3   6   3   -0.40    0.40
   3  -6  -3    0.00    0.70
   3  -6  -3   -0.70    0.70
   3  -6  -3   -1.20    0.70
   3   6   3    1.00    0.80
   3  -6  -3   -0.60    0.50
  -3   5   3   27.10    2.00
  -3  -5  -3   27.30    1.50
  -3   5   3   27.90    1.90
  -3   5   3   29.20    2.00
  -3  -5  -3   27.10    2.40
  -3   5   3   25.30    2.00
  -3   5   3   28.70    1.80
  -3  -5  -3   28.60    1.70
   3   5   3   26.80    1.70
   3  -5  -3   25.60    1.90
   3  -5  -3   26.70    2.00
   3  -5  -3   25.70    1.70
   3  -5  -3   28.00    1.90
  -3   4   3   -0.60    0.60
  -3  -4  -3    1.00    0.50
  -3   4   3    0.20    0.50
  -3   4   3    0.50    0.70
  -3  -4  -3    0.40    0.50
  -3  -4  -3    0.10    0.80
  -3   4   3    1.30    0.60
  -3   4   3    0.90    0.70
  -3   4   3    0.30    0.70
  -3  -4  -3    0.60    0.50
   3   4   3    0.70    0.60
   3   4   3    1.60    0.70
   3  -4  -3    0.40    0.50
   3  -4  -3    1.90    0.70
   3  -4  -3    0.90    0.60
   3  -4  -3    0.30    0.50
  -3   3   3    6.90    1.10
  -3  -3  -3    5.80    0.80
  -3  -3  -3    6.80    0.80
  -3   3   3    6.10    0.80
  -3  -3  -3    6.60    1.20
  -3   3   3    8.50    0.90
  -3  -3  -3    6.90    0.90
  -3   3   3    7.10    1.00
  -3   3   3    8.60    1.00
   3  -3  -3    7.90    1.00
   3   3   3    7.40    1.20
   3  -3  -3    6.60    0.90
   3  -3  -3    8.20    1.10
   3   3   3    7.80    1.00
   3   3   3    7.40    1.00
   3  -3  -3    6.00    0.80
   3  -3  -3    7.60    1.00
  -3   2   3    3.80    0.70
  -3   2   3    3.70    0.90
  -3   2   3    3.50    0.80
  -3  -2  -3    3.10    0.80
  -3  -2  -3    4.30    0.70
  -3  -2  -3    5.30    0.70
  -3   2   3    2.90    0.80
  -3   2   3    4.70    0.60
   3  -2  -3    4.10    0.80
   3   2   3    4.50    0.80
   3  -2  -3    2.90    0.70
   3  -2  -3    3.30    0.60
   3  -2  -3    5.00    0.80
   3   2   3    4.80    0.80
   3   2   3    2.20    0.70
   3  -2  -3    3.40    0.80
  -3   1   3   40.60    1.70
  -3  -1  -3   43.30    1.80
  -3  -1  -3   43.00    2.00
  -3  -1  -3   43.20    1.70
  -3   1   3   42.50    1.80
  -3   1   3   41.50    1.90
  -3   1   3   39.80    1.90
  -3   1   3   39.90    1.70
   3   1   3   44.20    2.10
   3  -1  -3   40.30    1.80
   3  -1  -3   39.30    1.80
   3   1   3   42.30    1.80
   3   1   3   40.60    1.80
   3  -1  -3   42.30    1.90
   3  -1  -3   41.30    1.70
  -3   0  -3    0.00    0.30
  -3   0   3   -0.10    0.30
  -3   0  -3   -0.10    0.30
  -3   0   3    0.50    0.40
  -3   0   3   -0.40    0.50
  -3   0   3    0.20    0.40
  -3   0  -3   -0.30    0.30
   3   0  -3   -0.40    0.30
   3   0   3   -0.50    0.30
   3   0   3   -0.20    0.30
   3   0  -3    0.10    0.40
   3   0   3   -0.60    0.30
   3   0   3    0.10    0.30
   3   0  -3   -0.40    0.40
   3   0  -3   -0.50    0.30
  -3  -1   3   41.40    1.50
  -3   1  -3   42.90    1.40
  -3  -1   3   44.20    1.60
  -3  -1   3   39.50    1.60
  -3   1  -3   43.30    1.80
  -3   1  -3   38.50    1.70
  -3  -1   3   42.30    1.50
  -3   1  -3   40.50    1.70
   3   1  -3   40.10    1.50
   3   1  -3   42.80    1.70
   3   1  -3   42.40    1.50
   3  -1   3   41.80    1.70
   3  -1   3   38.90    1.70
   3  -1   3   43.40    1.70
   3   1  -3   39.70    1.60
   3  -1   3   41.60    1.70
   3  -1   3   40.80    1.40
  -3  -2   3    4.60    0.50
  -3   2  -3    4.70    0.70
  -3  -2   3    3.80    0.50
  -3   2  -3    3.60    0.70
  -3   2  -3    3.70    0.70
  -3  -2   3    3.80    0.50
  -3  -2   3    3.00    0.50
   3  -2   3    3.60    0.60
   3   2  -3    4.00    0.50
   3  -2   3    3.70    0.70
   3  -2   3    4.50    0.30
   3   2  -3    3.70    0.50
   3  -2   3    4.20    0.70
   3  -2   3    4.80    0.70
  -3   3  -3    7.20    0.90
  -3  -3   3    6.90    0.60
  -3  -3   3    6.30    0.40
  -3   3  -3    6.80    0.80
  -3  -3   3    6.00    0.50
  -3   3  -3    7.80    0.80
   3   3  -3    7.30    0.60
   3  -3   3    7.60    0.90
   3   3  -3    7.30    1.00
   3  -3   3    6.30    0.60
   3   3  -3    6.00    0.50
   3  -3   3    5.70    0.80
   3  -3   3    7.70    0.80
   3  -3   3    8.90    0.90
  -3   4  -3    0.70    0.50
  -3  -4   3    1.10    0.30
  -3   4  -3    0.70    0.60
  -3   4  -3    0.50    0.50
   3  -4   3    0.80    0.50
   3  -4   3    0.90    0.50
   3   4  -3    0.00    0.60
   3  -4   3    0.80    0.40
   3  -4   3    1.20    0.50
   3  -4   3    0.60    0.40
  -3  -5   3   24.00    0.90
  -3  -5   3   28.20    2.60
  -3   5  -3   25.90    1.60
  -3   5  -3   27.70    1.40
  -3   5  -3   26.60    1.50
   3  -5   3   28.10    1.50
   3   5  -3   27.30    2.10
   3  -5   3   27.20    1.60
   3  -5   3   26.50    1.70
   3  -5   3   25.60    1.60
  -3  -6   3    0.20    0.20
  -3   6  -3    0.70    1.00
  -3  -6   3   -0.40    0.90
  -3   6  -3    0.80    0.70
  -3   6  -3   -0.20    0.60
  -3  -6   3   -0.20    0.20
   3  -6   3    0.30    0.60
   3  -6   3    0.70    0.60
   3  -6   3    0.20    0.60
   3  -6   3   -0.40    0.50
   3   6  -3    1.60    1.10
  -3   7  -3   14.50    1.30
  -3   7  -3   12.50    2.10
  -3  -7   3   14.50    2.20
   3  -7   3   14.10    1.40
   3   7  -3   10.50    2.10
   3  -7   3   14.40    1.60
  -3   8  -3   -0.60    1.30
  -3  -8   3    0.00    1.00
   3  -8   3    0.70    0.80
  -3  -9   3   -0.30    1.00
  -3   9  -3    1.00    1.40
   3  -9   3   -0.70    0.80
  -4   9   3   -0.20    1.00
  -4  -9  -3    1.40    1.40
  -4   9   3    0.70    1.40
   4  -9  -3    0.50    1.00
  -4   8   3    0.30    1.00
  -4  -8  -3    1.80    1.00
  -4  -8  -3    0.70    0.70
  -4   8   3    0.20    1.20
   4  -8  -3   -1.20    0.90
   4   8   3    0.40    0.70
  -4  -7  -3   -0.10    1.10
  -4   7   3   -1.00    0.70
  -4   7   3    1.40    1.20
   4  -7  -3    0.40    1.00
   4  -7  -3   -0.50    0.80
   4   7   3    0.10    0.70
  -4   6   3   -0.30    0.80
  -4   6   3    0.40    0.70
  -4   6   3    2.00    1.00
  -4  -6  -3    1.10    1.20
  -4  -6  -3    0.30    0.60
  -4  -6  -3    1.10    0.60
  -4   6   3    1.80    1.00
   4  -6  -3    0.70    0.90
   4  -6  -3    0.60    0.90
   4   6   3    0.60    0.50
   4  -6  -3    0.40    0.80
   4   6   3    3.20    0.90
   4  -6  -3    0.20    0.70
  -4   5   3    2.90    1.00
  -4  -5  -3    1.90    0.60
  -4   5   3    2.20    0.70
  -4  -5  -3    2.00    0.70
  -4   5   3    1.10    0.90
  -4   5   3    1.90    0.80
  -4   5   3    2.70    1.00
  -4  -5  -3    0.60    1.00
   4   5   3    2.50    0.90
   4   5   3    0.30    0.30
   4  -5  -3    2.30    0.90
   4  -5  -3    0.60    0.70
   4  -5  -3    2.30    0.70
   4  -5  -3    2.30    0.90
  -4  -4  -3    0.00    0.60
  -4   4   3    0.40    0.70
  -4  -4  -3    0.30    0.60
  -4  -4  -3    0.60    0.50
  -4   4   3    0.50    0.50
  -4  -4  -3   -0.10    0.50
  -4   4   3    0.30    0.70
  -4   4   3   -0.50    0.80
   4  -4  -3    0.60    0.70
   4  -4  -3    0.00    0.50
   4  -4  -3   -0.60    0.60
   4   4   3    0.10    0.70
   4  -4  -3    0.50    0.50
   4   4   3    0.40    0.60
  -4   3   3    4.20    0.70
  -4   3   3    6.00    1.20
  -4  -3  -3    4.60    0.80
  -4  -3  -3    4.70    0.80
  -4  -3  -3    3.50    1.00
  -4   3   3    5.60    1.00
  -4   3   3    5.50    1.10
  -4   3   3    5.90    0.90
   4  -3  -3    6.70    1.10
   4  -3  -3    6.40    1.10
   4   3   3    5.90    0.90
   4  -3  -3    4.00    0.70
   4   3   3    5.40    0.90
   4  -3  -3    5.20    1.00
   4  -3  -3    5.50    1.00
  -4  -2  -3  151.68    5.50
  -4   2   3  149.88    4.80
  -4  -2  -3  152.88    4.60
  -4  -2  -3  162.08    4.70
  -4   2   3  146.59    4.80
  -4   2   3  151.38    5.00
  -4   2   3  156.38    4.80
  -4   2   3  160.28    4.80
   4  -2  -3  152.98    4.90
   4   2   3  151.38    4.60
   4  -2  -3  153.38    5.00
   4  -2  -3  156.78    4.80
   4  -2  -3  153.68    4.80
   4   2   3  150.38    4.70
  -4   1   3   62.99    2.60
  -4   1   3   58.99    2.40
  -4  -1  -3   60.49    2.30
  -4   1   3   56.49    2.60
  -4  -1  -3   63.89    2.70
  -4   1   3   58.69    2.40
  -4  -1  -3   59.29    2.30
   4   1   3   61.59    2.70
   4  -1  -3   59.29    2.50
   4  -1  -3   62.39    2.40
   4  -1  -3   58.99    2.40
   4   1   3   58.59    2.40
   4  -1  -3   59.69    2.40
   4   1   3   64.39    2.40
   4   1   3   59.79    2.40
  -4   0  -3    0.30    0.60
  -4   0   3   -1.20    0.50
  -4   0   3   -0.90    0.40
  -4   0   3   -1.00    0.40
  -4   0  -3   -0.50    0.40
  -4   0   3    0.00    0.40
  -4   0  -3    0.30    0.40
   4   0  -3   -0.70    0.40
   4   0  -3   -1.10    0.50
   4   0   3   -0.30    0.60
   4   0   3   -0.40    0.40
   4   0   3    0.20    0.50
   4   0   3    0.30    0.60
   4   0  -3   -0.60    0.40
   4   0  -3   -0.80    0.60
   4   0   3    0.20    0.40
  -4  -1   3   61.19    2.30
  -4   1  -3   61.89    2.00
  -4   1  -3   61.39    2.40
  -4  -1   3   62.79    2.20
  -4  -1   3   61.39    2.10
  -4   1  -3   58.49    2.30
  -4  -1   3   61.09    2.30
  -4   1  -3   60.99    2.40
   4  -1   3   59.49    2.30
   4  -1   3   61.19    2.40
   4  -1   3   57.49    2.40
   4   1  -3   61.99    2.20
   4   1  -3   58.29    2.20
   4   1  -3   56.59    2.20
   4  -1   3   59.49    2.40
   4   1  -3   63.09    2.30
  -4   2  -3  152.98    4.60
  -4  -2   3  153.68    4.30
  -4   2  -3  152.38    4.60
  -4  -2   3  148.29    4.20
  -4  -2   3  150.78    4.40
  -4  -2   3  150.78    4.20
  -4   2  -3  147.19    4.60
   4  -2   3  148.99    4.70
   4  -2   3  150.68    4.60
   4   2  -3  147.39    4.20
   4   2  -3  153.18    4.30
   4   2  -3  152.78    4.30
   4  -2   3  147.09    4.70
   4   2  -3  155.38    4.20
   4  -2   3  151.48    4.60
  -4  -3   3    5.10    0.60
  -4  -3   3    5.60    0.60
  -4   3  -3    6.50    1.00
  -4   3  -3    6.30    0.90
  -4   3  -3    6.10    0.90
  -4  -3   3    6.80    0.70
   4   3  -3    5.30    0.60
   4  -3   3    5.80    0.90
   4   3  -3    4.80    0.50
   4  -3   3    6.00    0.90
   4  -3   3    5.30    0.90
   4  -3   3    5.10    0.90
   4   3  -3    4.80    0.50
  -4   4  -3    0.00    0.70
  -4   4  -3    0.30    0.50
  -4  -4   3    0.00    0.20
  -4   4  -3    0.70    0.60
  -4  -4   3   -0.10    0.20
   4  -4   3    0.20    0.50
   4  -4   3   -0.10    0.40
   4   4  -3    0.00    0.40
   4  -4   3    0.10    0.60
   4  -4   3   -0.20    0.50
   4  -4   3    0.10    0.20
   4   4  -3    0.40    0.40
  -4  -5   3    0.60    0.80
  -4  -5   3    1.60    0.40
  -4   5  -3    2.50    0.80
  -4   5  -3    2.20    0.80
   4  -5   3    1.90    0.50
   4  -5   3    1.60    0.70
   4  -5   3    2.20    0.80
   4  -5   3    2.30    0.70
  -4  -6   3   -0.20    0.70
  -4   6  -3    1.60    0.80
  -4   6  -3    0.80    0.70
  -4  -6   3    0.80    0.30
   4  -6   3    0.40    0.60
   4  -6   3    0.90    0.70
   4  -6   3    0.10    0.60
   4  -6   3   -0.30    0.50
  -4   7  -3    1.10    1.20
  -4  -7   3    0.10    1.00
  -4   7  -3   -0.60    0.60
   4  -7   3    0.10    0.60
   4  -7   3    1.60    0.90
  -4   8  -3    1.00    1.20
  -4  -8   3    0.80    1.10
  -4   8  -3    1.00    0.80
   4  -8   3   -0.60    0.90
  -4  -9   3    0.20    1.20
  -4   9  -3    0.90    1.50
   4  -9   3    0.10    0.90
  -5   8   3   -0.30    1.10
  -5   8   3   -0.90    1.10
  -5  -8  -3    0.50    0.90
  -5  -8  -3    0.60    0.70
   5   8   3    0.70    0.70
   5  -8  -3   -1.00    0.90
  -5   7   3    3.30    1.30
  -5   7   3    3.10    1.40
  -5  -7  -3    4.20    1.70
   5  -7  -3    3.90    1.10
   5  -7  -3    3.20    1.10
   5   7   3    7.10    1.20
  -5   6   3    1.60    1.10
  -5   6   3    0.00    0.80
  -5  -6  -3    0.30    0.50
  -5   6   3    0.30    1.10
  -5   6   3    0.30    0.80
  -5  -6  -3   -1.10    1.00
   5  -6  -3   -0.50    0.70
   5   6   3   -0.80    0.70
   5   6   3    1.00    0.60
   5  -6  -3    1.30    0.80
   5  -6  -3    0.90    0.70
   5  -6  -3   -0.10    0.80
   5   6   3   -0.50    0.60
  -5   5   3    3.40    1.10
  -5  -5  -3    1.50    0.60
  -5  -5  -3    1.40    1.20
  -5   5   3    2.50    0.70
  -5   5   3    2.50    1.00
  -5  -5  -3    3.50    0.80
  -5   5   3    2.60    1.00
   5  -5  -3    1.60    0.70
   5  -5  -3    3.20    1.10
   5   5   3    2.40    0.90
   5   5   3    0.90    0.70
   5  -5  -3    1.60    0.90
   5  -5  -3    2.80    0.90
  -5  -4  -3    0.70    0.50
  -5  -4  -3    1.30    0.50
  -5   4   3    1.40    0.90
  -5  -4  -3    1.60    0.90
  -5   4   3    1.50    0.90
  -5   4   3    1.50    0.50
  -5   4   3    0.70    0.60
   5   4   3    1.00    0.70
   5  -4  -3    1.00    0.80
   5  -4  -3    1.30    0.60
   5   4   3   -0.40    0.60
   5  -4  -3    2.60    0.80
   5   4   3    1.60    0.70
   5  -4  -3    0.80    0.60
  -5   3   3    5.60    1.20
  -5   3   3    5.10    1.00
  -5  -3  -3    7.00    1.00
  -5   3   3    4.70    1.00
  -5  -3  -3    5.00    1.20
  -5  -3  -3    4.40    0.80
  -5   3   3    6.00    1.10
  -5   3   3    3.50    0.60
   5  -3  -3    4.40    1.00
   5   3   3    5.10    1.00
   5   3   3    6.40    1.00
   5   3   3    6.30    0.90
   5   3   3    5.30    0.90
   5  -3  -3    3.70    0.90
   5  -3  -3    4.70    0.90
  -5  -2  -3   73.59    2.80
  -5   2   3   72.99    2.90
  -5  -2  -3   72.99    3.50
  -5   2   3   74.79    3.20
  -5   2   3   76.59    3.20
  -5  -2  -3   72.79    2.90
  -5   2   3   72.49    2.70
  -5   2   3   75.39    3.00
   5  -2  -3   73.89    2.90
   5  -2  -3   68.59    3.00
   5   2   3   76.09    2.90
   5   2   3   75.79    2.90
   5  -2  -3   77.19    3.20
   5   2   3   72.49    2.90
   5  -2  -3   70.89    3.00
   5   2   3   70.69    2.80
  -5   1   3   66.89    2.60
  -5  -1  -3   66.39    2.60
  -5   1   3   64.29    2.70
  -5   1   3   62.79    2.60
  -5   1   3   61.59    2.80
  -5  -1  -3   63.59    2.50
  -5  -1  -3   61.39    2.90
   5  -1  -3   64.29    2.70
   5  -1  -3   65.89    2.80
   5  -1  -3   64.89    2.70
   5   1   3   62.19    2.60
   5   1   3   62.39    2.60
   5  -1  -3   68.99    2.80
   5   1   3   61.89    2.50
   5   1   3   61.19    2.70
  -5   0  -3    0.00    0.50
  -5   0   3    0.30    0.60
  -5   0   3    0.10    0.50
  -5   0  -3   -0.20    0.40
  -5   0  -3   -0.10    0.40
  -5   0   3    0.20    0.70
  -5   0  -3    0.10    0.40
  -5   0   3    0.30    0.40
   5   0   3    0.20    0.50
   5   0   3   -0.80    0.50
   5   0  -3   -0.60    0.50
   5   0  -3   -0.40    0.40
   5   0  -3   -0.40    0.60
   5   0  -3    0.00    0.40
   5   0   3    0.10    0.60
   5   0   3    0.20    0.50
  -5   1  -3   61.89    2.50
  -5   1  -3   68.69    2.70
  -5   1  -3   60.69    2.60
  -5  -1   3   61.69    2.50
  -5   1  -3   64.09    2.30
  -5  -1   3   62.89    2.40
  -5  -1   3   61.79    2.60
  -5  -1   3   61.09    2.30
   5  -1   3   64.49    2.60
   5   1  -3   64.69    2.50
   5   1  -3   66.79    2.60
   5  -1   3   64.99    2.70
   5  -1   3   62.99    2.60
   5   1  -3   64.79    2.50
   5   1  -3   61.79    2.40
   5  -1   3   64.09    2.70
  -5  -2   3   77.09    2.80
  -5  -2   3   73.49    2.60
  -5   2  -3   75.39    2.90
  -5   2  -3   70.89    3.00
  -5  -2   3   73.89    2.50
  -5   2  -3   76.09    2.90
  -5   2  -3   75.69    3.00
  -5  -2   3   80.39    2.70
   5  -2   3   77.79    3.10
   5  -2   3   70.39    3.00
   5   2  -3   71.59    2.60
   5   2  -3   75.19    2.70
   5   2  -3   73.69    2.60
   5   2  -3   76.49    2.70
   5  -2   3   73.29    2.90
   5  -2   3   70.59    2.90
  -5   3  -3    5.60    1.10
  -5  -3   3    5.70    0.70
  -5  -3   3    5.80    0.70
  -5   3  -3    3.10    0.80
  -5  -3   3    4.50    0.70
  -5   3  -3    4.40    0.90
  -5   3  -3    6.10    1.00
   5   3  -3    4.50    0.70
   5  -3   3    6.90    1.10
   5   3  -3    5.10    0.80
   5  -3   3    5.90    1.10
   5  -3   3    5.30    1.00
   5   3  -3    5.10    0.80
   5  -3   3    5.20    1.00
  -5  -4   3    0.10    0.30
  -5  -4   3    1.10    0.40
  -5   4  -3    0.40    0.60
  -5   4  -3    1.90    0.80
   5   4  -3    0.90    0.50
   5   4  -3    0.70    0.20
   5  -4   3    1.70    0.70
   5   4  -3    1.00    0.50
   5  -4   3    2.70    0.80
   5  -4   3    1.80    0.80
   5   4  -3    0.90    0.20
  -5   5  -3    2.10    0.90
  -5  -5   3    2.40    0.30
  -5   5  -3    2.20    0.90
  -5  -5   3    1.20    0.80
  -5  -5   3    2.20    0.50
  -5  -5   3    3.10    0.40
   5   5  -3    3.50    0.50
   5  -5   3    2.40    0.90
   5  -5   3    1.60    0.80
   5  -5   3    1.20    0.80
   5   5  -3    3.10    0.50
   5  -5   3    1.60    0.30
  -5   6  -3    0.90    0.90
  -5   6  -3    0.10    0.70
  -5  -6   3    0.50    1.10
  -5  -6   3    0.00    0.30
   5  -6   3   -0.40    0.60
   5  -6   3   -1.00    0.30
   5  -6   3   -0.40    0.70
  -5  -7   3    6.00    0.50
  -5   7  -3    5.10    1.60
  -5   7  -3    5.30    1.30
  -5  -7   3    6.00    1.70
   5  -7   3    6.50    1.40
  -5  -8   3    0.80    1.20
  -5   8  -3    0.80    0.90
  -5   8  -3    0.00    1.30
   5  -8   3   -0.90    0.80
  -6  -8  -3   -0.10    1.10
  -6   8   3    0.50    1.20
  -6   8   3   -0.20    1.20
   6  -8  -3   -2.30    1.00
   6   8   3    0.50    0.70
  -6   7   3   12.00    1.90
  -6  -7  -3    8.00    2.10
  -6   7   3    7.90    1.90
   6  -7  -3   11.20    1.90
   6   7   3    9.00    1.30
  -6   6   3    0.30    1.00
  -6  -6  -3    0.80    1.30
  -6   6   3   -0.40    1.00
  -6   6   3    0.60    0.90
   6  -6  -3   -0.50    0.80
   6  -6  -3   -0.70    0.60
   6  -6  -3   -0.30    0.80
   6   6   3    1.20    0.90
  -6  -5  -3    6.00    1.60
  -6   5   3   12.00    1.60
  -6   5   3   10.60    1.20
  -6   5   3   10.40    1.60
  -6  -5  -3   11.70    1.30
  -6   5   3    9.40    1.60
  -6  -5  -3   10.70    1.30
   6  -5  -3   11.30    1.80
   6   5   3   11.90    1.40
   6   5   3    7.90    1.30
   6  -5  -3   10.20    1.60
   6   5   3   10.50    1.30
   6  -5  -3    9.70    1.50
  -6   4   3    1.20    0.50
  -6   4   3    0.70    0.90
  -6  -4  -3    1.80    0.70
  -6   4   3    2.70    0.90
  -6   4   3    0.90    1.00
  -6  -4  -3    0.10    0.70
   6  -4  -3    2.40    1.00
   6   4   3    1.30    0.90
   6  -4  -3    1.20    0.90
   6   4   3    1.20    0.80
   6   4   3    1.00    0.80
   6  -4  -3   -0.40    0.60
  -6   3   3   44.10    2.60
  -6   3   3   45.40    2.80
  -6  -3  -3   46.50    3.10
  -6   3   3   45.30    2.40
  -6  -3  -3   43.90    2.20
  -6   3   3   44.10    2.00
   6  -3  -3   42.40    2.50
   6  -3  -3   41.40    2.50
   6  -3  -3   42.00    2.30
   6   3   3   42.60    2.30
   6   3   3   46.30    2.30
   6   3   3   47.40    2.30
  -6  -2  -3   29.00    1.70
  -6   2   3   24.70    1.80
  -6  -2  -3   24.00    1.50
  -6   2   3   29.00    2.00
  -6  -2  -3   23.20    2.00
  -6   2   3   24.60    1.60
  -6   2   3   22.20    1.60
  -6   2   3   23.30    1.50
   6  -2  -3   26.30    2.00
   6   2   3   24.40    1.70
   6  -2  -3   24.30    1.80
   6   2   3   23.80    1.70
   6  -2  -3   25.40    1.80
   6   2   3   24.80    1.70
   6   2   3   25.50    1.80
   6  -2  -3   26.80    1.90
  -6   1   3    0.00    0.60
  -6   1   3   -0.20    0.80
  -6  -1  -3    0.00    0.60
  -6   1   3    0.50    0.80
  -6   1   3    0.50    0.60
  -6  -1  -3    0.70    0.70
  -6  -1  -3   -0.10    0.50
   6  -1  -3    0.50    0.70
   6   1   3   -0.60    0.70
   6   1   3    1.10    0.80
   6  -1  -3   -0.70    0.50
   6  -1  -3    1.50    0.70
   6  -1  -3   -0.70    0.60
   6   1   3    0.00    0.60
   6   1   3    1.00    0.70
  -6   0   3   -0.50    0.50
  -6   0  -3    0.30    0.50
  -6   0  -3   -0.90    0.40
  -6   0  -3    0.10    0.60
  -6   0   3   -0.70    0.40
  -6   0   3    1.00    0.60
  -6   0  -3   -0.20    0.40
  -6   0   3   -0.50    0.40
   6   0   3   -0.70    0.70
   6   0  -3   -0.10    0.50
   6   0   3   -0.70    0.70
   6   0  -3    0.20    0.70
   6   0   3   -0.10    0.50
   6   0  -3   -0.20    0.40
   6   0   3   -0.30    0.60
   6   0  -3   -1.10    0.50
  -6  -1   3   -0.90    0.30
  -6  -1   3    0.30    0.50
  -6   1  -3    0.50    0.50
  -6  -1   3    0.50    0.50
  -6  -1   3    0.90    0.50
  -6   1  -3    0.20    0.50
  -6   1  -3    0.30    0.50
  -6   1  -3    0.00    0.40
   6   1  -3   -0.10    0.50
   6   1  -3    0.50    0.70
   6  -1   3    0.50    0.80
   6  -1   3    0.00    0.60
   6   1  -3    1.90    0.80
   6  -1   3    0.80    0.60
   6   1  -3    0.60    0.60
   6  -1   3   -0.20    0.70
  -6  -2   3   24.50    1.70
  -6  -2   3   25.10    1.50
  -6   2  -3   23.70    1.70
  -6   2  -3   27.00    1.80
  -6  -2   3   26.30    1.50
  -6   2  -3   23.80    1.60
  -6   2  -3   23.70    0.90
  -6  -2   3   23.50    1.40
  -6   2  -3   26.30    1.90
   6   2  -3   25.90    1.60
   6   2  -3   25.30    1.60
   6   2  -3   24.70    1.50
   6  -2   3   25.90    1.70
   6  -2   3   23.80    1.80
   6  -2   3   22.00    1.70
   6   2  -3   25.10    1.50
   6  -2   3   27.60    1.90
  -6   3  -3   43.20    2.50
  -6   3  -3   43.90    2.40
  -6  -3   3   41.70    2.00
  -6  -3   3   42.90    1.90
  -6  -3   3   42.10    1.80
  -6   3  -3   41.80    2.20
  -6  -3   3   46.00    2.00
   6   3  -3   41.30    1.90
   6  -3   3   40.20    2.40
   6   3  -3   42.50    1.90
   6  -3   3   47.50    2.50
   6  -3   3   44.20    2.30
   6   3  -3   40.60    2.00
   6   3  -3   43.10    2.00
  -6  -4   3    1.80    0.50
  -6   4  -3    1.00    0.70
  -6   4  -3    2.40    0.90
  -6  -4   3    1.10    0.50
   6   4  -3    0.00    0.50
   6   4  -3    1.50    0.40
   6  -4   3    2.20    0.80
   6   4  -3    1.50    0.60
   6  -4   3    2.40    0.80
   6   4  -3    1.10    0.50
   6  -4   3    2.40    0.90
  -6   5  -3   10.40    1.60
  -6  -5   3   10.20    0.90
  -6  -5   3    9.70    1.80
  -6  -5   3    9.40    0.70
  -6   5  -3   11.20    1.50
   6  -5   3    8.60    1.40
   6   5  -3   11.80    1.00
   6  -5   3   10.10    1.50
   6  -5   3   10.30    1.60
   6   5  -3   11.50    1.00
  -6  -6   3    0.00    1.10
  -6   6  -3   -1.30    0.70
   6   6  -3    0.00    0.30
   6  -6   3    0.60    0.80
   6   6  -3    0.00    0.30
   6  -6   3   -0.70    0.70
  -6   7  -3   10.30    1.60
  -6  -7   3    7.20    1.80
   6  -7   3   11.10    1.70
  -6   8  -3    1.20    1.00
  -6  -8   3   -1.10    1.00
  -6   8  -3   -0.70    1.10
   6  -8   3    0.10    1.10
  -7   8   3    0.30    1.10
  -7  -8  -3    2.50    1.60
  -7   8   3    0.50    1.30
   7   8   3   -0.90    0.70
   7  -8  -3    1.70    1.30
  -7   7   3    7.30    1.70
  -7   7   3    6.10    1.80
  -7  -7  -3    6.10    2.00
   7   7   3    5.10    1.20
   7  -7  -3    2.90    1.40
  -7   6   3   -0.90    0.90
  -7   6   3   -2.40    1.00
  -7  -6  -3    1.50    1.30
   7  -6  -3   -1.30    0.70
   7   6   3    0.90    0.90
   7  -6  -3   -0.60    0.80
  -7  -5  -3    8.80    1.90
  -7   5   3    7.00    1.60
  -7  -5  -3    9.60    1.30
  -7   5   3   10.40    1.10
  -7   5   3    8.00    1.60
  -7   5   3   13.00    1.70
  -7  -5  -3    9.60    1.30
   7   5   3    8.20    1.20
   7   5   3    8.30    1.30
   7  -5  -3    9.20    1.70
   7   5   3    9.20    1.40
   7  -5  -3    7.00    1.40
  -7   4   3    0.40    0.70
  -7  -4  -3    1.50    1.10
  -7   4   3    0.50    0.50
  -7   4   3   -0.20    0.90
  -7  -4  -3    1.20    0.70
  -7   4   3    2.20    1.20
   7   4   3    0.90    0.80
   7  -4  -3    0.00    0.80
   7  -4  -3    1.00    0.70
   7   4   3    1.80    0.90
   7   4   3    0.70    0.80
   7  -4  -3    2.00    0.90
  -7   3   3    8.90    1.60
  -7  -3  -3   11.90    1.40
  -7  -3  -3    9.40    1.60
  -7   3   3   10.70    1.60
  -7   3   3   12.40    1.10
  -7   3   3   13.40    1.60
   7   3   3   14.10    1.60
   7   3   3   14.20    1.50
   7   3   3   12.20    1.50
   7  -3  -3   15.90    1.60
   7  -3  -3   14.00    1.80
   7  -3  -3   11.60    1.60
  -7  -2  -3    1.10    0.70
  -7   2   3    1.50    0.80
  -7   2   3    0.40    0.70
  -7   2   3    0.40    0.80
  -7  -2  -3    0.00    0.80
  -7   2   3    0.30    0.50
   7  -2  -3    1.10    0.90
   7  -2  -3    0.90    0.80
   7   2   3    0.50    0.80
   7  -2  -3    1.20    0.90
   7   2   3    0.90    0.80
   7   2   3    1.40    0.90
  -7   1   3    5.50    1.10
  -7  -1  -3    4.60    1.10
  -7  -1  -3    6.00    1.10
  -7  -1  -3    4.70    0.90
  -7   1   3    2.40    1.00
  -7   1   3    2.40    0.80
  -7   1   3    4.20    1.20
   7  -1  -3    5.60    1.10
   7   1   3    5.60    1.10
   7  -1  -3    4.40    1.10
   7  -1  -3    4.70    1.00
   7   1   3    3.90    0.90
   7   1   3    6.70    1.20
   7  -1  -3    5.70    1.20
   7   1   3    3.50    0.90
  -7   0   3   -0.70    0.70
  -7   0  -3    0.10    0.50
  -7   0   3   -0.20    0.40
  -7   0   3   -0.90    0.30
  -7   0   3   -0.30    0.60
  -7   0  -3   -0.40    0.50
  -7   0  -3    0.00    0.50
  -7   0  -3    0.70    0.80
   7   0  -3    0.50    0.80
   7   0  -3   -0.70    0.60
   7   0   3    0.70    0.70
   7   0   3   -1.00    0.60
   7   0   3    0.10    0.60
   7   0   3   -0.70    0.70
   7   0  -3    0.30    0.60
   7   0  -3    0.30    0.60
  -7   1  -3    4.00    0.70
  -7   1  -3    6.00    1.00
  -7  -1   3    5.10    0.90
  -7   1  -3    4.90    1.10
  -7  -1   3    5.60    1.00
  -7   1  -3    4.80    0.90
  -7  -1   3    4.00    1.10
  -7  -1   3    5.30    1.10
   7  -1   3    6.20    1.10
   7   1  -3    4.10    1.00
   7   1  -3    3.80    0.90
   7   1  -3    4.70    0.90
   7  -1   3    4.50    1.00
   7   1  -3    3.90    0.90
   7  -1   3    4.80    1.10
   7  -1   3    5.80    1.20
  -7  -2   3    0.40    0.50
  -7   2  -3    0.90    0.30
  -7   2  -3    1.20    0.80
  -7  -2   3    1.00    0.60
  -7   2  -3    0.90    1.00
  -7  -2   3    1.00    0.80
  -7   2  -3   -0.50    0.80
   7   2  -3    1.10    0.70
   7   2  -3    0.00    0.70
   7  -2   3    0.60    0.80
   7   2  -3    0.90    0.80
   7  -2   3    1.30    0.70
   7  -2   3    1.00    0.90
   7   2  -3   -0.30    0.60
  -7  -3   3   10.70    1.20
  -7   3  -3   13.90    1.50
  -7   3  -3   12.00    1.60
  -7  -3   3   12.70    1.50
  -7  -3   3   12.00    1.10
  -7   3  -3   13.60    1.80
   7   3  -3   11.50    1.40
   7   3  -3   11.80    1.20
   7  -3   3   13.80    1.80
   7  -3   3   10.50    1.60
   7  -3   3   11.30    1.60
   7   3  -3   12.00    1.40
   7   3  -3   12.80    1.20
  -7   4  -3    0.50    0.70
  -7  -4   3    0.70    0.50
  -7   4  -3    1.50    0.90
  -7   4  -3    1.50    1.00
   7   4  -3    1.50    0.70
   7  -4   3    1.60    0.90
   7   4  -3    1.50    0.70
   7  -4   3    1.00    0.90
   7  -4   3    1.20    0.80
   7   4  -3    1.20    0.60
   7   4  -3   -0.10    0.40
  -7   5  -3    8.40    1.50
  -7  -5   3    6.60    1.80
  -7  -5   3    6.00    0.90
  -7   5  -3   10.50    1.60
   7  -5   3    9.20    1.60
   7   5  -3    9.10    1.10
   7   5  -3    7.80    0.40
   7   5  -3    7.50    0.40
   7   5  -3    4.00    0.70
   7  -5   3    8.00    1.50
   7  -5   3   11.40    1.70
  -7   6  -3    1.60    1.10
  -7  -6   3   -0.70    1.10
   7  -6   3    0.40    0.90
   7  -6   3    0.40    1.00
   7   6  -3   -0.20    0.50
  -7   7  -3    5.70    1.50
  -7  -7   3    4.50    1.60
   7  -7   3    6.90    1.60
  -7   8  -3   -0.60    1.10
  -7   8  -3   -0.30    1.00
  -7  -8   3    0.60    1.10
   7  -8   3   -1.10    1.10
  -8  -8  -3    1.10    1.40
  -8   8   3    1.80    1.60
  -8   8   3    0.10    1.30
   8  -8  -3    1.50    1.40
  -8   7   3    0.90    1.30
  -8  -7  -3    0.20    1.10
  -8   7   3   -0.10    1.00
   8   7   3    0.60    0.90
   8  -7  -3    0.40    1.30
  -8   6   3   -0.40    1.00
  -8   6   3    2.90    1.40
  -8  -6  -3   -0.30    0.90
   8  -6  -3   -0.20    1.00
   8  -6  -3    1.50    1.20
   8   6   3   -1.00    0.80
  -8  -5  -3    0.30    0.90
  -8   5   3    1.20    1.20
  -8   5   3    0.40    1.20
   8   5   3    0.60    0.80
   8  -5  -3    3.20    1.20
   8   5   3   -0.10    0.90
   8  -5  -3    1.30    1.00
  -8   4   3    3.50    0.70
  -8  -4  -3    3.80    1.50
  -8  -4  -3    3.70    1.00
  -8   4   3    5.20    1.50
  -8   4   3    4.10    1.40
   8  -4  -3    4.60    1.40
   8  -4  -3    6.70    1.40
   8   4   3    5.30    1.30
   8   4   3    5.30    1.10
   8   4   3    4.10    1.10
  -8   3   3    0.60    1.10
  -8  -3  -3    0.60    0.70
  -8   3   3    0.70    0.60
  -8   3   3    1.30    1.10
  -8  -3  -3    1.50    0.90
   8   3   3    3.80    1.10
   8   3   3    1.60    0.90
   8  -3  -3   -0.20    0.70
   8   3   3    2.00    0.90
   8  -3  -3    1.30    1.00
  -8  -2  -3   47.20    2.60
  -8   2   3   47.40    2.90
  -8  -2  -3   44.30    3.10
  -8   2   3   50.59    2.40
  -8   2   3   52.59    3.10
   8  -2  -3   49.70    2.90
   8   2   3   51.29    2.70
   8   2   3   46.60    2.70
   8   2   3   43.30    2.50
   8  -2  -3   43.70    2.60
  -8  -1  -3    5.30    1.30
  -8   1   3    6.80    1.40
  -8  -1  -3    6.50    1.30
  -8   1   3    8.40    1.60
   8   1   3    8.10    1.40
   8  -1  -3    3.30    1.20
   8   1   3    5.30    1.10
   8  -1  -3    8.40    1.50
   8   1   3    6.40    1.40
  -8   0  -3   -0.20    0.80
  -8   0   3    0.00    0.80
  -8   0  -3    1.70    1.10
  -8   0   3    2.00    1.30
  -8   0  -3    1.90    1.00
  -8   0   3    1.50    0.70
   8   0   3   -0.50    0.90
   8   0  -3    0.10    0.80
   8   0   3    1.40    0.90
   8   0   3    2.20    0.90
   8   0  -3    2.00    1.00
  -8   1  -3    5.10    0.90
  -8  -1   3    5.60    1.10
  -8   1  -3    6.10    1.40
  -8  -1   3    5.80    1.30
  -8  -1   3   10.00    1.40
   8   1  -3    7.50    1.20
   8  -1   3    8.30    1.50
   8   1  -3    6.80    1.20
   8  -1   3    7.20    1.30
   8   1  -3    7.90    1.30
  -8   2  -3   44.40    2.70
  -8   2  -3   46.40    2.70
  -8   2  -3   44.50    1.80
  -8   2  -3   48.10    2.70
  -8  -2   3   47.90    2.50
  -8  -2   3   47.80    2.70
  -8  -2   3   52.09    2.50
   8   2  -3   46.90    2.50
   8   2  -3   45.90    2.50
   8  -2   3   50.69    2.80
   8  -2   3   44.10    2.80
   8   2  -3   48.40    2.50
  -8  -3   3    1.50    0.80
  -8   3  -3    1.30    1.10
  -8   3  -3    2.20    0.90
  -8  -3   3    0.40    0.60
  -8   3  -3    1.60    1.00
  -8  -3   3    0.80    0.70
   8  -3   3    0.50    0.90
   8  -3   3    1.40    1.00
   8   3  -3    1.50    0.80
   8   3  -3    1.90    0.80
   8  -3   3    0.60    0.70
   8   3  -3    1.40    0.80
  -8  -4   3    5.20    0.90
  -8   4  -3    5.80    1.20
  -8   4  -3    3.30    1.30
   8   4  -3    5.30    0.90
   8   4  -3    4.50    1.00
   8  -4   3    4.90    1.20
   8  -4   3    4.50    1.30
   8  -4   3    5.50    1.40
   8   4  -3    5.60    1.10
  -8  -5   3    0.20    1.30
  -8   5  -3    1.80    0.90
  -8   5  -3    0.50    1.00
   8   5  -3   -0.40    0.60
   8  -5   3   -0.80    1.00
   8   5  -3    2.50    0.80
   8  -5   3    0.50    0.90
   8  -5   3    0.30    0.90
  -8  -6   3   -0.90    1.10
  -8   6  -3    0.00    1.10
   8   6  -3    0.70    0.60
   8  -6   3    1.50    1.10
   8  -6   3    1.40    1.10
  -8   7  -3   -0.60    1.10
  -8  -7   3    0.70    1.10
   8  -7   3    1.00    1.20
  -8   8  -3    0.70    1.20
  -8  -8   3    0.00    1.00
  -8   8  -3    2.80    1.60
   8  -8   3    0.00    1.30
  -9   7   3    2.90    1.50
  -9  -7  -3   -0.40    1.50
  -9   7   3    1.60    1.40
   9  -7  -3    4.00    1.70
   9   7   3    1.70    1.20
  -9   6   3    0.70    1.20
  -9  -6  -3   -0.40    1.30
  -9   6   3    0.70    1.20
   9  -6  -3    0.90    1.40
   9  -6  -3   -0.70    1.00
   9   6   3   -0.70    0.90
  -9   5   3   -0.80    1.10
  -9  -5  -3   -0.30    1.00
  -9   5   3    0.70    0.90
   9  -5  -3   -1.20    1.00
   9   5   3    0.80    1.10
   9  -5  -3    0.10    1.10
  -9  -4  -3    0.40    1.30
  -9   4   3    0.10    1.00
  -9  -4  -3   -0.40    0.70
  -9   4   3    0.00    1.20
  -9   4   3    0.90    0.50
   9   4   3    1.20    0.90
   9  -4  -3   -0.80    1.10
   9  -4  -3    0.80    1.20
   9   4   3    0.10    1.10
   9   4   3    1.40    1.00
  -9  -3  -3    4.70    1.20
  -9   3   3    5.10    1.40
  -9   3   3    4.20    0.80
  -9  -3  -3    3.50    1.40
  -9   3   3    3.10    1.40
   9  -3  -3    4.40    1.40
   9   3   3    3.90    1.20
   9   3   3    5.90    1.40
   9  -3  -3    4.50    1.40
   9   3   3    6.30    1.40
  -9   2   3   18.20    2.30
  -9  -2  -3   12.20    1.90
  -9   2   3   16.80    2.10
  -9  -2  -3   15.90    1.90
   9   2   3   18.10    1.90
   9   2   3   13.50    1.80
   9   2   3   13.60    1.80
   9  -2  -3   14.80    2.00
   9  -2  -3   15.60    1.90
  -9   1   3    9.30    1.60
  -9  -1  -3    5.90    1.30
  -9   1   3    8.50    1.70
   9   1   3    6.60    1.40
   9  -1  -3    5.10    1.30
   9   1   3    9.70    1.60
   9   1   3    7.60    1.50
   9  -1  -3    5.60    1.30
  -9   0  -3    0.00    0.70
  -9   0   3   -1.70    0.80
  -9   0  -3    0.40    0.70
  -9   0   3    0.30    1.00
   9   0  -3   -0.20    1.00
   9   0   3   -0.90    0.90
   9   0   3    1.10    0.80
   9   0  -3    0.60    0.70
   9   0  -3   -0.60    0.80
  -9   1  -3    3.80    0.90
  -9  -1   3    6.20    1.20
  -9  -1   3   10.50    1.60
  -9   1  -3    7.00    1.40
  -9  -1   3    5.00    1.10
   9  -1   3    9.00    1.70
   9   1  -3    7.00    1.50
   9   1  -3    6.50    1.30
   9   1  -3    8.40    1.50
   9  -1   3    6.70    1.50
  -9   2  -3   13.30    1.80
  -9   2  -3   14.60    1.10
  -9  -2   3   15.50    1.50
  -9  -2   3   14.80    1.80
  -9  -2   3   16.00    1.90
   9   2  -3   16.20    1.70
   9  -2   3   14.90    2.00
   9   2  -3   19.00    1.80
   9   2  -3   16.60    1.70
   9  -2   3   19.30    2.00
  -9  -3   3    4.70    1.20
  -9  -3   3    7.20    1.20
  -9   3  -3    2.30    1.20
  -9   3  -3    4.60    1.30
  -9  -3   3    6.80    1.10
   9   3  -3    5.40    1.20
   9  -3   3    7.40    1.60
   9   3  -3    5.60    1.20
   9  -3   3    3.80    1.20
   9   3  -3    5.70    1.20
  -9  -4   3    0.30    0.60
  -9   4  -3    0.20    1.10
   9  -4   3   -1.20    1.00
   9   4  -3    0.80    0.90
   9   4  -3    0.30    0.80
   9   4  -3    0.90    0.70
   9  -4   3    1.20    0.90
  -9   5  -3   -1.30    1.00
  -9  -5   3   -0.30    1.20
   9   5  -3   -0.80    0.70
   9  -5   3    0.30    1.20
   9  -5   3   -0.80    0.90
  -9   6  -3    1.60    1.20
  -9  -6   3    2.20    1.60
   9  -6   3   -0.40    1.20
   9   6  -3    0.50    0.70
  -9  -7   3    1.60    1.60
  -9   7  -3    4.60    1.50
   9  -7   3    2.30    1.60
 -10   7   3    1.30    1.60
 -10  -7  -3    4.00    2.10
  10  -7  -3    5.10    1.90
  10   7   3    4.30    1.40
 -10   6   3    0.90    1.40
 -10   6   3   -0.70    1.30
 -10  -6  -3   -1.70    0.80
  10  -6  -3   -1.00    1.10
  10  -6  -3   -0.30    1.00
  10   6   3    0.50    1.10
 -10   5   3    2.90    1.40
 -10  -5  -3    1.90    1.30
 -10   5   3    5.10    1.80
  10  -5  -3    3.30    1.70
  10  -5  -3    2.70    1.50
  10   5   3    6.00    1.40
 -10   4   3    0.20    1.20
 -10  -4  -3   -0.20    1.20
 -10   4   3    0.20    0.90
  10  -4  -3   -1.20    0.80
  10   4   3   -0.60    0.90
  10  -4  -3   -1.70    1.00
  10   4   3   -0.50    1.00
 -10   3   3    5.00    0.90
 -10   3   3    7.70    1.90
 -10  -3  -3    6.70    1.40
 -10  -3  -3    4.50    1.60
 -10   3   3    6.70    1.80
  10   3   3    8.50    1.60
  10  -3  -3    6.90    1.60
  10   3   3    6.60    1.50
  10   3   3    4.90    1.30
  10  -3  -3    5.70    1.60
 -10  -2  -3    1.60    1.00
 -10   2   3    0.50    1.20
 -10   2   3    3.40    1.20
  10   2   3    6.60    1.50
  10  -2  -3    1.50    1.20
  10   2   3    0.20    0.80
  10  -2  -3    4.30    1.50
 -10  -1  -3    6.40    1.50
 -10   1   3    6.60    1.60
 -10   1   3    4.40    1.30
  10   1   3    6.90    1.50
  10  -1  -3    5.50    1.30
  10   1   3    6.90    1.60
  10  -1  -3    7.30    1.50
 -10   0  -3   -1.40    0.60
 -10   0   3    0.90    0.80
 -10   0   3   -1.40    1.00
 -10   0  -3    0.60    0.80
  10   0   3   -0.60    1.00
  10   0  -3   -1.20    1.00
  10   0   3    0.90    1.20
  10   0  -3   -0.90    0.90
 -10  -1   3   11.00    1.70
 -10  -1   3    7.30    1.60
 -10   1  -3    6.40    1.60
 -10   1  -3    5.50    1.10
  10   1  -3    7.90    1.60
  10  -1   3    5.80    1.40
  10  -1   3   10.70    1.80
  10   1  -3    7.00    1.40
  10   1  -3    7.40    1.40
 -10  -2   3    0.50    0.90
 -10  -2   3    2.10    0.80
 -10   2  -3    1.10    1.20
 -10   2  -3    1.20    0.60
 -10  -2   3    1.60    0.90
  10   2  -3    0.30    1.00
  10  -2   3   -0.30    1.00
  10   2  -3    0.70    0.80
  10  -2   3    0.70    0.90
  10   2  -3    3.20    1.20
 -10   3  -3    4.80    1.50
 -10  -3   3    7.50    1.30
 -10  -3   3    8.80    1.60
 -10  -3   3    5.50    1.20
  10   3  -3    4.30    1.10
  10  -3   3    7.10    1.80
  10  -3   3    5.50    1.40
  10   3  -3    8.10    1.50
  10   3  -3    6.40    1.40
 -10   4  -3   -0.20    0.70
 -10  -4   3   -1.70    1.10
  10   4  -3   -0.70    0.70
  10   4  -3   -0.50    0.80
  10  -4   3   -0.70    1.10
  10  -4   3    0.00    0.90
 -10  -5   3    2.00    1.30
 -10   5  -3    2.60    1.30
  10  -5   3    1.60    1.50
  10   5  -3    1.70    1.00
  10  -5   3    4.20    1.50
 -10  -6   3    0.90    1.60
 -10   6  -3    2.00    1.30
  10   6  -3   -0.30    0.80
  10  -6   3   -1.30    1.20
 -10   7  -3    5.70    1.80
 -10  -7   3    5.10    2.10
  10  -7   3    3.60    1.70
 -11  -7  -3    2.60    1.70
 -11   7   3   -1.30    1.50
  11   7   3    0.50    1.20
 -11   6   3    2.20    1.50
 -11  -6  -3    1.10    1.40
  11  -6  -3   -0.20    1.30
  11  -6  -3    0.00    1.40
  11   6   3   -1.20    1.10
 -11   5   3    2.40    1.60
 -11  -5  -3   -1.10    1.40
 -11   5   3   -0.40    1.50
  11  -5  -3   -0.20    1.40
  11  -5  -3    2.50    1.50
  11   5   3    0.20    1.30
 -11   4   3    1.90    1.30
 -11   4   3   -0.60    1.00
 -11  -4  -3   -1.80    0.80
  11   4   3    0.50    1.00
  11  -4  -3    1.30    1.10
  11   4   3   -0.10    1.10
  11  -4  -3    1.60    1.50
 -11   3   3   -1.60    1.30
 -11   3   3    2.90    1.60
 -11  -3  -3    1.80    1.30
  11   3   3    5.30    1.60
  11  -3  -3    4.50    1.40
  11   3   3    4.10    1.40
  11  -3  -3    5.20    1.70
 -11   2   3    3.30    1.60
 -11   2   3    2.50    1.20
 -11  -2  -3    1.90    1.20
  11  -2  -3    0.90    1.30
  11   2   3    1.50    1.30
  11  -2  -3    1.20    1.40
  11   2   3    0.30    0.90
 -11   1   3   -1.70    1.10
 -11  -1  -3    0.70    1.10
 -11   1   3   -0.40    1.00
  11  -1  -3   -0.70    0.80
  11  -1  -3   -1.30    0.70
  11   1   3   -1.60    1.10
  11   1   3    0.70    0.90
 -11   0   3   -0.40    1.30
 -11   0  -3   -0.90    1.10
 -11   0  -3   -0.70    0.80
 -11   0   3    0.80    0.90
  11   0  -3    0.20    1.10
  11   0   3    0.00    1.20
  11   0  -3    1.60    1.10
  11   0   3   -0.90    0.80
 -11  -1   3    0.30    1.20
 -11   1  -3    1.00    1.30
 -11   1  -3    1.00    0.80
 -11  -1   3    0.80    1.00
  11  -1   3   -0.10    1.20
  11   1  -3    0.30    1.00
  11  -1   3    0.80    1.00
  11   1  -3   -0.50    0.80
 -11  -2   3   -0.10    1.10
 -11  -2   3    1.40    1.10
 -11   2  -3    1.40    1.30
 -11   2  -3    1.30    0.70
  11  -2   3    2.40    1.50
  11   2  -3    0.20    1.00
  11   2  -3   -0.10    1.10
  11  -2   3    0.50    1.00
  11   2  -3   -0.10    1.00
 -11  -3   3    1.10    1.10
 -11   3  -3    2.70    1.50
 -11  -3   3    2.70    1.20
  11   3  -3    3.20    1.30
  11  -3   3    2.10    1.20
  11   3  -3    3.90    1.10
  11  -3   3    2.90    1.50
 -11  -4   3    0.60    1.50
 -11   4  -3    2.40    1.20
  11  -4   3    0.30    1.40
  11   4  -3    2.90    1.20
  11  -4   3    1.30    1.40
 -11  -5   3    1.30    1.60
 -11   5  -3    1.60    1.40
  11  -5   3   -0.40    1.40
  11   5  -3    1.80    1.10
  11  -5   3    1.60    1.20
 -11   6  -3    0.20    1.20
 -11  -6   3   -1.80    1.50
  11  -6   3    0.00    1.50
  11   6  -3   -0.80    0.90
 -11   7  -3    0.20    1.50
 -11  -7   3    0.00    1.30
 -12  -6  -3   -0.70    1.90
 -12   6   3    0.10    1.60
  12  -6  -3   -1.30    1.00
  12   6   3    0.30    1.30
 -12   5   3   -1.30    1.30
 -12   5   3   -0.20    1.50
 -12  -5  -3    0.50    1.40
  12   5   3    0.20    1.30
  12  -5  -3   -1.70    0.80
  12  -5  -3    0.90    1.50
 -12  -4  -3    0.10    1.50
 -12   4   3   -0.80    1.50
 -12   4   3    4.00    1.60
  12  -4  -3    1.30    1.50
  12   4   3    0.20    1.30
  12  -4  -3    5.00    1.90
 -12   3   3   -0.60    1.40
 -12   3   3   -2.20    1.40
 -12  -3  -3   -0.10    1.30
  12  -3  -3    1.30    1.20
  12  -3  -3   -1.80    1.20
  12   3   3   -0.30    1.20
  12   3   3    0.50    1.20
 -12   2   3    7.40    1.80
 -12   2   3    6.70    2.10
 -12  -2  -3    5.90    1.70
  12  -2  -3    8.30    2.00
  12  -2  -3    7.20    2.00
  12   2   3   11.80    2.10
  12   2   3    6.60    1.60
 -12   1   3    0.50    1.10
 -12   1   3   -0.30    1.40
 -12  -1  -3   -1.00    1.00
  12  -1  -3    1.20    1.10
  12  -1  -3   -1.40    1.30
  12   1   3   -0.60    0.90
  12   1   3    0.20    1.40
 -12   0   3    0.00    1.10
 -12   0  -3    2.50    1.30
 -12   0   3    4.10    1.60
  12   0   3    6.00    1.80
  12   0   3    1.30    1.20
  12   0  -3    3.70    1.70
  12   0  -3    0.40    1.00
 -12  -1   3    2.00    1.30
 -12  -1   3    0.00    1.20
 -12   1  -3   -0.30    0.70
 -12   1  -3   -0.30    0.90
  12  -1   3    3.70    1.40
  12   1  -3    0.70    0.90
  12  -1   3   -0.40    1.30
  12   1  -3   -1.20    1.10
 -12  -2   3    8.30    1.90
 -12   2  -3    6.80    2.00
 -12  -2   3    7.30    1.70
 -12   2  -3    5.80    1.00
  12   2  -3    6.30    1.70
  12  -2   3    4.80    1.80
  12   2  -3    4.90    1.50
  12  -2   3    4.90    1.50
 -12   3  -3   -0.10    1.40
 -12  -3   3    0.80    1.40
  12   3  -3   -0.90    1.10
  12  -3   3    0.90    1.50
  12   3  -3   -0.10    0.90
  12  -3   3   -1.60    0.80
 -12  -4   3    2.40    1.70
 -12   4  -3    2.30    1.30
  12   4  -3    1.80    1.10
  12  -4   3    1.50    1.60
  12  -4   3    3.40    1.70
 -12   5  -3    0.80    1.50
 -12  -5   3   -1.10    1.50
  12  -5   3    0.80    1.30
  12  -5   3   -1.00    0.90
  12   5  -3    0.30    1.20
 -12   6  -3    2.30    1.60
 -12  -6   3    1.90    1.40
  12   6  -3   -0.20    1.10
  12  -6   3   -2.80    1.30
 -13  -5  -3   -1.20    1.70
 -13   5   3   -0.50    1.10
 -13   5   3   -0.80    1.60
  13  -5  -3    1.20    1.80
  13  -5  -3    0.00    1.70
  13   5   3   -1.00    1.30
 -13   4   3    1.00    1.70
 -13   4   3    0.30    1.70
 -13  -4  -3   -0.50    1.40
  13  -4  -3    0.60    1.60
  13   4   3   -2.40    1.40
  13  -4  -3   -3.40    1.20
 -13   3   3    0.30    1.30
 -13  -3  -3    0.40    1.50
 -13   3   3    0.10    1.10
  13  -3  -3    0.90    1.30
  13  -3  -3    0.80    1.70
  13   3   3    3.00    1.50
  13   3   3    2.30    1.60
 -13   2   3   -0.50    1.20
 -13  -2  -3   -0.30    1.10
 -13   2   3   -0.30    1.00
  13   2   3    2.40    1.50
  13  -2  -3    2.60    1.70
  13  -2  -3    2.20    1.60
  13   2   3    2.10    1.50
 -13   1   3   -1.60    1.30
 -13   1   3    0.70    1.70
 -13  -1  -3   -0.20    1.10
  13  -1  -3    1.80    1.60
  13   1   3    0.00    1.00
  13   1   3    1.80    1.50
  13  -1  -3   -0.30    1.40
 -13   0  -3    0.00    1.00
 -13   0   3    0.30    1.40
 -13   0   3   -0.10    1.50
  13   0   3   -0.20    1.40
  13   0  -3    0.20    1.40
  13   0  -3    2.70    1.70
  13   0   3    0.10    1.40
 -13  -1   3    0.80    1.50
 -13   1  -3   -1.40    0.80
 -13   1  -3   -0.20    0.80
 -13  -1   3    1.30    1.30
  13  -1   3   -0.10    1.00
  13   1  -3    2.40    1.50
  13  -1   3    1.00    1.50
  13   1  -3   -0.30    1.20
 -13  -2   3    3.10    1.50
 -13   2  -3   -1.00    1.30
 -13  -2   3    0.90    1.20
  13  -2   3    1.90    1.70
  13   2  -3   -0.10    1.10
  13   2  -3   -0.80    1.20
  13  -2   3    1.60    1.30
 -13  -3   3   -0.50    1.40
 -13   3  -3    2.20    1.80
  13  -3   3   -0.70    1.00
  13   3  -3    1.80    1.30
  13  -3   3    2.40    1.40
 -13  -4   3   -0.20    1.60
 -13   4  -3    1.20    1.20
  13  -4   3   -2.20    1.30
  13  -4   3   -0.60    1.00
  13   4  -3    1.10    1.20
 -13   5  -3    2.00    1.60
 -13  -5   3    2.90    2.20
  13   5  -3   -0.50    1.10
  13  -5   3   -1.40    1.50
  13  -5   3    1.40    1.30
 -14   5   3   -2.20    1.70
  14   5   3    0.00    1.60
  14  -5  -3   -1.30    1.70
 -14   4   3   -1.50    1.70
 -14  -4  -3    0.20    1.60
 -14   4   3   -1.70    1.20
  14  -4  -3   -0.20    1.30
  14   4   3   -1.50    1.50
  14  -4  -3   -1.70    1.20
 -14   3   3    1.70    1.50
 -14   3   3    3.70    2.10
 -14  -3  -3    2.40    1.70
  14  -3  -3   -0.60    1.20
  14  -3  -3    3.20    2.00
  14   3   3    3.40    1.80
 -14   2   3    2.20    1.80
 -14   2   3   -1.50    1.60
 -14  -2  -3    4.60    1.80
  14   2   3    1.70    1.50
  14  -2  -3   -2.10    1.50
  14  -2  -3    0.40    1.20
  14   2   3    0.00    1.50
 -14   1   3    2.00    1.40
 -14  -1  -3    1.00    1.30
 -14   1   3    0.60    1.90
  14   1   3    0.70    1.50
  14  -1  -3   -0.30    1.50
  14   1   3    1.50    1.50
  14  -1  -3   -0.70    1.60
 -14   0  -3   -0.30    1.00
 -14   0   3    0.30    1.00
 -14   0   3    4.50    2.00
  14   0  -3    1.10    1.30
  14   0  -3   -1.60    1.20
  14   0   3    0.90    1.50
  14   0   3    0.20    1.60
 -14  -1   3    0.00    1.30
 -14   1  -3   -1.50    0.90
 -14  -1   3    1.40    1.60
 -14  -1   3    2.00    1.60
  14   1  -3   -0.50    1.40
  14   1  -3    1.10    1.60
  14  -1   3    0.00    1.20
  14  -1   3    0.20    1.60
 -14  -2   3   -0.30    1.40
 -14   2  -3   -0.70    1.60
 -14  -2   3    0.60    1.70
 -14  -2   3   -0.40    1.20
  14  -2   3   -1.70    1.50
  14   2  -3    0.00    1.20
  14   2  -3    0.60    1.40
  14  -2   3   -0.90    1.00
 -14  -3   3    0.80    1.20
 -14   3  -3    2.10    1.90
  14   3  -3   -0.80    1.20
  14  -3   3    1.70    1.40
  14  -3   3    0.50    1.60
 -14   4  -3   -3.80    1.20
 -14  -4   3   -0.70    1.70
  14  -4   3   -0.90    1.50
  14  -4   3   -2.40    1.50
  14   4  -3   -1.10    1.30
 -14   5  -3    0.90    1.70
  14  -5   3    1.20    1.40
  14   5  -3   -0.50    1.40
 -15   3   3    0.30    1.90
 -15  -3  -3   -0.50    1.70
 -15   3   3   -1.80    1.70
  15  -3  -3    0.30    1.40
  15   3   3    0.50    1.60
  15  -3  -3   -1.00    1.20
 -15   2   3   -1.40    1.90
 -15  -2  -3   -0.10    1.50
 -15   2   3   -1.10    1.50
  15  -2  -3    2.90    2.10
  15   2   3   -0.80    1.60
  15   2   3    1.30    1.70
  15  -2  -3    0.20    1.80
 -15   1   3   -1.30    1.60
 -15  -1  -3    1.00    1.50
 -15   1   3    0.70    1.60
  15   1   3    0.50    1.30
  15  -1  -3   -0.90    1.40
  15   1   3    0.10    1.60
  15  -1  -3   -1.20    1.00
 -15   0   3    0.90    1.40
 -15   0  -3    1.00    1.20
 -15   0   3    1.30    1.70
 -15   0   3   -0.90    1.20
  15   0   3   -0.40    1.20
  15   0  -3    0.50    1.20
  15   0   3   -2.00    1.50
  15   0  -3    2.30    1.90
 -15  -1   3    0.40    1.10
 -15  -1   3    0.30    1.30
 -15  -1   3    0.40    1.70
  15   1  -3    0.80    1.50
  15  -1   3    1.50    1.70
  15  -1   3   -1.30    1.20
  15   1  -3    1.00    1.30
 -15  -2   3    0.80    1.60
 -15   2  -3   -0.20    1.80
  15  -2   3    1.00    1.40
  15   2  -3    1.60    1.60
  15  -2   3   -0.30    1.10
 -15  -3   3   -1.30    1.50
 -15   3  -3   -1.20    1.70
  15   3  -3    1.20    1.70
  15  -3   3    1.50    1.90
  15  -3   3    0.40    1.80
 -16   2   3    1.20    1.70
 -16  -2  -3    0.20    1.60
 -16   2   3   -0.70    1.30
  16   2   3    1.00    1.40
  16  -2  -3   -0.80    1.90
  16  -2  -3   -0.10    1.40
 -16   1   3    2.00    2.50
 -16  -1  -3   -0.80    1.20
 -16   1   3    0.60    1.80
  16   1   3   -1.30    1.70
  16  -1  -3   -0.60    1.90
  16   1   3   -0.40    1.80
  16  -1  -3   -1.50    1.00
 -16   0   3    1.50    2.30
 -16   0   3    1.00    1.50
 -16   0   3    0.60    1.40
  16   0  -3    1.40    1.90
  16   0   3    0.30    1.90
  16   0   3    0.20    1.20
  16   0  -3    0.40    1.80
 -16  -1   3    2.10    1.70
 -16  -1   3    0.20    1.40
  16   1  -3   -0.40    1.70
  16  -1   3    2.50    2.10
  16  -1   3   -0.20    1.70
 -16  -2   3    0.10    1.80
  16   2  -3    0.80    1.70
  16  -2   3    0.60    1.40
  16  -2   3   -1.20    1.80
   0   9   4   -1.70    0.60
   0  -9  -4   -0.80    1.10
   0  -9  -4   -0.40    0.70
   0  -8  -4    3.80    1.40
   0  -8  -4    7.00    1.30
   0   8   4    3.00    1.00
   0   7   4   -1.50    0.90
   0  -7  -4    0.10    0.70
   0  -7  -4   -0.30    0.80
   0   7   4    0.30    0.80
   0  -6  -4    7.30    1.00
   0   6   4    5.40    1.10
   0  -6  -4    7.80    1.20
   0   6   4    7.00    1.20
   0  -6  -4    5.10    1.30
   0   6   4    9.30    1.20
   0   6   4    7.70    1.50
   0  -6  -4    6.10    1.20
   0   5   4    1.00    0.80
   0  -5  -4    0.00    0.50
   0   5   4    0.00    0.60
   0  -5  -4    0.00    0.60
   0   5   4    0.30    0.80
   0  -5  -4    0.40    0.60
   0   5   4    0.70    0.60
   0  -5  -4    0.60    0.70
   0  -4  -4    8.00    1.00
   0  -4  -4    6.90    1.10
   0   4   4    9.20    1.10
   0   4   4    8.70    1.30
   0  -4  -4    9.40    0.90
   0  -4  -4   10.30    1.10
   0   4   4    8.30    1.10
   0   4   4    7.60    1.00
   0  -4  -4    8.90    1.10
   0   4   4    7.50    1.20
   0  -3  -4   -0.30    0.50
   0   3   4   -0.20    0.60
   0   3   4    0.10    0.50
   0  -3  -4    0.30    0.50
   0   3   4   -0.50    0.60
   0   3   4    0.40    0.50
   0  -3  -4    0.10    0.50
   0   3   4   -1.60    0.60
   0  -3  -4    0.50    0.60
   0  -2  -4   18.90    1.20
   0   2   4   18.80    1.20
   0  -2  -4   19.60    1.40
   0   2   4   19.10    1.20
   0  -2  -4   16.40    1.20
   0   2   4   16.40    1.20
   0   2   4   18.00    1.10
   0  -2  -4   17.30    1.10
   0  -1  -4    0.50    0.40
   0   1   4   -0.20    0.30
   0  -1  -4    0.80    0.50
   0   1   4    0.00    0.30
   0  -1  -4    0.00    0.30
   0  -1  -4   -0.10    0.40
   0   1   4   -0.30    0.40
   0   1   4   -0.30    0.50
   0   0   4  758.72   18.30
   0   0   4  764.62   20.50
   0   0  -4  752.92   20.50
   0   0   4  768.82   18.40
   0   0  -4  772.92   18.30
   0   0  -4  775.42   18.40
   0   0   4  801.42   18.40
   0   0  -4  755.92   18.40
   0  -1   4   -0.10    0.30
   0  -1   4    0.20    0.30
   0   1  -4   -0.40    0.20
   0   1  -4   -0.10    0.30
   0   1  -4   -0.60    0.30
   0  -2   4   19.10    0.80
   0   2  -4   18.10    0.70
   0  -2   4   19.00    0.80
   0   3  -4    0.40    0.20
   0  -3   4   -0.10    0.20
   0  -3   4    0.60    0.20
   0  -3   4    0.10    0.20
   0  -3   4   -0.20    0.20
   0  -4   4    8.40    0.60
   0  -4   4    8.40    0.50
   0   4  -4    8.80    0.40
   0   4  -4    6.60    1.20
   0  -5   4    0.70    0.30
   0  -5   4    0.40    0.60
   0   5  -4    0.70    0.90
   0  -5   4    0.00    0.20
   0  -6   4    7.10    0.70
   0   6  -4    8.10    1.60
   0  -6   4    7.10    1.30
   0  -6   4    7.60    0.70
   0   7  -4    0.80    0.90
   0  -7   4   -0.30    0.30
   0  -7   4   -0.90    0.80
   0  -8   4    5.00    1.30
   0   8  -4    2.20    1.50
   0   9  -4    1.50    1.20
  -1  -9  -4    0.70    1.30
  -1   9   4    3.40    1.70
  -1  -9  -4    1.80    1.00
  -1   9   4    1.30    1.00
   1  -9  -4    2.80    1.40
   1  -9  -4    3.50    1.10
  -1  -8  -4    0.20    0.80
  -1   8   4   -1.00    0.70
  -1  -8  -4   -0.20    1.00
  -1   8   4   -0.70    0.80
   1  -8  -4   -0.50    0.80
   1   8   4    0.00    0.80
   1  -8  -4    1.30    0.90
  -1  -7  -4    0.90    0.80
  -1  -7  -4    2.30    1.20
  -1   7   4   -0.40    0.80
  -1   7   4   -2.20    0.80
   1  -7  -4   -0.50    0.80
   1   7   4   -1.00    0.70
   1  -7  -4    0.40    0.80
  -1   6   4   14.50    1.50
  -1   6   4   16.60    1.50
  -1  -6  -4   14.00    1.40
  -1  -6  -4   16.40    1.40
  -1  -6  -4   16.40    1.30
  -1   6   4   12.70    1.90
  -1  -6  -4   20.30    2.20
  -1   6   4   15.20    1.40
   1  -6  -4   11.40    1.70
   1   6   4   17.70    1.60
   1  -6  -4   15.80    1.50
   1  -6  -4   15.20    1.50
   1  -6  -4   15.50    1.40
  -1  -5  -4   14.10    1.30
  -1   5   4   17.30    1.80
  -1   5   4   14.90    1.60
  -1   5   4   15.90    1.50
  -1   5   4   16.70    1.40
  -1  -5  -4   17.90    2.00
  -1   5   4   16.30    1.50
  -1  -5  -4   14.10    1.30
  -1  -5  -4   15.40    1.20
   1  -5  -4   14.90    1.40
   1  -5  -4   17.50    1.30
   1   5   4   14.00    1.40
   1  -5  -4   20.70    1.90
   1   5   4   17.70    1.50
   1   5   4   17.30    1.30
   1  -5  -4   16.00    1.40
  -1  -4  -4   48.40    2.20
  -1   4   4   45.20    2.20
  -1  -4  -4   46.60    2.70
  -1   4   4   46.40    2.40
  -1  -4  -4   49.60    2.10
  -1   4   4   49.99    2.20
  -1  -4  -4   47.00    2.10
  -1   4   4   48.90    2.60
  -1   4   4   40.50    2.20
   1  -4  -4   49.50    2.60
   1  -4  -4   47.10    2.40
   1  -4  -4   46.90    2.10
   1   4   4   43.70    2.00
   1   4   4   46.10    2.20
   1  -4  -4   47.20    2.20
   1   4   4   46.70    2.70
   1  -4  -4   42.60    2.10
   1   4   4   44.70    2.20
  -1  -3  -4  342.97    9.00
  -1   3   4  336.77    9.10
  -1   3   4  318.87    9.00
  -1  -3  -4  331.67   10.20
  -1   3   4  348.67   10.00
  -1   3   4  328.57    9.00
  -1  -3  -4  334.57    8.80
  -1   3   4  332.97    8.80
  -1  -3  -4  348.27    8.70
   1  -3  -4  334.67    8.90
   1  -3  -4  323.97    9.90
   1  -3  -4  333.87    9.10
   1   3   4  343.87   10.30
   1   3   4  341.17    8.70
   1  -3  -4  330.17    8.80
   1   3   4  330.67    8.90
   1   3   4  334.77    8.90
   1  -3  -4  320.47    8.80
  -1  -2  -4    4.40    0.80
  -1  -2  -4    5.70    0.80
  -1   2   4    6.10    0.80
  -1  -2  -4    5.30    0.70
  -1   2   4    5.40    0.90
  -1   2   4    4.30    0.70
  -1   2   4    4.00    0.60
  -1   2   4    4.40    0.80
  -1  -2  -4    6.00    0.80
   1   2   4    5.50    0.80
   1  -2  -4    5.10    0.80
   1   2   4    5.90    0.90
   1   2   4    4.60    0.70
   1  -2  -4    5.40    0.70
   1  -2  -4    5.50    0.80
   1  -2  -4    5.90    0.80
   1  -2  -4    4.20    0.70
   1   2   4    3.40    0.70
  -1   1   4   59.99    2.10
  -1   1   4   59.79    2.10
  -1   1   4   56.59    2.20
  -1  -1  -4   60.89    2.10
  -1   1   4   59.99    2.30
  -1  -1  -4   57.09    2.10
  -1  -1  -4   59.89    2.30
  -1  -1  -4   56.19    2.10
  -1   1   4   56.89    1.70
   1   1   4   58.29    2.10
   1  -1  -4   60.29    2.20
   1   1   4   57.39    2.10
   1  -1  -4   57.99    2.10
   1   1   4   59.39    2.30
   1  -1  -4   59.39    2.20
   1  -1  -4   55.59    2.00
   1  -1  -4   58.29    2.20
  -1   0   4   76.09    2.60
  -1   0  -4   77.69    2.40
  -1   0   4   71.49    2.40
  -1   0  -4   76.59    2.60
  -1   0   4   75.39    2.30
  -1   0   4   72.99    2.30
  -1   0  -4   75.89    2.40
   1   0   4   72.79    2.40
   1   0   4   73.49    2.40
   1   0  -4   74.99    2.30
   1   0  -4   74.99    2.40
   1   0  -4   71.79    2.30
   1   0  -4   76.19    2.40
   1   0   4   73.69    2.50
  -1  -1   4   58.99    1.90
  -1  -1   4   59.09    1.80
  -1  -1   4   55.29    1.70
  -1   1  -4   60.59    1.90
  -1   1  -4   61.59    1.90
   1  -1   4   56.69    1.90
   1   1  -4   57.39    1.80
   1   1  -4   56.99    1.80
   1  -1   4   58.79    2.10
   1  -1   4   56.89    1.90
   1   1  -4   58.69    1.80
  -1   2  -4    4.90    0.50
  -1  -2   4    5.50    0.40
  -1  -2   4    5.20    0.40
  -1   2  -4    5.40    0.60
   1  -2   4    4.80    0.50
   1   2  -4    5.50    0.40
   1   2  -4    4.70    0.40
   1  -2   4    5.50    0.50
   1   2  -4    5.20    0.70
   1  -2   4    5.00    0.60
  -1   3  -4  335.27    8.10
  -1  -3   4  348.67    7.90
   1  -3   4  322.87    8.20
   1  -3   4  340.27    8.30
   1  -3   4  324.47    8.30
   1  -3   4  332.67    8.30
   1   3  -4  338.07    9.20
  -1  -4   4   44.50    1.20
  -1   4  -4   50.79    1.60
  -1  -4   4   47.90    1.20
   1  -4   4   47.40    1.70
   1   4  -4   49.50    2.50
   1  -4   4   42.90    1.70
   1  -4   4   46.70    1.60
   1  -4   4   45.10    1.60
  -1  -5   4   17.20    1.80
  -1   5  -4   14.70    1.90
  -1   5  -4   17.40    0.90
  -1  -5   4   14.20    0.60
  -1  -5   4   16.50    0.60
   1  -5   4   13.90    1.00
   1  -5   4   14.50    1.50
   1  -5   4   16.80    0.80
   1   5  -4   16.80    1.70
   1  -5   4   15.40    1.00
   1  -5   4   17.10    0.80
  -1  -6   4   12.40    1.80
  -1   6  -4   14.80    0.80
  -1   6  -4   15.80    2.10
  -1  -6   4   14.90    0.60
  -1  -6   4   12.60    0.60
   1  -6   4   13.50    1.00
   1  -6   4   15.40    0.70
   1   6  -4   12.80    2.00
   1  -6   4   13.50    1.00
   1  -6   4   12.30    0.60
   1  -6   4   14.40    1.70
  -1  -7   4    0.90    0.20
  -1   7  -4    0.50    1.10
  -1  -7   4    1.10    0.90
  -1  -7   4    0.90    0.20
   1  -7   4    0.60    0.50
   1   7  -4    2.40    1.40
   1  -7   4   -0.10    0.80
  -1  -8   4    1.10    1.00
  -1   8  -4   -0.20    0.90
   1  -8   4    0.10    0.50
   1  -8   4    0.00    0.70
   1   8  -4    0.10    1.00
  -1   9  -4    4.10    1.80
  -1  -9   4    3.10    1.30
   1   9  -4    1.70    1.50
  -2   9   4    0.80    1.00
  -2  -9  -4   -0.70    1.10
  -2  -9  -4   -0.40    0.70
  -2   9   4    0.30    1.30
   2  -9  -4    0.20    0.90
  -2  -8  -4    0.60    1.00
  -2  -8  -4   -0.50    0.60
  -2   8   4   -0.30    0.80
  -2   8   4    0.60    1.20
   2   8   4   -0.20    0.80
   2  -8  -4   -0.70    0.80
   2  -8  -4    0.00    1.00
  -2  -7  -4   -0.30    0.60
  -2   7   4   -0.10    1.00
  -2   7   4    0.90    1.00
  -2  -7  -4   -0.80    0.80
   2   7   4    0.70    0.90
   2  -7  -4    1.20    0.90
   2  -7  -4   -0.40    0.80
  -2  -6  -4   -0.10    0.50
  -2   6   4    0.30    0.90
  -2  -6  -4    1.00    0.90
  -2  -6  -4    0.00    0.50
  -2  -6  -4    0.20    0.60
  -2   6   4   -0.30    0.70
  -2   6   4    0.50    0.70
  -2   6   4    0.50    0.70
   2  -6  -4    0.00    0.80
   2   6   4    0.30    0.30
   2  -6  -4    0.00    0.60
   2  -6  -4    1.20    0.70
   2  -6  -4    0.60    0.70
   2   6   4    0.70    0.80
  -2   5   4    2.40    1.00
  -2  -5  -4    1.50    1.00
  -2  -5  -4    2.20    0.70
  -2   5   4    3.60    0.90
  -2   5   4    1.90    0.80
  -2   5   4    1.70    0.80
  -2  -5  -4    1.40    0.60
  -2   5   4    2.90    1.00
   2   5   4    2.50    0.80
   2  -5  -4    2.60    1.00
   2  -5  -4    2.80    0.80
   2  -5  -4    1.50    0.70
   2  -5  -4    1.60    0.70
   2   5   4    1.60    0.70
  -2  -4  -4    0.00    0.50
  -2   4   4    0.10    0.60
  -2  -4  -4    0.60    0.50
  -2   4   4   -0.30    0.60
  -2   4   4   -0.40    0.60
  -2   4   4    0.30    0.50
  -2   4   4    0.20    0.60
  -2  -4  -4   -0.20    0.50
  -2  -4  -4   -0.10    0.40
   2  -4  -4    0.90    0.60
   2  -4  -4   -0.30    0.50
   2   4   4   -0.10    0.70
   2  -4  -4    0.10    0.50
   2   4   4   -0.40    0.50
   2  -4  -4    0.10    0.60
   2   4   4    0.50    0.70
   2  -4  -4    0.50    0.60
  -2   3   4   11.80    1.20
  -2   3   4    9.40    0.90
  -2   3   4   13.20    1.30
  -2  -3  -4   10.00    1.00
  -2  -3  -4   12.50    1.30
  -2  -3  -4    8.80    0.90
  -2  -3  -4    9.50    1.00
  -2   3   4   11.00    1.30
  -2   3   4   11.60    1.10
   2  -3  -4   12.20    1.20
   2   3   4   11.80    1.10
   2  -3  -4   12.80    1.20
   2   3   4   12.80    1.20
   2  -3  -4   10.30    1.10
   2  -3  -4   10.20    1.00
   2  -3  -4    8.90    1.10
   2   3   4   11.20    1.20
  -2   2   4   18.80    1.20
  -2   2   4   18.80    1.20
  -2   2   4   17.20    1.00
  -2   2   4   17.70    1.10
  -2  -2  -4   18.80    1.20
  -2  -2  -4   17.50    1.10
  -2  -2  -4   17.90    1.50
  -2   2   4   17.00    1.30
  -2   2   4   18.60    1.40
  -2  -2  -4   17.30    1.00
   2  -2  -4   16.80    1.20
   2  -2  -4   18.60    1.30
   2  -2  -4   19.20    1.20
   2   2   4   18.50    1.30
   2   2   4   16.80    1.30
   2   2   4   16.90    1.20
   2  -2  -4   15.40    1.20
   2  -2  -4   19.10    1.20
  -2   1   4  157.18    4.50
  -2   1   4  163.78    4.90
  -2   1   4  163.38    4.50
  -2  -1  -4  159.48    4.60
  -2  -1  -4  159.08    5.10
  -2   1   4  154.28    4.70
  -2  -1  -4  155.28    4.50
  -2   1   4  155.38    4.60
   2   1   4  156.48    4.60
   2  -1  -4  157.78    4.50
   2  -1  -4  158.18    4.50
   2  -1  -4  158.68    4.60
   2  -1  -4  158.58    4.70
   2  -1  -4  155.58    4.90
   2   1   4  149.49    4.50
   2   1   4  156.28    5.10
  -2   0  -4    3.10    0.60
  -2   0   4    3.20    0.60
  -2   0  -4    3.70    0.60
  -2   0   4    2.80    0.50
  -2   0  -4    3.30    0.50
  -2   0   4    2.10    0.50
  -2   0   4    2.60    0.40
   2   0  -4    2.70    0.60
   2   0   4    3.10    0.60
   2   0  -4    2.10    0.50
   2   0   4    2.60    0.50
   2   0   4    3.10    0.60
   2   0  -4    2.60    0.60
   2   0  -4    2.60    0.60
  -2   1  -4  154.78    4.40
  -2  -1   4  161.48    4.30
  -2  -1   4  159.08    4.20
  -2  -1   4  158.08    4.20
  -2  -1   4  161.68    4.30
  -2   1  -4  160.58    4.60
  -2   1  -4  159.08    4.40
   2   1  -4  158.08    4.20
   2  -1   4  154.38    4.40
   2   1  -4  158.68    4.10
   2  -1   4  156.28    4.40
   2  -1   4  155.68    4.60
   2   1  -4  158.18    4.30
   2   1  -4  155.28    4.20
   2   1  -4  160.08    4.30
  -2  -2   4   17.90    0.80
  -2  -2   4   18.10    0.80
  -2  -2   4   16.20    0.70
  -2  -2   4   17.00    0.70
  -2   2  -4   17.20    1.00
  -2   2  -4   17.20    1.00
   2  -2   4   18.70    1.10
   2   2  -4   18.30    0.70
   2   2  -4   16.80    0.60
   2   2  -4   17.40    0.70
   2  -2   4   17.30    1.00
   2  -2   4   17.30    1.00
   2  -2   4   17.70    1.00
   2   2  -4   17.90    1.10
  -2   3  -4   11.00    0.90
  -2  -3   4   10.40    0.50
  -2   3  -4    9.50    0.90
  -2   3  -4   11.30    0.80
  -2  -3   4   10.10    0.40
   2  -3   4   10.70    0.90
   2  -3   4   11.50    0.80
   2   3  -4   10.10    1.10
   2  -3   4   11.40    0.80
   2  -3   4   11.50    0.90
  -2   4  -4    0.60    0.40
  -2   4  -4    0.40    0.50
  -2   4  -4    0.50    0.30
   2  -4   4    0.30    0.40
   2  -4   4   -0.20    0.40
   2  -4   4    0.40    0.40
   2  -4   4    0.30    0.40
   2  -4   4    0.20    0.40
   2   4  -4   -0.90    0.50
  -2   5  -4    1.80    0.60
   2  -5   4    1.60    0.50
   2  -5   4    1.50    0.60
   2  -5   4    1.10    0.50
   2   5  -4    2.00    1.00
   2  -5   4    1.50    0.60
   2  -5   4    1.50    0.60
  -2   6  -4    0.10    0.50
  -2  -6   4    0.50    0.90
  -2   6  -4   -0.20    0.70
   2  -6   4    0.30    0.50
   2  -6   4   -0.30    0.50
   2  -6   4    0.70    0.60
   2  -6   4    0.30    0.40
   2   6  -4    0.00    0.90
  -2   7  -4   -0.40    1.00
  -2  -7   4    0.80    1.00
   2  -7   4    0.40    0.70
   2   7  -4   -0.10    0.90
   2  -7   4    1.00    0.60
  -2  -8   4    0.10    0.90
  -2   8  -4    1.90    1.40
   2  -8   4   -0.80    0.70
   2   8  -4   -1.30    1.10
   2  -8   4   -0.50    0.50
  -2  -9   4    0.00    1.00
  -2   9  -4   -0.20    1.20
   2   9  -4   -0.10    1.20
  -3  -9  -4    2.30    1.50
  -3  -9  -4    2.20    1.00
  -3   9   4    2.20    1.40
  -3   9   4    1.70    1.20
   3  -9  -4    1.30    1.10
  -3   8   4    0.50    1.20
  -3   8   4   -0.80    0.90
  -3  -8  -4   -0.20    0.70
  -3  -8  -4   -0.10    1.00
   3  -8  -4   -0.80    1.00
   3   8   4    1.00    0.70
   3  -8  -4   -0.40    0.90
  -3   7   4    0.70    1.00
  -3  -7  -4    0.00    0.60
  -3  -7  -4    0.10    1.00
  -3   7   4   -0.50    1.00
   3  -7  -4   -0.10    0.90
   3  -7  -4    1.50    0.90
   3   7   4    0.60    0.80
  -3   6   4   29.40    2.10
  -3  -6  -4   25.90    1.80
  -3  -6  -4   26.60    2.80
  -3   6   4   27.00    1.90
  -3   6   4   29.40    2.10
  -3   6   4   26.70    2.30
  -3  -6  -4   28.10    1.70
   3  -6  -4   29.30    2.10
   3  -6  -4   27.90    2.30
   3  -6  -4   28.20    2.20
   3  -6  -4   27.90    1.90
   3   6   4   29.80    1.90
  -3  -5  -4    7.30    1.00
  -3   5   4    7.30    1.30
  -3  -5  -4    6.50    1.40
  -3   5   4    5.90    1.20
  -3  -5  -4    6.30    1.00
  -3   5   4    8.00    1.20
  -3   5   4    9.60    1.20
  -3   5   4    6.50    1.30
   3   5   4    7.30    1.00
   3   5   4    7.50    1.20
   3  -5  -4    5.50    1.20
   3  -5  -4    5.50    1.10
   3  -5  -4    5.50    1.10
   3  -5  -4    7.70    1.20
  -3   4   4   15.40    1.50
  -3  -4  -4   18.00    1.30
  -3   4   4   16.40    1.60
  -3  -4  -4   17.60    1.30
  -3   4   4   18.70    1.50
  -3   4   4   16.90    1.40
  -3  -4  -4   17.30    2.00
  -3  -4  -4   19.00    1.40
  -3   4   4   16.30    1.60
   3  -4  -4   17.30    1.50
   3  -4  -4   16.30    1.50
   3  -4  -4   16.00    1.30
   3   4   4   18.40    1.50
   3   4   4   16.60    1.40
   3  -4  -4   16.50    1.50
  -3   3   4  250.17    7.30
  -3   3   4  255.17    7.50
  -3  -3  -4  251.57    8.50
  -3  -3  -4  251.77    7.00
  -3   3   4  259.87    7.30
  -3  -3  -4  257.57    7.00
  -3  -3  -4  262.57    7.20
  -3   3   4  259.27    7.60
  -3   3   4  262.97    7.80
  -3   3   4  254.17    7.20
   3   3   4  273.67    8.70
   3   3   4  252.57    7.20
   3  -3  -4  251.17    7.20
   3  -3  -4  260.07    7.60
   3   3   4  256.37    7.20
   3  -3  -4  251.17    7.30
   3  -3  -4  259.47    7.40
   3  -3  -4  259.67    7.80
  -3   2   4    5.20    1.00
  -3  -2  -4    4.80    0.80
  -3  -2  -4    3.20    0.70
  -3   2   4    3.40    0.80
  -3   2   4    5.40    0.80
  -3   2   4    4.10    0.70
  -3  -2  -4    4.40    0.70
  -3   2   4    5.80    0.80
   3  -2  -4    4.60    0.80
   3  -2  -4    4.60    0.70
   3  -2  -4    2.80    0.80
   3  -2  -4    3.80    0.80
   3   2   4    3.90    0.80
   3  -2  -4    5.80    0.90
   3   2   4    4.60    0.80
   3   2   4    4.00    0.80
  -3  -1  -4    1.10    0.50
  -3   1   4    1.60    0.50
  -3   1   4    1.80    0.80
  -3   1   4    0.80    0.50
  -3   1   4    0.30    0.40
  -3   1   4    1.50    0.50
  -3  -1  -4    1.50    0.60
  -3  -1  -4    1.40    0.50
   3  -1  -4    0.20    0.60
   3   1   4    2.20    0.70
   3   1   4    0.90    0.40
   3  -1  -4    2.00    0.70
   3  -1  -4    2.00    0.70
   3   1   4    2.20    0.70
   3  -1  -4    0.50    0.60
  -3   0  -4   84.59    2.90
  -3   0   4   81.89    2.70
  -3   0  -4   81.49    2.80
  -3   0   4   86.09    2.70
  -3   0   4   77.29    2.80
  -3   0  -4   84.39    2.80
  -3   0   4   78.99    2.80
   3   0  -4   82.19    2.70
   3   0  -4   82.09    2.90
   3   0  -4   80.69    2.80
   3   0   4   86.69    2.90
   3   0   4   82.59    2.90
   3   0   4   79.49    2.80
   3   0  -4   80.49    2.70
  -3   1  -4    1.70    0.60
  -3  -1   4    1.70    0.50
  -3  -1   4    1.10    0.50
  -3   1  -4    0.70    0.50
  -3  -1   4    1.50    0.50
  -3  -1   4    1.40    0.40
  -3   1  -4    1.30    0.40
   3   1  -4    2.00    0.50
   3  -1   4    1.30    0.30
   3  -1   4    1.00    0.40
   3  -1   4    1.30    0.40
   3   1  -4    1.40    0.50
   3   1  -4    0.80    0.50
   3   1  -4    1.50    0.50
   3  -1   4    1.70    0.50
  -3   2  -4    4.90    0.70
  -3  -2   4    4.10    0.60
  -3   2  -4    4.20    0.70
  -3  -2   4    4.60    0.50
  -3   2  -4    4.40    0.70
  -3  -2   4    4.20    0.50
  -3  -2   4    3.90    0.50
   3   2  -4    5.20    0.60
   3  -2   4    5.30    0.80
   3  -2   4    5.00    0.70
   3   2  -4    1.90    0.40
   3  -2   4    6.40    0.50
   3  -2   4    4.20    0.70
   3  -2   4    7.30    0.90
   3   2  -4    4.50    0.50
  -3   3  -4  257.27    6.90
  -3   3  -4  260.07    6.80
  -3   3  -4  250.17    6.80
  -3  -3   4  245.98    6.10
  -3  -3   4  253.17    6.30
  -3  -3   4  257.07    6.40
   3  -3   4  250.27    7.00
   3   3  -4  243.18    6.20
   3   3  -4  261.77    6.30
   3  -3   4  246.08    7.00
   3  -3   4  249.97    6.90
   3  -3   4  257.37    6.90
   3   3  -4  256.07    7.30
  -3   4  -4   18.10    1.20
  -3   4  -4   17.80    1.30
  -3  -4   4   17.30    0.70
  -3   4  -4   18.30    1.10
   3   4  -4   17.40    1.50
   3  -4   4   17.50    1.30
   3  -4   4   17.10    1.20
   3  -4   4   18.80    1.20
   3  -4   4   16.50    1.30
   3  -4   4   18.80    1.20
  -3   5  -4    7.00    0.80
  -3   5  -4    6.70    0.90
  -3   5  -4    7.10    1.00
   3  -5   4    7.10    1.00
   3   5  -4    6.60    1.30
   3  -5   4    5.90    1.00
   3  -5   4    5.40    0.80
   3  -5   4    7.40    1.00
  -3   6  -4   27.80    1.60
  -3  -6   4   26.60    2.70
  -3   6  -4   31.10    2.60
   3  -6   4   29.10    1.80
   3  -6   4   27.60    1.60
   3   6  -4   28.30    2.50
   3  -6   4   28.40    1.80
   3  -6   4   27.80    1.80
  -3  -7   4    1.00    1.00
  -3   7  -4    0.30    0.90
   3  -7   4   -0.40    0.60
   3  -7   4   -0.20    0.60
   3   7  -4   -0.80    0.80
  -3   8  -4    0.20    1.10
  -3  -8   4   -0.70    0.80
   3  -8   4   -0.80    0.60
  -3   9  -4    1.90    1.40
  -3  -9   4    1.70    1.30
  -4   9   4    1.40    1.20
  -4  -9  -4   -1.10    0.70
  -4   9   4   -2.30    1.00
  -4  -9  -4    2.70    1.60
   4  -9  -4   -0.10    1.10
  -4   8   4    1.20    1.00
  -4  -8  -4    5.40    1.10
  -4   8   4    1.70    1.40
  -4  -8  -4    1.60    1.30
   4  -8  -4    3.70    1.30
   4   8   4    3.50    1.00
  -4  -7  -4    1.30    1.20
  -4   7   4    0.50    1.10
  -4   7   4   -0.20    0.90
   4  -7  -4    0.00    1.00
   4   7   4   -0.50    0.80
   4  -7  -4   -0.70    0.70
  -4  -6  -4    2.40    1.20
  -4  -6  -4    5.80    1.10
  -4   6   4    4.00    1.00
  -4   6   4    4.30    1.10
  -4  -6  -4    4.30    0.80
  -4   6   4    5.30    1.20
  -4   6   4    3.50    1.20
  -4   6   4    4.50    1.40
   4  -6  -4    3.50    1.20
   4  -6  -4    3.60    1.10
   4  -6  -4    3.00    1.00
   4   6   4    3.10    1.00
   4   6   4    1.10    0.60
   4  -6  -4    3.10    1.00
  -4   5   4    3.70    0.90
  -4  -5  -4    5.00    1.00
  -4   5   4    4.70    1.10
  -4   5   4    4.40    1.20
  -4  -5  -4    5.50    0.90
  -4  -5  -4    3.90    1.30
  -4   5   4    5.00    1.20
  -4   5   4    4.70    1.20
   4  -5  -4    5.90    1.30
   4  -5  -4    4.30    1.00
   4  -5  -4    3.90    1.00
   4  -5  -4    4.60    1.00
   4   5   4    4.20    0.90
   4   5   4    6.00    1.10
  -4   4   4    1.30    0.70
  -4  -4  -4    1.50    0.80
  -4  -4  -4    2.60    0.70
  -4   4   4    0.90    0.50
  -4  -4  -4    2.40    0.80
  -4   4   4    2.70    1.00
  -4   4   4    0.90    0.90
  -4   4   4    2.30    0.80
   4   4   4    1.40    0.70
   4   4   4    0.80    0.80
   4  -4  -4    0.70    0.70
   4  -4  -4    1.00    0.60
   4  -4  -4    1.30    0.60
   4  -4  -4    1.40    0.80
  -4   3   4    0.30    0.50
  -4   3   4   -0.60    0.70
  -4  -3  -4    0.20    0.50
  -4  -3  -4    1.00    0.80
  -4   3   4    0.10    0.40
  -4   3   4    0.20    0.60
  -4  -3  -4    0.60    0.50
  -4   3   4    0.60    0.50
   4  -3  -4    0.30    0.50
   4   3   4    0.00    0.60
   4  -3  -4   -0.20    0.60
   4  -3  -4   -0.30    0.60
   4  -3  -4    0.10    0.50
   4   3   4    0.70    0.70
   4   3   4   -0.30    0.60
   4  -3  -4    0.90    0.70
  -4   2   4    4.40    1.00
  -4  -2  -4    5.00    1.00
  -4   2   4    6.90    0.90
  -4   2   4    5.80    1.10
  -4   2   4    5.20    0.80
  -4   2   4    6.30    1.00
  -4  -2  -4    7.10    0.90
  -4  -2  -4    6.20    1.00
   4   2   4    5.40    1.00
   4   2   4    6.60    1.00
   4  -2  -4    5.50    1.00
   4   2   4    9.10    1.10
   4  -2  -4    5.90    0.90
   4  -2  -4    6.60    1.10
   4  -2  -4    5.40    1.00
  -4   1   4   35.20    2.00
  -4   1   4   33.60    1.70
  -4   1   4   33.50    1.90
  -4  -1  -4   34.40    1.80
  -4  -1  -4   35.90    1.70
  -4  -1  -4   32.50    2.00
  -4   1   4   31.10    1.60
   4  -1  -4   34.20    1.70
   4   1   4   32.90    1.90
   4  -1  -4   36.00    1.90
   4  -1  -4   34.80    1.90
   4  -1  -4   34.20    1.70
   4   1   4   33.30    1.70
   4   1   4   34.60    1.90
  -4   0   4  123.99    4.00
  -4   0  -4  127.19    3.90
  -4   0   4  124.69    3.80
  -4   0  -4  125.49    4.10
  -4   0  -4  118.49    3.90
  -4   0   4  128.29    3.90
  -4   0   4  122.99    4.10
   4   0  -4  121.59    3.80
   4   0   4  130.69    4.20
   4   0  -4  117.89    3.80
   4   0   4  117.19    4.00
   4   0  -4  121.59    4.00
   4   0   4  125.29    4.00
   4   0   4  123.99    4.00
   4   0  -4  124.19    4.00
  -4  -1   4   33.10    1.50
  -4  -1   4   36.40    1.70
  -4   1  -4   34.60    1.40
  -4  -1   4   36.00    1.70
  -4   1  -4   35.50    1.80
  -4   1  -4   33.90    1.70
  -4  -1   4   34.80    1.50
   4  -1   4   34.70    1.70
   4   1  -4   34.50    1.70
   4   1  -4   33.20    1.50
   4  -1   4   31.80    1.70
   4   1  -4   34.00    1.50
   4  -1   4   34.80    1.80
   4   1  -4   36.40    1.70
   4  -1   4   33.60    1.70
   4  -1   4   35.20    1.50
  -4  -2   4    7.60    0.80
  -4  -2   4    4.80    0.70
  -4  -2   4    5.90    0.70
  -4   2  -4    5.10    0.90
  -4   2  -4    7.10    1.00
  -4   2  -4    6.60    0.90
  -4  -2   4    6.20    0.70
   4  -2   4    7.00    0.90
   4  -2   4    5.60    0.90
   4   2  -4    5.70    0.80
   4  -2   4    6.10    0.40
   4   2  -4    5.30    0.60
   4   2  -4    6.60    0.70
   4  -2   4    7.20    1.00
   4  -2   4    5.60    0.90
   4   2  -4    5.70    0.70
  -4   3  -4    0.50    0.60
  -4  -3   4    0.20    0.30
  -4  -3   4    0.10    0.30
  -4  -3   4    0.40    0.30
  -4  -3   4    0.00    0.30
  -4   3  -4    1.00    0.60
  -4   3  -4    0.70    0.60
   4   3  -4    0.50    0.40
   4  -3   4    0.10    0.10
   4  -3   4   -0.40    0.50
   4  -3   4    0.30    0.50
   4   3  -4    0.50    0.30
   4  -3   4    0.20    0.10
   4   3  -4    0.70    0.30
   4  -3   4   -0.40    0.40
   4   3  -4   -0.20    0.20
   4  -3   4    1.00    0.60
  -4  -4   4    1.60    0.20
  -4  -4   4    2.00    0.40
  -4   4  -4    2.80    0.60
  -4   4  -4    3.10    0.90
  -4   4  -4    2.20    0.70
   4  -4   4    1.40    0.30
   4  -4   4    1.40    0.60
   4  -4   4    1.80    0.70
   4   4  -4    2.40    0.40
   4  -4   4    0.40    0.60
   4   4  -4    1.50    0.40
  -4   5  -4    4.70    0.90
  -4   5  -4    5.10    0.90
  -4  -5   4    4.50    0.40
   4  -5   4    5.30    1.00
   4  -5   4    3.80    0.90
   4  -5   4    3.50    0.50
   4  -5   4    3.80    0.90
  -4  -6   4    4.80    1.30
  -4   6  -4    6.60    1.10
  -4   6  -4    4.50    1.00
  -4  -6   4    3.80    0.20
   4  -6   4    3.30    0.70
   4  -6   4    3.80    1.00
   4  -6   4    3.10    0.80
   4  -6   4    2.80    0.90
  -4  -7   4    0.40    0.80
  -4   7  -4    0.30    0.80
  -4   7  -4    0.90    1.10
   4  -7   4    0.30    0.80
  -4   8  -4    2.20    1.60
  -4  -8   4    2.40    1.30
   4  -8   4    3.20    1.10
  -4   9  -4    1.00    1.30
  -4  -9   4   -0.20    1.10
   4  -9   4   -0.10    0.80
  -5   8   4   -2.00    0.80
  -5   8   4    0.80    1.20
  -5  -8  -4   -0.40    1.10
   5   8   4    0.80    0.80
   5  -8  -4   -0.10    0.90
  -5   7   4    0.30    1.10
  -5  -7  -4    0.80    1.20
  -5   7   4   -0.50    1.10
   5  -7  -4    0.40    1.00
   5   7   4    0.10    0.80
   5  -7  -4   -0.70    0.80
  -5  -6  -4    6.10    1.00
  -5   6   4    5.90    1.40
  -5  -6  -4    4.70    1.50
  -5   6   4    4.30    1.40
  -5   6   4    3.90    1.00
  -5   6   4    6.80    1.40
  -5   6   4    6.30    1.50
   5  -6  -4    8.40    1.70
   5  -6  -4    6.10    1.30
   5  -6  -4    6.70    1.40
   5   6   4    4.60    1.10
   5  -6  -4    4.90    1.10
  -5  -5  -4    6.30    1.10
  -5  -5  -4    6.70    1.50
  -5   5   4    6.30    1.40
  -5   5   4   10.50    1.50
  -5  -5  -4    7.30    1.10
  -5   5   4    6.10    1.40
  -5   5   4    8.70    1.50
  -5   5   4    5.60    1.00
   5  -5  -4    6.90    1.40
   5  -5  -4    7.40    1.50
   5   5   4    6.10    1.20
   5   5   4    6.80    1.20
   5  -5  -4    7.30    1.30
   5  -5  -4    6.30    1.00
  -5   4   4   16.40    1.60
  -5  -4  -4   12.90    1.30
  -5   4   4   14.60    1.80
  -5   4   4   14.50    1.80
  -5  -4  -4   14.40    1.30
  -5  -4  -4   12.30    1.80
  -5   4   4   16.00    1.40
   5   4   4   18.70    1.60
   5  -4  -4   19.90    1.70
   5   4   4   14.70    1.40
   5  -4  -4   17.10    1.40
   5  -4  -4   16.60    1.60
   5  -4  -4   15.80    1.50
  -5   3   4  105.09    4.30
  -5  -3  -4  111.49    3.80
  -5  -3  -4  104.69    3.80
  -5   3   4   94.89    4.00
  -5  -3  -4  106.99    4.80
  -5   3   4  106.49    3.80
  -5   3   4  117.19    4.10
   5  -3  -4  108.99    4.10
   5  -3  -4  108.69    4.30
   5   3   4  105.69    3.90
   5  -3  -4  112.99    4.10
   5   3   4  111.59    3.90
  -5  -2  -4   32.80    2.30
  -5   2   4   29.70    1.70
  -5  -2  -4   31.90    1.80
  -5   2   4   34.50    1.90
  -5  -2  -4   31.50    1.70
  -5   2   4   31.10    1.90
  -5   2   4   33.40    2.20
  -5   2   4   32.80    2.00
   5   2   4   29.90    2.20
   5   2   4   31.90    1.90
   5   2   4   29.80    1.80
   5  -2  -4   27.80    2.00
   5  -2  -4   34.70    2.00
   5  -2  -4   32.10    1.90
   5  -2  -4   35.80    2.00
   5   2   4   31.70    1.80
  -5   1   4   38.00    1.90
  -5   1   4   35.80    2.10
  -5  -1  -4   38.20    1.90
  -5   1   4   36.60    1.90
  -5  -1  -4   37.40    1.90
  -5  -1  -4   36.20    2.10
  -5   1   4   39.00    2.20
   5   1   4   41.70    2.10
   5   1   4   40.70    2.00
   5  -1  -4   41.20    2.10
   5   1   4   39.80    2.20
   5  -1  -4   36.90    2.10
   5  -1  -4   37.70    1.90
   5   1   4   38.20    2.00
   5  -1  -4   40.20    2.10
   5   1   4   39.50    2.10
  -5   0  -4    0.30    0.50
  -5   0   4    0.10    0.60
  -5   0   4   -0.20    0.50
  -5   0   4   -0.70    0.50
  -5   0   4   -0.40    0.40
  -5   0  -4    0.20    0.50
  -5   0  -4   -0.30    0.50
   5   0   4   -0.20    0.60
   5   0   4   -0.80    0.30
   5   0  -4    0.20    0.50
   5   0  -4    0.90    0.70
   5   0   4   -0.50    0.30
   5   0   4    0.40    0.50
   5   0  -4   -0.20    0.40
   5   0   4   -0.50    0.50
   5   0  -4    0.90    0.70
  -5  -1   4   37.60    2.00
  -5  -1   4   38.80    1.70
  -5   1  -4   37.80    1.60
  -5  -1   4   37.90    1.90
  -5  -1   4   38.80    1.80
  -5   1  -4   37.90    1.90
  -5   1  -4   38.20    2.00
  -5   1  -4   40.60    2.00
   5   1  -4   35.80    1.80
   5  -1   4   39.20    2.10
   5  -1   4   38.30    1.60
   5  -1   4   40.20    2.00
   5   1  -4   37.20    1.80
   5   1  -4   38.50    1.90
   5  -1   4   37.50    2.10
   5   1  -4   37.30    1.90
   5  -1   4   38.10    2.00
  -5  -2   4   30.60    1.50
  -5   2  -4   29.70    1.80
  -5  -2   4   34.30    1.80
  -5  -2   4   31.00    1.40
  -5   2  -4   31.30    1.80
  -5  -2   4   38.00    1.70
  -5   2  -4   33.50    1.90
   5  -2   4   29.60    1.90
   5  -2   4   30.70    1.90
   5   2  -4   31.00    1.50
   5   2  -4   30.50    1.60
   5   2  -4   31.40    1.60
   5  -2   4   29.60    1.70
   5  -2   4   30.30    1.80
   5   2  -4   31.40    1.60
  -5   3  -4  104.49    3.80
  -5   3  -4  109.39    3.90
  -5   3  -4  104.69    3.80
  -5  -3   4  107.59    3.30
  -5  -3   4  106.89    3.20
  -5  -3   4  109.79    3.30
  -5  -3   4  102.99    3.50
   5   3  -4  108.69    3.40
   5   3  -4  109.19    3.30
   5  -3   4  111.69    4.00
   5  -3   4  111.29    3.90
   5   3  -4  107.79    3.30
   5  -3   4  105.89    3.90
   5  -3   4  108.69    4.00
  -5   4  -4   16.90    1.40
  -5   4  -4   16.60    1.50
  -5  -4   4   14.60    0.80
  -5  -4   4   14.30    0.90
   5   4  -4   15.60    1.00
   5   4  -4   14.70    1.00
   5  -4   4   12.40    1.30
   5  -4   4   18.60    1.60
   5  -4   4   16.50    1.40
  -5   5  -4    7.50    1.20
  -5  -5   4    8.10    0.70
  -5   5  -4    6.50    1.20
   5   5  -4    6.60    0.50
   5   5  -4    7.90    0.60
   5  -5   4    5.30    0.40
   5  -5   4    7.00    1.20
   5  -5   4    8.20    1.30
   5  -5   4    8.00    1.30
  -5   6  -4    3.60    1.10
  -5  -6   4    7.40    1.80
  -5  -6   4    4.40    0.40
   5  -6   4    7.20    1.30
   5  -6   4    7.90    1.20
   5  -6   4    4.10    0.60
  -5  -7   4    0.30    1.10
  -5   7  -4    0.20    0.80
   5  -7   4   -0.50    0.70
  -5   8  -4   -0.60    1.30
  -5  -8   4    0.30    1.10
   5  -8   4   -1.30    0.80
  -6   8   4   -1.00    0.90
  -6  -8  -4    0.20    1.30
  -6   8   4   -1.10    0.90
   6   8   4    0.90    0.90
   6  -8  -4    0.70    1.20
  -6   7   4   -0.90    0.90
  -6  -7  -4    0.00    1.20
  -6   7   4   -0.30    1.00
   6   7   4   -1.90    0.70
   6  -7  -4    0.60    1.10
  -6   6   4   -0.80    0.90
  -6  -6  -4    1.70    1.30
  -6   6   4    0.30    1.00
  -6   6   4    1.70    1.10
   6   6   4    1.00    0.90
   6  -6  -4    1.50    1.00
   6  -6  -4    0.10    0.90
   6  -6  -4    0.40    0.70
  -6   5   4    1.10    1.00
  -6   5   4    0.90    0.60
  -6  -5  -4   -0.20    0.60
  -6  -5  -4    0.00    0.90
  -6   5   4    1.00    1.00
  -6   5   4    0.40    0.90
  -6  -5  -4    1.40    0.80
   6  -5  -4    0.50    1.00
   6   5   4    0.50    0.70
   6   5   4   -0.90    0.80
   6  -5  -4   -0.30    0.90
   6   5   4    1.00    0.80
   6  -5  -4   -0.20    0.80
  -6   4   4    0.20    0.80
  -6  -4  -4   -0.50    0.50
  -6  -4  -4    1.40    1.00
  -6   4   4   -0.30    0.60
  -6   4   4    0.40    0.50
  -6   4   4    0.30    0.90
   6   4   4    0.40    0.80
   6   4   4   -0.30    0.70
   6   4   4    1.20    0.80
   6  -4  -4    0.10    0.80
   6  -4  -4   -0.40    0.50
   6  -4  -4    1.50    0.90
  -6   3   4   16.30    1.60
  -6   3   4   19.90    2.10
  -6   3   4   16.10    1.30
  -6   3   4   18.80    1.90
  -6  -3  -4   22.10    2.10
  -6  -3  -4   21.30    1.60
   6  -3  -4   22.00    1.80
   6   3   4   17.50    1.60
   6  -3  -4   15.90    1.60
   6  -3  -4   18.40    1.70
   6   3   4   21.90    1.70
   6   3   4   21.80    1.70
  -6   2   4   21.90    1.60
  -6   2   4   23.00    1.80
  -6   2   4   22.60    1.60
  -6  -2  -4   21.70    1.50
  -6  -2  -4   20.20    1.50
  -6  -2  -4   23.50    2.10
  -6   2   4   19.90    1.50
  -6   2   4   20.10    1.70
   6   2   4   21.60    1.60
   6   2   4   24.00    1.70
   6  -2  -4   23.10    1.80
   6   2   4   20.80    1.70
   6   2   4   20.20    1.60
   6  -2  -4   22.10    1.80
   6  -2  -4   21.20    1.70
   6  -2  -4   21.90    1.80
  -6   1   4   28.90    2.00
  -6   1   4   24.50    1.60
  -6  -1  -4   29.00    2.10
  -6   1   4   31.40    2.00
  -6   1   4   29.30    1.80
  -6  -1  -4   27.70    1.70
  -6  -1  -4   28.30    1.80
   6   1   4   29.00    2.00
   6   1   4   30.50    1.90
   6   1   4   26.50    1.70
   6  -1  -4   31.60    2.00
   6   1   4   28.90    1.80
   6  -1  -4   29.10    1.90
   6  -1  -4   26.60    1.80
   6  -1  -4   28.70    1.90
  -6   0   4   -0.20    0.70
  -6   0  -4    0.10    0.50
  -6   0   4    0.00    0.70
  -6   0   4    0.30    0.50
  -6   0   4   -0.20    0.40
  -6   0  -4    0.10    0.40
  -6   0  -4   -0.10    0.60
   6   0  -4    0.20    0.50
   6   0   4    0.60    0.70
   6   0   4    0.30    0.50
   6   0  -4    0.80    0.70
   6   0  -4    0.90    0.70
   6   0   4    0.30    0.50
   6   0  -4   -0.20    0.70
   6   0   4    1.20    0.80
  -6  -1   4   25.20    1.60
  -6   1  -4   30.20    1.80
  -6   1  -4   29.20    1.50
  -6  -1   4   27.30    1.60
  -6  -1   4   26.20    1.70
  -6  -1   4   26.80    1.70
  -6   1  -4   29.30    1.80
  -6   1  -4   27.70    1.90
   6  -1   4   26.10    1.80
   6   1  -4   25.90    1.60
   6   1  -4   27.30    1.70
   6   1  -4   27.90    1.80
   6  -1   4   27.20    1.80
   6   1  -4   26.80    1.70
   6  -1   4   30.70    2.00
   6  -1   4   25.40    1.80
  -6   2  -4   22.30    1.50
  -6   2  -4   22.20    1.60
  -6  -2   4   21.10    1.30
  -6  -2   4   20.80    1.50
  -6  -2   4   19.70    1.30
  -6   2  -4   21.20    1.50
  -6  -2   4   20.60    1.40
  -6   2  -4   20.30    0.80
   6  -2   4   20.50    1.50
   6  -2   4   18.80    1.50
   6   2  -4   21.30    1.40
   6   2  -4   18.90    1.40
   6  -2   4   20.80    1.70
   6  -2   4   19.60    1.60
   6   2  -4   18.70    1.40
   6   2  -4   20.50    1.40
  -6  -3   4   19.00    1.20
  -6  -3   4   19.10    1.30
  -6   3  -4   20.80    1.70
  -6  -3   4   16.80    1.20
  -6   3  -4   18.70    1.50
  -6  -3   4   20.80    1.40
   6  -3   4   22.90    1.80
   6   3  -4   20.40    1.40
   6  -3   4   15.60    1.40
   6  -3   4   19.50    1.60
   6   3  -4   19.10    1.30
   6   3  -4   16.60    1.30
   6   3  -4   16.20    1.20
  -6   4  -4    0.40    0.70
  -6  -4   4    1.10    0.50
  -6  -4   4    0.60    0.40
  -6   4  -4    0.40    0.80
   6   4  -4    0.70    0.60
   6  -4   4   -0.20    0.70
   6  -4   4    0.70    0.80
   6   4  -4   -0.30    0.20
   6  -4   4    0.30    0.60
   6   4  -4    0.60    0.40
   6   4  -4    0.40    0.40
  -6   5  -4    0.20    0.80
  -6   5  -4    0.40    0.70
  -6  -5   4    0.60    0.30
  -6  -5   4    0.50    0.40
   6  -5   4    0.80    0.90
   6  -5   4    2.30    1.00
   6  -5   4    0.60    0.80
   6   5  -4    0.90    0.50
   6   5  -4    0.40    0.40
  -6   6  -4    0.90    1.00
  -6  -6   4    0.10    1.20
   6  -6   4    0.90    0.90
   6  -6   4    1.30    0.80
  -6   7  -4   -0.20    0.90
  -6  -7   4    1.00    1.10
   6  -7   4    0.00    0.80
  -6  -8   4    0.70    1.20
  -6   8  -4   -0.80    1.10
   6  -8   4   -1.30    1.00
  -7  -8  -4    2.40    1.50
  -7   8   4    1.20    1.20
  -7   8   4   -1.20    1.10
   7   8   4    1.20    0.90
   7  -8  -4    0.90    1.20
  -7   7   4    0.60    1.20
  -7   7   4    1.30    1.30
  -7  -7  -4   -0.40    0.90
   7  -7  -4   -0.70    1.00
   7   7   4    1.50    1.00
  -7   6   4   23.40    2.40
  -7   6   4   19.10    2.40
  -7   6   4   18.60    2.30
  -7  -6  -4   15.90    2.60
   7  -6  -4   18.10    2.20
   7  -6  -4   17.80    2.30
   7   6   4   17.00    1.80
  -7  -5  -4    1.00    0.70
  -7   5   4    2.20    1.20
  -7   5   4    0.40    0.50
  -7   5   4   -0.10    1.00
  -7  -5  -4    1.10    0.90
  -7  -5  -4    0.80    1.20
   7   5   4    0.90    0.80
   7  -5  -4   -1.20    0.90
   7  -5  -4   -1.60    0.70
   7   5   4   -0.80    0.70
   7   5   4    0.20    1.00
  -7  -4  -4    0.10    0.60
  -7  -4  -4   -0.10    0.70
  -7   4   4    0.80    1.00
  -7   4   4    2.60    1.00
  -7   4   4    0.00    0.50
  -7   4   4   -0.20    0.70
   7   4   4    0.80    0.90
   7   4   4    1.90    0.90
   7  -4  -4   -0.70    0.60
   7  -4  -4    0.90    0.90
   7   4   4    1.00    0.80
  -7  -3  -4   65.79    3.90
  -7  -3  -4   70.49    3.10
  -7   3   4   68.39    3.20
  -7   3   4   66.49    2.80
  -7   3   4   62.19    3.50
  -7   3   4   70.69    3.50
   7  -3  -4   69.59    3.40
   7   3   4   63.09    3.10
   7   3   4   64.19    3.00
   7   3   4   67.99    3.20
   7  -3  -4   66.99    3.30
  -7   2   4    5.30    1.20
  -7  -2  -4    7.30    1.30
  -7  -2  -4    8.00    1.20
  -7   2   4    5.80    1.30
  -7   2   4    7.20    1.50
  -7   2   4    8.30    1.00
   7   2   4    8.70    1.30
   7  -2  -4    8.70    1.40
   7   2   4    6.70    1.10
   7   2   4    8.00    1.30
   7  -2  -4    8.40    1.50
   7  -2  -4    7.00    1.30
  -7   1   4    4.30    1.00
  -7   1   4    4.60    1.30
  -7   1   4    6.70    1.10
  -7  -1  -4    5.50    1.00
  -7   1   4    3.80    1.00
  -7  -1  -4    3.30    1.00
   7   1   4    5.40    1.10
   7   1   4    5.50    1.10
   7  -1  -4    6.00    1.10
   7   1   4    4.60    1.10
   7  -1  -4    5.00    1.10
   7  -1  -4    4.50    1.00
   7  -1  -4    3.80    1.00
  -7   0   4    0.10    0.60
  -7   0   4   -0.90    0.80
  -7   0   4   -1.00    0.70
  -7   0  -4   -0.60    0.40
  -7   0  -4    0.50    0.70
  -7   0  -4   -0.40    0.60
  -7   0   4    0.60    0.60
   7   0  -4    0.60    0.80
   7   0   4    0.50    0.80
   7   0  -4   -0.40    0.50
   7   0  -4    0.10    0.70
   7   0   4   -0.40    0.80
   7   0   4   -0.40    0.50
   7   0  -4    0.30    0.60
   7   0   4    0.20    0.80
  -7  -1   4    7.00    1.00
  -7   1  -4    4.80    0.80
  -7   1  -4    4.20    0.90
  -7  -1   4    2.50    0.80
  -7  -1   4    5.50    1.20
  -7   1  -4    3.20    1.10
  -7   1  -4    4.50    1.10
   7  -1   4    5.30    1.00
   7   1  -4    4.80    1.00
   7   1  -4    4.80    1.00
   7   1  -4    4.30    0.90
   7  -1   4    4.10    1.00
   7   1  -4    7.30    1.20
   7  -1   4    5.00    1.10
   7  -1   4    5.50    1.10
  -7  -2   4    8.50    1.10
  -7   2  -4    6.70    0.70
  -7   2  -4    8.30    1.30
  -7  -2   4    7.00    1.10
  -7   2  -4    4.90    1.10
  -7  -2   4    8.90    1.20
   7   2  -4    7.20    1.10
   7  -2   4    7.80    1.40
   7  -2   4    8.30    1.40
   7   2  -4    8.20    1.20
   7  -2   4    6.30    1.30
   7   2  -4    6.90    1.10
   7   2  -4    7.30    1.10
  -7   3  -4   64.19    3.20
  -7  -3   4   67.49    2.90
  -7  -3   4   64.89    2.70
  -7   3  -4   65.59    3.10
  -7  -3   4   68.39    2.80
   7   3  -4   62.99    2.60
   7  -3   4   69.09    3.40
   7  -3   4   67.99    3.10
   7   3  -4   68.79    2.90
   7  -3   4   65.19    3.30
   7   3  -4   68.79    2.90
   7   3  -4   67.29    2.70
  -7   4  -4   -1.10    0.70
  -7   4  -4    1.30    1.00
  -7  -4   4    1.00    0.60
   7  -4   4    0.10    0.80
   7   4  -4    0.20    0.70
   7  -4   4    0.90    0.80
   7   4  -4    0.20    0.50
   7   4  -4   -0.10    0.60
   7   4  -4    0.20    0.50
   7  -4   4    1.00    0.90
  -7   5  -4    0.50    0.80
  -7   5  -4    0.10    0.80
  -7  -5   4    0.30    0.50
   7   5  -4    0.00    0.60
   7  -5   4   -0.80    0.80
   7   5  -4   -0.20    0.50
   7  -5   4    0.60    0.90
   7  -5   4    0.60    0.80
  -7   6  -4   17.50    2.10
  -7  -6   4   17.60    2.70
   7  -6   4   19.40    2.10
   7  -6   4   17.90    1.90
   7   6  -4   16.80    1.00
  -7   7  -4    0.90    1.10
  -7  -7   4    1.10    1.40
   7  -7   4    0.30    1.00
  -7   8  -4   -0.70    1.40
  -7  -8   4    0.50    1.30
   7  -8   4    1.20    1.30
  -8   8   4    3.10    1.60
  -8   8   4    2.20    1.60
  -8  -8  -4    4.80    2.20
   8  -8  -4    0.80    1.40
   8   8   4    2.00    1.00
  -8   7   4   -1.20    1.00
  -8  -7  -4   -0.10    1.40
  -8   7   4    0.60    1.30
   8  -7  -4   -0.80    1.10
   8   7   4    0.80    1.00
  -8  -6  -4    3.80    1.60
  -8   6   4   -1.50    1.00
  -8   6   4    0.90    1.20
   8   6   4   -0.40    0.90
   8  -6  -4    1.50    1.20
   8  -6  -4   -1.40    1.10
  -8   5   4    2.80    1.30
  -8   5   4    2.40    1.30
  -8  -5  -4    1.10    1.00
   8   5   4    1.60    1.10
   8  -5  -4    3.50    1.20
   8   5   4    1.70    1.00
   8  -5  -4    2.10    1.10
  -8  -4  -4   -0.60    0.60
  -8   4   4    0.50    0.50
  -8   4   4    0.40    1.20
  -8  -4  -4   -0.60    0.80
  -8   4   4    0.90    1.20
   8   4   4    0.80    1.00
   8  -4  -4   -0.30    0.90
   8   4   4    0.80    0.90
   8  -4  -4   -0.10    0.70
   8   4   4    0.30    1.00
  -8   3   4    0.00    0.50
  -8   3   4    0.70    1.10
  -8   3   4    1.60    0.90
  -8  -3  -4   -0.30    0.70
  -8  -3  -4   -0.40    0.70
   8  -3  -4    0.60    1.00
   8   3   4    0.60    0.90
   8  -3  -4   -0.30    0.60
   8   3   4    0.00    0.90
   8   3   4    0.50    0.80
  -8   2   4    2.00    1.20
  -8   2   4    0.70    0.60
  -8   2   4    1.50    0.90
  -8  -2  -4    0.20    0.70
  -8  -2  -4    0.50    1.00
   8   2   4    0.50    0.60
   8   2   4    2.40    1.10
   8  -2  -4    1.20    1.00
   8  -2  -4    0.70    1.00
   8   2   4    1.40    1.00
  -8   1   4    3.80    1.30
  -8   1   4    4.30    1.20
  -8  -1  -4    4.00    1.20
  -8  -1  -4    5.20    1.20
   8   1   4    3.80    1.20
   8   1   4    3.80    1.10
   8  -1  -4    6.90    1.30
   8   1   4    1.90    1.00
   8  -1  -4    4.20    1.10
  -8   0  -4   -1.80    0.60
  -8   0   4   -0.90    1.00
  -8   0   4   -2.10    0.90
  -8   0   4   -0.20    0.50
   8   0   4    0.80    1.20
   8   0   4   -1.00    0.60
   8   0   4    1.30    0.80
   8   0  -4   -1.50    0.90
   8   0  -4   -0.10    0.70
   8   0  -4   -2.40    0.90
  -8   1  -4    3.90    0.80
  -8  -1   4    4.00    1.10
  -8  -1   4    4.60    1.10
  -8  -1   4    5.40    1.00
  -8   1  -4    5.10    1.30
   8   1  -4    5.30    1.20
   8  -1   4    5.00    1.30
   8  -1   4    3.80    1.00
   8   1  -4    2.40    1.00
   8   1  -4    3.70    1.10
  -8   2  -4    1.40    0.90
  -8  -2   4    0.30    0.80
  -8   2  -4    1.00    0.40
  -8  -2   4    1.40    0.70
  -8   2  -4    1.10    0.90
  -8  -2   4    0.60    0.70
   8   2  -4    1.00    0.80
   8  -2   4    0.80    0.80
   8   2  -4    0.50    0.80
   8   2  -4    0.70    0.80
   8  -2   4    1.80    1.10
  -8  -3   4    0.20    0.80
  -8   3  -4    0.50    1.00
  -8  -3   4    0.60    0.70
  -8  -3   4    0.80    0.60
  -8   3  -4    0.30    0.80
   8   3  -4    0.30    0.70
   8   3  -4    0.70    0.70
   8  -3   4    0.40    0.70
   8   3  -4   -1.10    0.60
   8  -3   4   -0.60    0.80
   8  -3   4    2.30    1.10
  -8  -4   4    0.30    0.50
  -8   4  -4    1.20    1.10
  -8   4  -4   -0.50    0.80
   8   4  -4    0.20    0.70
   8   4  -4    0.00    0.70
   8  -4   4    0.00    0.70
   8   4  -4    0.20    0.40
   8  -4   4   -0.40    0.60
   8  -4   4    2.20    1.10
  -8  -5   4    1.50    1.10
  -8   5  -4    2.70    1.00
  -8   5  -4    3.90    1.30
   8   5  -4    2.90    0.90
   8  -5   4    3.20    1.30
   8   5  -4    2.20    0.50
   8  -5   4    0.80    1.00
   8  -5   4    2.50    1.20
  -8  -6   4    0.70    1.20
  -8   6  -4    0.20    1.00
   8  -6   4   -0.90    0.90
   8   6  -4    0.50    0.60
  -8  -7   4   -1.00    1.20
  -8   7  -4    0.60    1.10
   8  -7   4    0.10    1.10
  -8  -8   4   -0.10    1.40
  -8   8  -4    2.60    1.30
   8  -8   4    2.90    1.40
  -9  -7  -4    0.30    1.50
  -9   7   4    1.00    1.30
  -9   7   4   -0.50    1.30
   9   7   4    0.20    1.00
   9  -7  -4    0.90    1.50
  -9   6   4    4.80    1.60
  -9  -6  -4    6.00    2.10
  -9   6   4    4.60    1.60
   9  -6  -4    4.10    1.70
   9   6   4    3.10    1.30
   9  -6  -4    4.10    1.50
  -9   5   4   -0.90    1.10
  -9   5   4    1.00    1.30
  -9  -5  -4    0.80    1.10
   9  -5  -4    0.30    1.20
   9  -5  -4   -1.10    1.10
   9   5   4   -1.00    0.80
  -9   4   4    2.10    1.30
  -9  -4  -4    1.30    1.40
  -9  -4  -4   -0.20    0.80
  -9   4   4    2.00    1.10
  -9   4   4   -0.30    0.50
   9   4   4    0.00    0.80
   9   4   4   -0.40    1.10
   9   4   4    0.40    0.90
   9  -4  -4   -1.00    1.10
   9  -4  -4   -0.60    1.00
  -9  -3  -4   11.50    1.90
  -9   3   4   13.30    1.40
  -9   3   4   13.40    1.90
  -9  -3  -4   15.50    1.90
  -9   3   4   13.40    2.10
   9  -3  -4   13.20    2.00
   9   3   4   14.20    1.90
   9   3   4   12.50    1.80
   9   3   4   11.90    1.80
   9  -3  -4   15.50    2.10
  -9  -2  -4   16.80    1.60
  -9  -2  -4   13.60    2.00
  -9   2   4   15.70    2.10
  -9   2   4   16.50    2.10
  -9   2   4   14.60    1.50
   9  -2  -4   17.00    1.80
   9   2   4   15.80    2.00
   9  -2  -4   14.20    1.90
   9   2   4   20.20    2.00
   9   2   4   14.80    1.60
  -9  -1  -4    1.30    0.90
  -9   1   4    1.30    1.20
  -9   1   4    3.90    1.30
   9   1   4    3.20    1.20
   9  -1  -4    1.10    1.10
   9  -1  -4    0.00    1.00
   9   1   4    1.30    1.10
  -9   0  -4    0.70    0.80
  -9   0   4    2.30    1.00
  -9   0   4    3.90    1.30
   9   0  -4    1.30    0.90
   9   0  -4    2.40    1.00
   9   0  -4    2.10    0.90
   9   0   4    3.00    1.30
   9   0   4    2.60    1.20
  -9  -1   4    0.90    1.00
  -9  -1   4    3.00    1.10
  -9  -1   4    1.80    0.90
  -9   1  -4    1.10    1.10
  -9   1  -4    1.10    0.70
   9  -1   4    1.80    0.90
   9  -1   4    0.90    0.90
   9   1  -4    1.50    1.00
   9   1  -4    2.40    1.10
   9   1  -4    1.90    1.00
  -9  -2   4   18.40    1.70
  -9  -2   4   15.10    1.50
  -9  -2   4   19.20    1.90
  -9   2  -4   16.70    1.20
  -9   2  -4   16.30    2.10
   9  -2   4   16.90    2.10
   9  -2   4   19.40    1.90
   9   2  -4   19.70    1.70
   9   2  -4   20.80    1.80
   9   2  -4   20.10    1.80
  -9  -3   4   14.70    1.40
  -9  -3   4   14.40    1.50
  -9   3  -4   13.50    2.00
  -9  -3   4   13.80    1.70
   9   3  -4   13.50    1.60
   9  -3   4   15.50    2.20
   9   3  -4   15.60    1.80
   9  -3   4   15.80    2.00
   9   3  -4   16.10    1.60
  -9   4  -4    3.20    1.30
  -9  -4   4    0.10    0.60
   9   4  -4    0.00    0.70
   9   4  -4    0.20    0.80
   9  -4   4   -1.10    1.00
   9   4  -4    1.40    0.90
   9  -4   4   -0.40    1.00
  -9  -5   4   -1.60    1.20
  -9   5  -4    0.80    1.10
   9   5  -4    0.80    0.80
   9  -5   4   -0.20    1.00
   9  -5   4   -0.30    1.00
  -9  -6   4    4.10    1.90
  -9   6  -4    1.80    1.20
   9  -6   4    4.70    1.60
   9   6  -4    5.50    1.00
  -9   7  -4    0.70    1.20
  -9  -7   4    0.20    1.40
   9  -7   4   -0.40    1.20
 -10  -7  -4    1.60    1.80
 -10   7   4    0.20    1.50
 -10   7   4    2.70    1.50
  10   7   4    0.70    1.20
  10  -7  -4   -1.30    1.40
 -10  -6  -4   -0.60    1.30
 -10   6   4    0.00    1.40
 -10   6   4    0.30    1.50
  10  -6  -4    1.20    1.50
  10  -6  -4    0.00    1.30
  10   6   4    1.10    1.20
 -10  -5  -4    0.00    1.00
 -10   5   4   -0.10    1.30
 -10   5   4   -1.90    1.00
  10  -5  -4    0.20    1.30
  10  -5  -4    0.10    1.00
  10   5   4   -0.80    1.10
 -10   4   4    0.80    1.40
 -10   4   4   -1.10    1.20
 -10  -4  -4   -0.10    1.00
  10   4   4   -0.20    1.00
  10  -4  -4   -0.80    0.90
  10   4   4   -0.90    1.00
  10  -4  -4   -1.60    1.00
 -10  -3  -4    5.80    1.60
 -10   3   4    9.30    1.20
 -10   3   4    6.70    1.80
 -10   3   4    9.30    2.00
  10  -3  -4    9.10    1.70
  10   3   4    8.40    1.70
  10   3   4    6.40    1.40
  10   3   4   10.00    1.80
  10  -3  -4    8.90    1.80
 -10  -2  -4    1.70    1.20
 -10   2   4    1.60    1.40
 -10   2   4   -0.30    0.80
  10   2   4   -2.10    0.90
  10  -2  -4    1.10    1.20
  10   2   4    1.40    1.20
  10  -2  -4    2.70    1.30
 -10   1   4    1.50    1.20
 -10  -1  -4   -0.40    0.90
 -10   1   4    1.20    1.10
  10  -1  -4    1.10    0.90
  10   1   4    0.50    0.80
  10   1   4   -1.20    1.00
  10  -1  -4   -0.70    0.70
 -10   0   4    0.80    1.20
 -10   0   4    0.80    0.90
 -10   0  -4    0.40    0.80
  10   0   4    0.30    0.90
  10   0  -4    0.20    0.90
  10   0   4    0.40    0.80
  10   0  -4    1.40    1.10
 -10   1  -4    1.70    1.00
 -10   1  -4    0.80    0.70
 -10  -1   4    1.20    1.20
 -10  -1   4    1.60    1.10
  10   1  -4    0.40    0.80
  10  -1   4    0.10    1.10
  10  -1   4    1.00    1.30
  10   1  -4   -0.50    1.00
  10   1  -4    2.60    1.20
 -10  -2   4   -0.20    0.80
 -10   2  -4    1.10    1.00
 -10  -2   4    0.20    0.80
 -10  -2   4   -0.20    1.00
 -10   2  -4    0.00    0.50
  10   2  -4    1.60    1.00
  10   2  -4   -1.00    0.90
  10  -2   4    0.40    1.20
  10   2  -4   -0.80    0.70
  10  -2   4   -1.20    1.00
 -10   3  -4    8.80    1.60
 -10  -3   4   10.00    1.60
 -10  -3   4    8.00    1.30
 -10  -3   4    9.20    1.50
  10  -3   4   12.20    2.10
  10  -3   4    8.70    1.80
  10   3  -4    6.90    1.40
  10   3  -4   11.20    1.50
  10   3  -4   10.90    1.70
 -10   4  -4   -0.90    1.00
  10  -4   4   -1.30    1.10
  10   4  -4   -0.30    0.80
  10   4  -4    0.00    1.00
  10  -4   4    0.90    1.20
 -10   5  -4    0.00    1.10
 -10  -5   4    0.30    1.40
  10  -5   4    0.30    1.40
  10  -5   4   -1.50    1.00
  10   5  -4    0.10    0.80
 -10   6  -4   -0.40    1.20
 -10  -6   4   -0.20    1.00
  10   6  -4   -1.20    0.70
  10  -6   4   -0.10    1.30
 -10  -7   4    1.50    1.40
 -10   7  -4    1.20    1.20
  10  -7   4   -0.40    1.30
 -11  -6  -4    1.30    1.70
 -11   6   4    4.30    1.80
  11   6   4    5.00    1.60
  11  -6  -4    3.40    1.90
  11  -6  -4    4.70    1.80
 -11   5   4   -2.10    1.30
 -11   5   4   -0.40    1.50
 -11  -5  -4    0.20    1.50
  11   5   4   -1.10    1.10
  11  -5  -4   -1.30    1.40
  11  -5  -4   -1.20    1.20
 -11   4   4    1.90    1.60
 -11  -4  -4    0.70    1.50
 -11   4   4   -1.10    1.30
  11   4   4    0.00    1.00
  11  -4  -4    0.20    1.40
  11  -4  -4   -0.80    0.90
  11   4   4   -0.20    1.20
 -11   3   4    8.00    2.00
 -11  -3  -4    6.50    1.80
 -11   3   4    7.10    2.00
  11  -3  -4    7.30    2.00
  11   3   4    8.40    1.80
  11  -3  -4   10.80    1.90
  11   3   4    6.60    1.60
 -11  -2  -4    4.50    1.50
 -11   2   4    4.20    1.70
 -11   2   4    7.10    1.90
  11  -2  -4    5.40    1.50
  11   2   4    4.70    1.60
  11   2   4    2.20    1.20
  11  -2  -4    5.50    1.70
 -11  -1  -4   -1.20    0.90
 -11   1   4   -1.10    0.90
 -11   1   4    0.50    1.30
  11   1   4   -0.10    1.20
  11  -1  -4    0.40    1.00
  11  -1  -4    1.00    1.30
  11   1   4    0.50    1.20
 -11   0  -4    3.80    1.20
 -11   0   4    2.60    1.50
 -11   0   4    5.10    1.40
  11   0  -4    3.00    1.30
  11   0  -4    3.40    1.50
  11   0   4    4.20    1.50
  11   0   4    7.00    1.80
 -11  -1   4    1.00    1.20
 -11   1  -4   -0.60    0.60
 -11  -1   4   -0.80    0.90
 -11   1  -4   -0.70    1.20
  11  -1   4   -1.50    0.70
  11   1  -4   -1.30    0.70
  11  -1   4   -0.10    0.80
  11   1  -4   -1.00    1.00
 -11   2  -4    3.10    0.70
 -11  -2   4    4.40    1.40
 -11  -2   4    3.80    1.20
 -11   2  -4    4.50    1.60
  11   2  -4    0.70    1.10
  11  -2   4    3.20    1.60
  11   2  -4    4.20    1.40
  11  -2   4    5.30    1.80
  11   2  -4    4.70    1.30
 -11  -3   4    8.80    1.60
 -11   3  -4   11.70    2.20
 -11  -3   4   10.80    1.70
  11   3  -4    6.90    1.50
  11  -3   4    8.40    1.90
  11   3  -4    9.80    1.80
  11  -3   4   12.20    2.30
 -11   4  -4   -1.90    1.00
  11   4  -4   -1.50    0.80
  11  -4   4   -2.10    1.10
  11  -4   4   -1.50    0.80
 -11  -5   4    0.90    1.20
 -11   5  -4    2.00    1.40
  11   5  -4    0.20    0.90
  11  -5   4   -1.10    1.30
  11  -5   4    2.00    1.40
 -11  -6   4    2.50    1.60
 -11   6  -4    2.40    1.50
  11  -6   4    3.10    1.80
  11   6  -4    5.30    1.30
 -12   6   4    0.20    1.60
 -12  -6  -4    0.80    1.60
  12  -6  -4   -0.40    1.50
  12   6   4    1.70    1.40
 -12   5   4   -1.50    1.40
 -12   5   4    0.90    1.60
 -12  -5  -4   -1.00    1.60
  12  -5  -4    1.70    1.80
  12  -5  -4    0.80    1.60
  12   5   4    0.00    1.30
 -12   4   4   -0.70    1.60
 -12   4   4    0.80    1.30
 -12  -4  -4    0.40    1.60
  12  -4  -4    2.10    1.70
  12  -4  -4    0.10    1.10
  12   4   4   -0.70    1.10
 -12  -3  -4    1.00    1.20
 -12   3   4   -0.50    1.50
 -12   3   4   -0.70    1.50
  12   3   4   -2.00    0.90
  12   3   4   -2.40    1.00
  12  -3  -4    2.30    1.50
  12  -3  -4   -1.90    0.80
 -12   2   4   -2.00    1.20
 -12   2   4    1.80    1.70
 -12  -2  -4   -0.80    1.10
  12  -2  -4   -0.90    1.30
  12  -2  -4    1.70    1.10
  12   2   4   -0.50    1.10
  12   2   4    1.10    1.10
 -12   1   4   -1.80    0.90
 -12  -1  -4   -0.50    1.00
 -12   1   4    0.90    1.50
  12   1   4    1.00    1.40
  12  -1  -4   -0.40    1.30
  12  -1  -4   -0.30    1.00
  12   1   4   -0.20    1.20
 -12   0  -4   -1.50    0.90
 -12   0   4   -0.80    0.90
 -12   0   4   -0.90    1.40
  12   0  -4   -0.90    1.30
  12   0   4   -0.30    1.50
  12   0  -4   -0.30    1.00
  12   0   4    0.50    1.10
 -12  -1   4    0.30    1.30
 -12   1  -4   -0.60    0.90
 -12   1  -4   -0.70    0.70
 -12  -1   4    1.50    1.20
  12   1  -4    1.50    1.30
  12  -1   4   -0.70    0.90
  12   1  -4    1.10    1.30
  12  -1   4   -2.30    1.10
 -12  -2   4    2.10    1.20
 -12   2  -4    1.00    0.70
 -12   2  -4    1.80    1.60
 -12  -2   4   -0.30    1.20
  12   2  -4    1.00    1.10
  12   2  -4    1.50    1.30
  12  -2   4    0.60    1.10
  12  -2   4   -1.80    1.20
 -12   3  -4   -1.30    1.10
 -12  -3   4    0.80    1.30
 -12  -3   4   -0.20    0.90
  12   3  -4    0.60    1.00
  12  -3   4    1.20    1.60
  12  -3   4    1.40    1.10
  12   3  -4    0.60    1.10
 -12  -4   4    0.60    1.60
 -12   4  -4   -1.10    0.80
  12  -4   4   -0.60    1.30
  12   4  -4    0.30    1.20
  12  -4   4   -0.10    1.30
 -12   5  -4    1.10    1.40
 -12  -5   4   -0.20    1.10
  12   5  -4    1.00    1.10
  12  -5   4    0.50    1.00
  12  -5   4    0.60    1.60
 -12   6  -4   -0.20    1.40
 -12  -6   4   -1.40    1.60
  12   6  -4   -0.80    0.80
  12  -6   4    0.00    1.60
 -13  -5  -4   -2.00    1.60
 -13   5   4    0.80    1.80
 -13   5   4   -0.10    1.60
  13  -5  -4   -1.30    1.30
  13  -5  -4   -0.30    1.80
  13   5   4    0.40    1.50
 -13   4   4    0.50    1.60
 -13   4   4   -1.00    1.60
 -13  -4  -4    0.00    1.60
  13  -4  -4    0.80    1.70
  13   4   4    0.10    1.40
  13  -4  -4    1.00    1.60
 -13   3   4   -0.80    1.50
 -13  -3  -4    1.80    1.50
 -13   3   4    0.50    1.80
  13   3   4    2.90    1.40
  13  -3  -4    1.80    1.40
  13   3   4    1.70    1.50
  13  -3  -4    4.30    2.00
 -13   2   4    3.60    2.00
 -13  -2  -4    3.80    1.60
 -13   2   4    0.50    1.70
  13  -2  -4    6.50    2.10
  13   2   4    1.40    1.50
  13   2   4    2.50    1.60
  13  -2  -4    4.50    1.60
 -13   1   4   -2.10    1.00
 -13   1   4    1.10    1.60
 -13  -1  -4    0.60    1.10
  13   1   4    1.20    1.40
  13  -1  -4    0.20    1.10
  13  -1  -4    1.20    1.50
  13   1   4    0.00    1.10
 -13   0  -4    1.50    1.10
 -13   0   4    0.90    1.30
 -13   0   4   -0.20    1.10
  13   0  -4    1.30    1.60
  13   0   4   -0.80    1.20
  13   0   4    0.10    1.50
  13   0  -4    0.50    1.30
 -13  -1   4   -0.30    1.10
 -13  -1   4    0.10    1.20
 -13   1  -4    0.00    0.80
  13   1  -4   -2.30    1.10
  13   1  -4   -0.30    1.10
  13  -1   4    0.70    1.40
  13  -1   4   -1.30    1.40
 -13  -2   4    5.10    1.40
 -13   2  -4    4.60    2.00
 -13  -2   4    0.60    1.40
  13  -2   4    1.60    1.60
  13   2  -4    1.70    1.50
  13   2  -4    3.70    1.40
  13  -2   4    4.30    1.90
 -13   3  -4    0.90    1.70
 -13  -3   4    2.10    1.60
  13   3  -4    0.80    1.30
  13  -3   4    3.30    1.80
  13  -3   4    1.00    1.20
 -13   4  -4    1.00    1.20
 -13  -4   4    0.00    1.20
  13   4  -4   -1.80    1.00
  13  -4   4   -0.90    1.50
  13  -4   4    0.40    1.60
 -13  -5   4   -1.60    1.60
 -13   5  -4    2.10    1.20
  13  -5   4    0.10    1.50
  13  -5   4   -0.20    1.20
  13   5  -4   -0.10    1.10
 -14   4   4    1.30    2.00
 -14   4   4   -0.70    1.20
 -14  -4  -4   -0.90    1.10
  14   4   4   -1.20    1.30
  14  -4  -4    0.00    1.60
  14  -4  -4   -0.50    1.80
 -14   3   4    0.80    1.80
 -14   3   4    1.40    1.70
 -14  -3  -4   -2.00    1.40
  14  -3  -4   -1.90    1.50
  14  -3  -4   -1.50    1.60
  14   3   4   -1.30    1.20
 -14   2   4    0.60    1.20
 -14  -2  -4   -0.20    1.40
 -14   2   4   -0.10    1.30
  14   2   4    0.40    1.50
  14   2   4    0.60    1.50
  14  -2  -4    0.10    1.70
  14  -2  -4    0.60    1.30
 -14  -1  -4   -0.10    1.20
 -14   1   4   -1.80    1.50
 -14   1   4   -2.00    1.70
  14  -1  -4   -1.30    1.40
  14  -1  -4    1.20    1.80
  14   1   4    1.30    1.70
  14   1   4    0.00    1.50
 -14   0   4    2.00    1.60
 -14   0   4    1.30    1.60
 -14   0  -4   -0.10    1.00
  14   0  -4   -0.70    1.00
  14   0   4   -0.10    1.60
  14   0   4   -0.10    1.10
  14   0  -4    0.30    1.60
 -14  -1   4   -0.40    0.80
 -14  -1   4   -0.40    1.40
  14  -1   4    1.00    1.70
  14   1  -4   -1.30    1.30
  14  -1   4   -0.10    1.10
  14   1  -4    0.40    1.10
 -14  -2   4   -1.30    1.20
 -14  -2   4    0.40    1.10
  14   2  -4   -0.80    1.30
  14   2  -4   -0.20    1.30
  14  -2   4   -0.90    1.40
  14  -2   4    0.20    1.70
 -14  -3   4    0.50    1.60
 -14   3  -4   -0.80    1.70
  14   3  -4   -1.00    1.10
  14  -3   4   -0.60    1.20
  14  -3   4    1.90    1.40
 -14  -4   4    2.60    1.90
 -14   4  -4   -1.80    1.00
  14  -4   4   -0.90    1.70
  14   4  -4   -1.10    1.10
  14  -4   4   -0.30    1.60
 -15   3   4   -0.10    1.80
 -15  -3  -4   -0.60    1.50
 -15   3   4    1.50    2.20
  15  -3  -4   -0.20    1.80
  15   3   4    0.40    1.60
  15  -3  -4    0.50    1.90
 -15  -2  -4    0.80    1.40
 -15   2   4    0.30    2.00
 -15   2   4    2.60    1.70
  15   2   4    1.60    1.70
  15   2   4    3.30    1.60
  15  -2  -4    0.40    1.50
  15  -2  -4    2.90    2.00
 -15   1   4    1.00    1.90
 -15   1   4    0.30    1.90
 -15  -1  -4    0.80    1.30
  15   1   4   -0.10    1.20
  15  -1  -4    0.40    1.90
  15  -1  -4   -2.30    1.00
  15   1   4   -0.30    1.60
 -15   0  -4    2.90    1.30
 -15   0   4    5.20    2.20
 -15   0   4    2.20    1.50
  15   0   4    3.90    2.00
  15   0   4    0.50    1.70
  15   0  -4    0.70    1.70
  15   0  -4    1.50    1.90
 -15  -1   4    0.10    1.50
 -15  -1   4    1.70    1.50
 -15  -1   4    1.00    1.60
  15  -1   4   -1.00    1.80
  15   1  -4    0.50    1.10
  15   1  -4   -2.70    1.40
  15  -1   4    0.00    1.20
 -15  -2   4    3.40    1.90
 -15  -2   4    2.70    1.90
  15  -2   4    1.40    2.00
  15  -2   4    3.60    1.90
  15   2  -4   -0.70    1.50
 -15  -3   4   -0.60    1.60
  15  -3   4    3.40    1.80
  15  -3   4   -0.60    1.70
  15   3  -4   -0.30    1.30
 -16   2   4    0.90    1.90
 -16  -2  -4    1.90    1.70
  16  -2  -4   -1.80    1.70
  16  -2  -4   -0.10    1.60
  16   2   4   -0.20    1.70
 -16   1   4    0.10    1.40
 -16   1   4    0.40    1.70
 -16  -1  -4    0.60    1.50
  16  -1  -4   -0.30    1.40
  16   1   4   -0.80    1.60
  16   1   4   -0.30    1.70
  16  -1  -4    3.40    2.10
 -16   0   4    0.80    2.20
 -16   0   4    1.90    2.00
 -16   0   4    3.00    1.70
  16   0   4    0.40    1.20
  16   0   4   -0.50    1.70
  16   0  -4    4.60    2.20
  16   0  -4   -1.60    1.40
 -16  -1   4   -1.90    1.50
 -16  -1   4   -3.10    1.70
 -16  -1   4   -0.40    1.40
  16   1  -4    1.60    1.90
  16  -1   4    0.00    1.30
  16  -1   4   -2.40    1.60
 -16  -2   4   -1.40    1.40
  16  -2   4    1.00    2.20
  16   2  -4    1.00    1.80
  16  -2   4   -1.90    1.70
   0   9   5    0.70    1.00
   0  -9  -5   -0.20    1.10
   0  -9  -5   -0.30    0.80
   0   8   5    0.70    1.00
   0  -8  -5    0.10    0.90
   0  -8  -5    0.80    0.90
   0  -7  -5   -0.30    0.80
   0   7   5   -0.40    0.80
   0  -7  -5    0.20    0.80
   0   6   5    0.80    0.90
   0   6   5    0.40    0.70
   0  -6  -5   -0.20    0.70
   0  -6  -5   -0.70    0.60
   0  -6  -5    1.00    0.70
   0  -6  -5    0.60    0.80
   0   6   5   -0.50    0.70
   0   6   5    0.20    0.90
   0  -5  -5   -0.20    0.50
   0   5   5    1.00    0.80
   0  -5  -5    0.30    0.60
   0  -5  -5    0.50    0.70
   0   5   5    0.20    0.80
   0  -5  -5    0.70    0.70
   0   5   5   -0.10    0.70
   0   5   5   -0.90    0.60
   0  -4  -5   12.10    1.20
   0   4   5   11.10    1.40
   0  -4  -5   10.80    1.20
   0   4   5   10.10    1.20
   0  -4  -5   13.00    1.10
   0  -4  -5    9.40    1.30
   0   4   5   10.90    1.10
   0   4   5   11.80    1.40
   0   4   5   10.20    1.30
   0  -4  -5   11.70    1.10
   0  -3  -5   -0.40    0.50
   0   3   5   -0.70    0.70
   0  -3  -5    0.20    0.50
   0  -3  -5    0.30    0.60
   0   3   5   -0.10    0.60
   0   3   5   -0.90    0.50
   0  -3  -5   -0.20    0.50
   0   3   5   -0.90    0.40
   0   2   5  575.34   14.00
   0   2   5  564.94   15.80
   0  -2  -5  559.94   14.10
   0   2   5  559.44   14.20
   0  -2  -5  559.64   15.80
   0  -2  -5  559.64   14.20
   0   2   5  546.15   14.20
   0  -2  -5  572.94   14.00
   0  -1  -5   -0.30    0.50
   0   1   5   -1.00    0.30
   0   1   5    0.20    0.60
   0   1   5    0.80    0.50
   0  -1  -5   -0.20    0.50
   0  -1  -5   -0.60    0.30
   0  -1  -5    1.50    0.60
   0   1   5   -0.40    0.50
   0   0   5    0.80    0.40
   0   0   5    0.20    0.30
   0   0  -5    0.00    0.40
   0   0   5    0.30    0.40
   0   0  -5    0.00    0.30
   0   0  -5    0.00    0.30
   0   0  -5    0.10    0.40
   0   0   5    0.50    0.50
   0   1  -5    0.00    0.30
   0   1  -5   -0.40    0.30
   0   1  -5   -0.50    0.30
   0  -1   5   -0.10    0.30
   0  -1   5    0.40    0.40
   0   2  -5  557.34   13.30
   0   2  -5  547.65   13.40
   0  -2   5  566.74   13.50
   0  -2   5  570.34   13.50
   0  -3   5    0.40    0.30
   0  -3   5    0.10    0.30
   0  -3   5    0.00    0.20
   0   3  -5   -0.10    0.30
   0   4  -5   11.80    0.50
   0  -4   5   10.80    0.60
   0   4  -5   10.20    1.40
   0  -4   5   12.90    0.70
   0  -5   5    0.00    0.30
   0  -5   5   -0.20    0.20
   0   5  -5   -0.20    0.80
   0   6  -5   -0.30    0.90
   0  -6   5    0.90    0.70
   0  -6   5   -0.10    0.30
   0  -6   5    0.20    0.30
   0   7  -5   -1.20    0.90
   0  -7   5    0.50    0.90
   0  -7   5    0.00    0.30
   0  -8   5    0.50    0.90
   0   8  -5   -0.60    1.20
   0   9  -5   -0.80    1.30
  -1  -9  -5    0.30    0.90
  -1   9   5    0.40    1.00
  -1  -9  -5    0.00    1.20
   1  -9  -5    1.20    1.00
   1  -9  -5   -1.40    1.20
   1   9   5   -0.10    0.80
  -1   8   5    2.40    1.10
  -1   8   5   -0.20    1.10
  -1  -8  -5    0.70    1.10
  -1  -8  -5    2.10    0.90
   1  -8  -5   -0.20    0.80
   1   8   5    1.20    1.00
   1  -8  -5   -0.30    0.90
  -1  -7  -5    7.30    1.30
  -1   7   5    6.80    1.40
  -1  -7  -5    3.30    1.30
  -1   7   5    5.90    1.60
   1  -7  -5    5.30    1.50
   1   7   5    6.90    1.30
   1  -7  -5    4.80    1.20
  -1  -6  -5   -0.40    0.50
  -1   6   5   -0.10    0.80
  -1   6   5    0.40    0.80
  -1   6   5   -0.50    0.80
  -1  -6  -5    0.30    0.80
  -1  -6  -5   -0.80    0.50
  -1  -6  -5    0.90    0.70
  -1   6   5    1.00    0.90
   1  -6  -5    0.20    0.60
   1  -6  -5    0.70    0.90
   1  -6  -5   -0.90    0.70
   1   6   5    0.50    0.70
   1   6   5    0.80    0.90
   1  -6  -5    0.80    0.80
  -1  -5  -5   11.40    1.20
  -1  -5  -5   11.20    1.40
  -1   5   5   12.30    1.50
  -1   5   5   11.60    1.60
  -1  -5  -5   10.30    1.60
  -1   5   5   11.70    1.40
  -1   5   5   13.30    1.60
   1  -5  -5   12.30    1.30
   1   5   5   11.90    1.40
   1   5   5    9.70    1.40
   1  -5  -5   10.50    1.30
   1   5   5   11.90    1.40
   1  -5  -5    8.40    1.30
   1  -5  -5   12.80    1.50
  -1  -4  -5    0.30    0.50
  -1   4   5   -1.30    0.50
  -1  -4  -5    1.00    0.70
  -1   4   5    0.50    0.60
  -1  -4  -5    0.90    0.60
  -1   4   5    1.80    0.90
  -1   4   5    1.50    0.70
  -1   4   5    0.90    0.60
  -1  -4  -5    0.50    0.60
   1   4   5    0.30    0.60
   1  -4  -5    0.70    0.60
   1   4   5    0.20    0.50
   1  -4  -5    0.60    0.60
   1   4   5    0.10    0.60
   1  -4  -5    1.00    0.60
   1  -4  -5    0.30    0.60
   1   4   5   -0.40    0.60
   1  -4  -5   -0.40    0.60
  -1   3   5   -0.80    0.60
  -1   3   5   -0.40    0.50
  -1   3   5   -0.60    0.40
  -1  -3  -5    0.20    0.70
  -1  -3  -5   -0.10    0.50
  -1   3   5    0.40    0.70
  -1   3   5    0.10    0.50
  -1  -3  -5    0.60    0.50
  -1  -3  -5    0.60    0.60
   1  -3  -5    0.30    0.50
   1   3   5    0.10    0.70
   1   3   5   -0.20    0.50
   1  -3  -5    0.20    0.50
   1   3   5    0.20    0.50
   1  -3  -5    0.10    0.40
   1   3   5   -0.60    0.60
   1  -3  -5    0.40    0.60
   1  -3  -5   -0.70    0.50
  -1   2   5    5.30    0.80
  -1  -2  -5    5.00    0.80
  -1  -2  -5    5.60    0.90
  -1   2   5    4.40    0.70
  -1   2   5    5.10    0.90
  -1  -2  -5    5.10    0.80
  -1  -2  -5    6.60    1.00
  -1   2   5    5.60    1.00
  -1   2   5    6.60    0.70
   1  -2  -5    4.80    0.80
   1   2   5    5.40    0.80
   1   2   5    6.20    0.90
   1   2   5    4.90    0.70
   1  -2  -5    5.80    0.80
   1  -2  -5    6.00    0.80
   1  -2  -5    4.90    0.70
   1   2   5    4.10    0.70
  -1   1   5  185.68    5.50
  -1   1   5  191.18    5.30
  -1  -1  -5  189.88    5.30
  -1  -1  -5  198.18    5.30
  -1  -1  -5  191.48    6.00
  -1  -1  -5  195.18    5.50
  -1   1   5  191.68    5.40
  -1   1   5  187.98    5.90
   1  -1  -5  194.48    5.50
   1  -1  -5  193.38    5.30
   1   1   5  195.28    5.30
   1  -1  -5  191.68    5.30
   1   1   5  189.58    5.50
   1  -1  -5  189.58    5.90
   1   1   5  193.88    5.40
   1   1   5  195.08    6.00
   1  -1  -5  191.28    5.40
  -1   0  -5    0.30    0.40
  -1   0   5    0.00    0.40
  -1   0  -5   -0.20    0.40
  -1   0  -5    0.70    0.40
  -1   0   5   -0.40    0.30
  -1   0   5    0.90    0.50
  -1   0  -5   -0.10    0.30
  -1   0   5   -0.40    0.40
   1   0  -5    0.10    0.40
   1   0  -5   -0.20    0.30
   1   0   5    0.60    0.40
   1   0   5    0.40    0.50
   1   0   5    0.40    0.40
   1   0  -5   -0.30    0.40
   1   0  -5   -0.10    0.40
  -1  -1   5  192.28    4.90
  -1   1  -5  195.78    5.10
  -1  -1   5  186.68    5.10
  -1  -1   5  189.88    5.10
  -1   1  -5  195.08    5.10
   1   1  -5  185.68    4.90
   1  -1   5  185.78    5.20
   1  -1   5  190.38    5.10
   1   1  -5  195.88    5.10
   1  -1   5  193.88    5.60
   1   1  -5  195.98    5.10
   1   1  -5  185.58    4.90
  -1  -2   5    5.30    0.50
  -1  -2   5    6.30    0.60
  -1   2  -5    5.10    0.60
  -1   2  -5    6.90    0.60
   1   2  -5    4.90    0.40
   1  -2   5    5.30    0.60
   1   2  -5    4.70    0.50
   1  -2   5    4.60    0.50
   1   2  -5    6.10    0.80
   1  -2   5    4.60    0.60
  -1   3  -5   -0.10    0.10
  -1  -3   5   -0.30    0.20
  -1   3  -5    0.00    0.20
   1  -3   5   -0.10    0.30
   1   3  -5   -0.10    0.50
   1  -3   5   -0.30    0.30
   1  -3   5    0.60    0.30
   1   3  -5    0.10    0.10
   1   3  -5   -0.30    0.10
  -1   4  -5    0.40    0.30
  -1  -4   5    0.40    0.20
  -1  -4   5    0.60    0.10
   1  -4   5    0.60    0.30
   1  -4   5    0.40    0.30
   1  -4   5    0.30    0.30
   1  -4   5   -0.10    0.30
   1   4  -5    0.70    0.60
  -1   5  -5   10.90    0.70
  -1   5  -5   10.20    1.60
   1  -5   5   12.50    1.50
   1  -5   5   10.40    0.60
   1  -5   5   11.80    0.90
   1   5  -5   13.60    1.80
   1  -5   5   10.80    0.80
   1  -5   5   11.60    0.70
  -1  -6   5    1.00    0.90
  -1   6  -5    0.30    0.30
  -1   6  -5   -0.40    0.90
   1   6  -5    0.10    0.90
   1  -6   5    0.00    0.70
   1  -6   5    0.30    0.50
   1  -6   5    0.10    0.40
  -1   7  -5    6.40    1.80
  -1  -7   5    4.10    1.30
   1  -7   5    4.50    1.20
   1  -7   5    6.90    0.80
   1   7  -5    3.40    1.30
  -1  -8   5    1.20    0.90
  -1   8  -5    1.70    1.40
   1  -8   5    1.80    0.60
   1  -8   5   -0.30    0.70
   1   8  -5    0.40    1.40
  -1   9  -5   -1.60    1.20
  -1  -9   5   -0.20    1.00
   1   9  -5   -0.50    1.30
  -2   9   5    0.50    1.30
  -2   9   5   -0.70    0.90
  -2  -9  -5   -0.30    0.80
  -2  -9  -5   -1.70    1.10
   2  -9  -5   -0.20    0.90
   2   9   5    1.10    0.90
  -2  -8  -5    0.00    1.00
  -2  -8  -5   -0.10    0.80
  -2   8   5    0.50    1.00
  -2   8   5    0.40    0.90
   2   8   5    0.80    0.90
   2  -8  -5   -0.60    1.00
   2  -8  -5   -0.90    0.70
  -2  -7  -5   10.10    1.80
  -2   7   5   12.30    2.00
  -2   7   5   10.30    1.60
  -2  -7  -5   13.90    1.50
   2  -7  -5    7.60    1.50
   2   7   5   12.40    1.60
   2  -7  -5   10.70    1.60
  -2   6   5    0.00    0.90
  -2  -6  -5    0.60    0.60
  -2  -6  -5   -0.10    0.70
  -2  -6  -5   -0.60    0.90
  -2   6   5    1.10    0.80
  -2   6   5   -0.40    0.80
  -2   6   5   -0.20    1.00
   2  -6  -5    0.10    0.70
   2  -6  -5   -0.20    0.70
   2  -6  -5    0.10    0.60
   2   6   5   -0.60    0.80
   2  -6  -5    0.20    0.80
   2   6   5    0.80    0.70
  -2   5   5   51.09    2.70
  -2   5   5   53.99    2.70
  -2   5   5   49.70    2.80
  -2   5   5   53.29    3.00
  -2  -5  -5   50.69    3.30
  -2  -5  -5   48.30    2.30
  -2   5   5   57.79    2.60
  -2  -5  -5   48.70    2.50
   2   5   5   49.00    2.60
   2  -5  -5   53.29    3.00
   2   5   5   48.70    2.40
   2  -5  -5   53.19    2.50
   2  -5  -5   49.50    2.70
   2  -5  -5   47.90    2.50
  -2  -4  -5    1.30    0.60
  -2  -4  -5    1.90    0.60
  -2   4   5    2.40    0.70
  -2   4   5    1.00    0.70
  -2  -4  -5    1.20    0.70
  -2  -4  -5    1.90    0.60
  -2   4   5    1.20    0.80
  -2   4   5    0.70    0.70
  -2   4   5    1.50    0.80
   2   4   5    1.00    0.70
   2   4   5    1.60    0.80
   2  -4  -5    2.00    0.80
   2  -4  -5    1.20    0.60
   2  -4  -5    1.50    0.70
   2  -4  -5    0.80    0.70
  -2  -3  -5   21.40    1.40
  -2  -3  -5   23.00    1.50
  -2   3   5   20.90    1.40
  -2  -3  -5   24.80    2.00
  -2   3   5   21.60    1.60
  -2   3   5   24.00    1.70
  -2  -3  -5   23.90    1.50
  -2   3   5   23.50    1.60
  -2   3   5   25.00    1.50
   2  -3  -5   23.20    1.60
   2  -3  -5   23.50    1.60
   2   3   5   21.90    1.50
   2   3   5   23.70    1.60
   2  -3  -5   22.80    1.40
   2   3   5   23.20    1.80
   2  -3  -5   23.70    1.60
   2  -3  -5   18.20    1.40
  -2  -2  -5    0.10    0.40
  -2   2   5   -0.30    0.40
  -2   2   5   -0.30    0.60
  -2   2   5    0.00    0.30
  -2  -2  -5   -0.50    0.40
  -2  -2  -5    0.20    0.50
  -2   2   5   -0.10    0.40
  -2   2   5    0.30    0.50
  -2  -2  -5   -0.10    0.50
  -2   2   5    0.60    0.70
   2  -2  -5   -0.20    0.50
   2   2   5   -0.20    0.40
   2  -2  -5   -0.60    0.50
   2  -2  -5    0.50    0.50
   2  -2  -5   -0.40    0.50
   2  -2  -5    0.50    0.50
   2   2   5   -1.00    0.60
   2   2   5    0.40    0.60
  -2   1   5    1.90    0.60
  -2   1   5   -0.20    0.60
  -2   1   5   -0.20    0.40
  -2  -1  -5    0.70    0.50
  -2   1   5    0.50    0.20
  -2   1   5    0.50    0.70
  -2  -1  -5    0.30    0.40
  -2  -1  -5    0.40    0.50
  -2   1   5   -0.40    0.30
   2  -1  -5   -0.30    0.40
   2   1   5   -0.20    0.40
   2  -1  -5    0.40    0.40
   2  -1  -5   -0.30    0.50
   2   1   5    0.60    0.40
   2   1   5    0.60    0.40
   2  -1  -5   -0.50    0.60
   2  -1  -5    0.60    0.60
  -2   0   5   -0.50    0.30
  -2   0   5   -0.50    0.40
  -2   0  -5   -0.50    0.40
  -2   0   5   -0.90    0.30
  -2   0  -5   -0.20    0.30
  -2   0   5    0.10    0.40
  -2   0  -5    0.60    0.40
   2   0  -5    0.10    0.40
   2   0   5   -0.20    0.30
   2   0   5    0.20    0.40
   2   0  -5   -0.40    0.30
   2   0   5   -0.10    0.40
   2   0  -5   -0.50    0.40
   2   0  -5   -0.10    0.40
  -2  -1   5   -0.20    0.40
  -2   1  -5    0.20    0.40
  -2  -1   5    0.00    0.30
  -2   1  -5    0.40    0.40
  -2  -1   5    0.00    0.40
  -2  -1   5   -0.30    0.30
  -2   1  -5    0.50    0.40
   2   1  -5    0.70    0.40
   2   1  -5   -0.30    0.30
   2   1  -5    0.50    0.40
   2   1  -5    0.20    0.30
   2  -1   5    0.30    0.50
   2   1  -5    0.40    0.50
   2  -1   5    0.70    0.40
   2  -1   5   -0.40    0.40
  -2  -2   5    0.10    0.20
  -2  -2   5    0.20    0.30
  -2   2  -5    0.20    0.30
  -2  -2   5   -0.10    0.20
  -2  -2   5    0.20    0.30
  -2   2  -5   -0.60    0.30
   2   2  -5   -0.10    0.10
   2   2  -5    0.00    0.20
   2   2  -5    0.60    0.30
   2   2  -5    0.10    0.40
   2  -2   5   -0.20    0.40
   2  -2   5    0.00    0.30
   2   2  -5    0.20    0.30
   2  -2   5   -0.50    0.30
  -2   3  -5   22.10    1.20
  -2  -3   5   21.70    0.90
  -2   3  -5   22.50    1.10
  -2  -3   5   23.30    0.70
   2  -3   5   22.30    1.20
   2   3  -5   20.60    0.70
   2  -3   5   21.80    1.20
   2  -3   5   22.50    1.30
   2   3  -5   22.10    1.50
   2  -3   5   23.30    1.20
   2   3  -5   22.70    0.70
  -2   4  -5    1.70    0.40
  -2   4  -5    0.60    0.40
   2  -4   5    1.40    0.50
   2  -4   5    1.80    0.50
   2  -4   5    0.90    0.50
   2  -4   5    1.20    0.40
   2   4  -5    2.30    0.80
   2  -5   5   49.50    2.60
   2  -5   5   50.39    1.90
   2  -5   5   50.99    1.90
   2  -5   5   51.79    2.20
   2   5  -5   51.59    2.90
   2  -5   5   52.39    2.20
  -2   6  -5    1.30    1.00
  -2  -6   5   -0.10    0.80
  -2   6  -5    0.20    0.40
   2   6  -5   -0.50    0.90
   2  -6   5   -0.30    0.50
   2  -6   5    0.80    0.60
   2  -6   5    0.10    0.40
   2  -6   5   -0.30    0.30
   2  -6   5    0.50    0.50
  -2  -7   5   11.70    2.00
  -2   7  -5   12.00    2.10
   2  -7   5    9.70    1.40
   2   7  -5    9.50    2.00
   2  -7   5   10.30    1.20
  -2   8  -5    1.30    1.00
  -2  -8   5   -0.40    0.80
   2   8  -5   -0.90    0.90
   2  -8   5   -0.30    0.50
  -2  -9   5   -0.50    0.90
  -2   9  -5   -0.50    0.80
   2   9  -5   -0.60    0.90
  -3   9   5   -1.90    1.20
  -3  -9  -5    0.00    0.90
  -3  -9  -5    0.30    1.30
  -3   9   5    0.40    1.10
   3  -9  -5    1.60    1.10
  -3  -8  -5    1.10    0.80
  -3  -8  -5    1.90    1.10
  -3   8   5    1.20    1.30
  -3   8   5    0.50    1.00
   3   8   5    0.30    0.90
   3  -8  -5   -2.10    0.90
   3  -8  -5    1.50    1.10
  -3   7   5    1.40    1.10
  -3  -7  -5    1.80    0.80
  -3   7   5    4.80    1.40
  -3  -7  -5    1.80    1.20
   3   7   5    3.70    1.10
   3  -7  -5    0.60    1.10
   3  -7  -5    3.30    1.10
  -3  -6  -5    0.80    1.10
  -3   6   5    1.70    1.00
  -3   6   5   -0.70    0.80
  -3  -6  -5   -0.70    0.60
  -3  -6  -5    2.10    0.70
  -3   6   5    0.40    0.80
  -3   6   5    1.50    1.00
   3   6   5    1.10    0.70
   3  -6  -5    0.40    0.90
   3  -6  -5    1.00    0.70
   3  -6  -5    0.80    0.80
   3   6   5    2.20    0.90
   3  -6  -5    0.90    0.90
  -3   5   5    3.60    1.00
  -3   5   5    4.40    1.10
  -3   5   5    4.20    1.20
  -3  -5  -5    4.90    1.00
  -3  -5  -5    3.00    0.80
  -3  -5  -5    1.10    1.00
  -3   5   5    2.50    1.00
  -3   5   5    5.40    1.20
   3   5   5    4.40    1.10
   3  -5  -5    2.50    0.90
   3  -5  -5    2.60    0.90
   3  -5  -5    4.60    1.20
   3   5   5    3.60    0.90
   3  -5  -5    4.50    1.10
  -3  -4  -5    0.40    0.50
  -3   4   5    0.20    0.70
  -3   4   5    0.50    0.90
  -3  -4  -5    1.60    0.90
  -3   4   5    0.90    0.80
  -3  -4  -5   -0.10    0.50
  -3   4   5    0.40    0.50
  -3   4   5    0.30    0.60
   3   4   5    0.00    0.70
   3  -4  -5    0.30    0.70
   3  -4  -5    1.20    0.60
   3  -4  -5    0.30    0.60
   3   4   5    0.50    0.70
   3  -4  -5   -0.30    0.40
  -3   3   5    3.10    0.80
  -3   3   5    3.50    0.90
  -3  -3  -5    1.60    0.60
  -3   3   5    3.80    0.70
  -3   3   5    2.80    1.00
  -3  -3  -5    2.40    0.70
  -3   3   5    1.80    0.70
  -3  -3  -5    2.40    0.80
  -3   3   5    1.10    0.60
  -3  -3  -5    1.10    0.60
   3   3   5    1.40    0.70
   3  -3  -5    2.50    0.70
   3   3   5    1.00    0.70
   3  -3  -5    1.40    0.60
   3  -3  -5    2.60    0.80
   3  -3  -5    1.50    0.80
   3  -3  -5    1.80    0.80
   3   3   5    2.60    0.80
  -3  -2  -5    0.00    0.60
  -3  -2  -5    0.10    0.40
  -3  -2  -5    1.50    0.60
  -3   2   5    1.10    0.80
  -3   2   5    0.40    0.50
  -3   2   5   -0.30    0.50
  -3   2   5    0.10    0.70
  -3   2   5    0.50    0.30
  -3   2   5   -0.20    0.40
   3  -2  -5   -0.10    0.60
   3  -2  -5    0.90    0.60
   3   2   5   -0.50    0.60
   3  -2  -5    0.30    0.50
   3  -2  -5    1.40    0.70
   3  -2  -5   -0.30    0.60
   3   2   5   -0.20    0.60
   3   2   5    0.30    0.40
  -3   1   5  220.98    6.10
  -3   1   5  220.28    6.60
  -3   1   5  212.88    6.20
  -3   1   5  218.28    6.30
  -3  -1  -5  208.78    6.80
  -3  -1  -5  214.88    6.00
  -3   1   5  209.48    6.00
  -3  -1  -5  215.38    6.10
   3  -1  -5  214.08    6.20
   3  -1  -5  206.58    6.00
   3   1   5  209.58    6.70
   3   1   5  211.58    6.20
   3  -1  -5  220.88    6.10
   3  -1  -5  213.68    6.30
   3   1   5  213.58    6.10
  -3   0  -5   -0.20    0.50
  -3   0   5   -1.00    0.50
  -3   0   5   -0.80    0.40
  -3   0   5   -2.20    0.50
  -3   0  -5    0.30    0.40
  -3   0   5   -1.20    0.40
  -3   0  -5   -0.80    0.40
   3   0   5    0.30    0.40
   3   0  -5   -0.60    0.50
   3   0  -5   -0.20    0.30
   3   0  -5   -0.60    0.40
   3   0   5   -0.10    0.60
   3   0  -5   -0.30    0.40
   3   0   5    0.20    0.30
  -3  -1   5  210.68    5.90
  -3  -1   5  217.88    5.70
  -3   1  -5  211.58    5.90
  -3  -1   5  214.78    5.80
  -3   1  -5  212.38    6.20
  -3   1  -5  211.58    5.90
  -3  -1   5  215.08    5.70
   3  -1   5  214.98    6.00
   3   1  -5  216.48    5.90
   3  -1   5  208.38    5.90
   3  -1   5  211.98    6.00
   3   1  -5  209.98    5.70
   3   1  -5  216.18    5.70
   3   1  -5  210.68    5.80
   3  -1   5  216.68    6.20
  -3   2  -5    1.10    0.50
  -3   2  -5    0.20    0.40
  -3  -2   5    0.60    0.40
  -3  -2   5    0.70    0.40
  -3  -2   5    0.90    0.30
  -3  -2   5    0.00    0.20
   3  -2   5    0.30    0.30
   3   2  -5    0.70    0.50
   3   2  -5    0.60    0.40
   3  -2   5    0.60    0.50
   3   2  -5    0.90    0.40
   3   2  -5    0.30    0.40
   3  -2   5    0.40    0.40
   3  -2   5    0.50    0.50
   3  -2   5    1.00    0.50
  -3  -3   5    2.50    0.40
  -3   3  -5    2.80    0.70
  -3  -3   5    2.10    0.30
  -3  -3   5    1.80    0.30
  -3   3  -5    2.20    0.60
  -3  -3   5    2.00    0.30
   3   3  -5    2.50    0.40
   3   3  -5    3.70    0.90
   3  -3   5    1.70    0.60
   3  -3   5    2.60    0.60
   3  -3   5    1.00    0.60
   3   3  -5    2.70    0.40
   3  -3   5    1.40    0.50
  -3   4  -5   -0.10    0.50
  -3   4  -5    0.00    0.40
  -3  -4   5    0.30    0.20
  -3  -4   5    0.30    0.20
   3   4  -5    0.10    0.70
   3  -4   5   -0.30    0.40
   3  -4   5    0.20    0.50
   3  -4   5   -0.40    0.30
   3  -4   5    0.30    0.40
  -3   5  -5    2.50    0.70
  -3   5  -5    1.60    0.50
   3  -5   5    2.70    0.70
   3  -5   5    4.10    0.80
   3   5  -5    3.90    1.10
   3  -5   5    2.40    0.60
   3  -5   5    3.10    0.80
  -3   6  -5   -0.10    0.30
  -3  -6   5   -0.10    0.90
   3  -6   5   -0.10    0.60
   3   6  -5    1.30    1.00
   3  -6   5    0.50    0.50
   3  -6   5    1.00    0.60
   3  -6   5    0.10    0.50
  -3  -7   5    2.80    1.30
  -3   7  -5    1.50    1.30
   3  -7   5    2.50    0.80
   3   7  -5    0.50    1.20
   3  -7   5    1.60    0.80
  -3   8  -5    2.30    1.40
  -3  -8   5    0.20    1.00
   3   8  -5    1.80    1.40
   3  -8   5    1.60    0.80
  -3  -9   5   -0.10    1.00
  -3   9  -5    2.80    1.60
  -4   9   5    0.10    1.30
  -4   9   5    1.00    1.20
  -4   8   5    2.50    1.50
  -4   8   5    2.20    1.30
  -4  -8  -5   -0.30    1.10
  -4  -8  -5    0.90    0.80
   4  -8  -5    3.60    1.30
   4   8   5   -0.20    0.90
  -4   7   5   -1.00    0.90
  -4   7   5    0.50    1.10
  -4  -7  -5   -0.20    1.00
   4  -7  -5   -0.30    0.90
   4  -7  -5    0.00    1.00
   4   7   5   -0.10    0.90
  -4  -6  -5    0.60    0.60
  -4  -6  -5    0.10    0.80
  -4   6   5    2.00    1.10
  -4   6   5    1.50    0.90
  -4   6   5    1.20    1.10
  -4   6   5    0.20    0.90
   4  -6  -5    0.00    0.80
   4   6   5    1.10    0.70
   4  -6  -5    1.50    1.00
   4   6   5    0.00    0.80
   4  -6  -5    0.60    0.90
   4  -6  -5    0.40    0.70
  -4   5   5    0.40    0.70
  -4  -5  -5   -0.80    0.50
  -4   5   5    1.10    0.90
  -4  -5  -5    1.10    1.10
  -4   5   5   -0.10    0.80
  -4   5   5    2.40    0.90
  -4  -5  -5    0.70    0.60
  -4   5   5    1.80    1.00
   4  -5  -5    0.80    0.80
   4   5   5    0.00    0.70
   4   5   5    0.90    0.80
   4  -5  -5    1.20    0.80
   4  -5  -5    0.50    0.80
   4  -5  -5    2.60    1.00
  -4   4   5    9.40    1.40
  -4  -4  -5    5.80    1.20
  -4  -4  -5    7.50    1.10
  -4   4   5    6.40    1.00
  -4   4   5    5.40    1.10
  -4  -4  -5    8.30    1.10
  -4   4   5    6.30    1.30
  -4   4   5    8.20    1.40
   4   4   5    7.60    1.20
   4  -4  -5    4.40    1.00
   4  -4  -5    6.00    1.10
   4  -4  -5    8.10    1.40
   4   4   5    8.30    1.20
   4  -4  -5    5.20    0.90
  -4   3   5    1.50    0.60
  -4   3   5    0.20    0.60
  -4   3   5   -0.20    0.50
  -4  -3  -5   -0.20    0.50
  -4  -3  -5   -0.40    0.50
  -4  -3  -5    0.50    0.80
  -4   3   5    0.20    0.50
  -4   3   5   -0.10    0.60
  -4  -3  -5   -0.50    0.50
   4   3   5   -0.20    0.70
   4  -3  -5    0.00    0.70
   4   3   5    0.50    0.70
   4  -3  -5    1.60    0.80
   4  -3  -5    0.20    0.50
   4  -3  -5   -0.80    0.60
   4  -3  -5    0.00    0.50
   4   3   5    0.20    0.60
  -4  -2  -5  204.68    6.00
  -4   2   5  199.98    6.20
  -4  -2  -5  193.28    6.80
  -4   2   5  196.88    6.20
  -4  -2  -5  191.68    5.80
  -4   2   5  200.48    5.90
  -4   2   5  199.88    5.90
  -4   2   5  200.38    6.30
   4  -2  -5  199.38    6.10
   4   2   5  197.48    6.80
   4   2   5  193.88    6.00
   4   2   5  190.98    5.90
   4  -2  -5  206.28    6.30
   4  -2  -5  191.28    5.90
   4  -2  -5  192.78    6.00
  -4  -1  -5   35.90    1.90
  -4   1   5   36.60    1.90
  -4  -1  -5   40.30    1.90
  -4  -1  -5   36.10    2.10
  -4   1   5   39.50    1.80
  -4   1   5   34.20    2.10
  -4   1   5   37.70    1.90
  -4   1   5   35.90    1.80
   4  -1  -5   37.40    1.90
   4  -1  -5   36.20    1.80
   4   1   5   38.70    2.00
   4   1   5   33.50    1.90
   4   1   5   35.80    2.00
   4  -1  -5   37.70    1.90
   4  -1  -5   39.10    2.10
  -4   0   5    0.30    0.40
  -4   0  -5    0.00    0.50
  -4   0   5   -0.60    0.50
  -4   0   5   -0.50    0.50
  -4   0  -5    0.70    0.60
  -4   0  -5   -0.10    0.30
  -4   0   5    0.30    0.60
   4   0  -5    0.00    0.50
   4   0   5   -0.50    0.60
   4   0  -5   -0.20    0.50
   4   0  -5   -0.80    0.50
   4   0   5    1.20    0.70
   4   0   5   -0.20    0.40
   4   0   5    0.30    0.40
   4   0  -5    0.40    0.60
  -4  -1   5   35.40    1.70
  -4   1  -5   39.00    1.80
  -4   1  -5   38.80    1.90
  -4  -1   5   37.30    1.60
  -4  -1   5   37.00    1.60
  -4   1  -5   36.60    1.60
  -4  -1   5   34.30    1.80
   4   1  -5   36.90    1.70
   4   1  -5   37.80    1.70
   4   1  -5   37.80    1.80
   4  -1   5   37.10    1.60
   4   1  -5   40.90    1.80
   4  -1   5   37.40    1.90
   4  -1   5   38.10    1.90
   4  -1   5   41.00    2.00
  -4  -2   5  198.48    5.50
  -4  -2   5  189.08    5.30
  -4   2  -5  200.68    5.80
  -4  -2   5  198.88    5.40
  -4  -2   5  186.28    5.20
  -4   2  -5  197.68    5.70
   4   2  -5  197.48    5.50
   4  -2   5  197.78    5.90
   4   2  -5  191.58    5.30
   4  -2   5  193.98    5.80
   4  -2   5  196.28    5.80
   4  -2   5  193.68    5.70
   4   2  -5  192.38    5.20
   4   2  -5  200.98    5.40
   4  -2   5  198.48    5.50
  -4   3  -5    0.10    0.60
  -4  -3   5    0.10    0.30
  -4  -3   5   -0.30    0.30
  -4   3  -5    0.30    0.40
  -4  -3   5    0.30    0.30
  -4   3  -5   -0.90    0.50
  -4  -3   5    0.00    0.40
   4  -3   5   -0.30    0.50
   4  -3   5   -0.10    0.20
   4   3  -5    0.20    0.20
   4  -3   5   -0.20    0.50
   4   3  -5    0.10    0.20
   4   3  -5   -0.40    0.40
   4   3  -5    0.10    0.30
   4  -3   5   -0.30    0.50
   4  -3   5   -0.40    0.40
  -4  -4   5    5.50    0.60
  -4   4  -5    8.40    1.10
  -4   4  -5    7.20    1.00
  -4  -4   5    5.60    0.30
  -4   4  -5    6.40    0.90
  -4  -4   5    6.70    0.50
   4  -4   5    5.60    0.90
   4   4  -5    6.10    0.50
   4  -4   5    5.30    0.60
   4  -4   5    7.70    1.10
   4   4  -5    7.60    0.60
   4  -4   5    6.70    1.10
  -4   5  -5    0.20    0.50
  -4   5  -5    1.20    0.70
  -4  -5   5    0.70    0.20
   4  -5   5    1.40    0.70
   4  -5   5    0.80    0.70
   4  -5   5    0.40    0.50
   4  -5   5    1.10    0.40
  -4   6  -5    0.00    0.60
  -4  -6   5   -0.60    0.90
   4  -6   5   -0.20    0.60
   4  -6   5   -0.30    0.70
   4  -6   5    0.10    0.40
  -4  -7   5    0.30    1.00
  -4   7  -5    1.00    0.90
   4  -7   5    0.10    0.80
  -4   8  -5    0.80    1.20
  -4  -8   5    0.40    1.00
   4  -8   5    0.10    0.80
  -4   9  -5   -0.80    1.40
  -5   8   5    2.20    1.40
  -5   8   5    4.10    1.50
  -5  -8  -5    2.40    1.40
   5  -8  -5    3.30    1.30
   5   8   5    2.90    1.00
  -5   7   5    7.60    1.80
  -5   7   5    8.20    1.80
  -5  -7  -5    5.70    1.80
   5  -7  -5    7.90    1.60
   5   7   5    8.10    1.40
   5  -7  -5    4.00    1.20
  -5   6   5   -1.00    0.90
  -5   6   5    0.00    0.90
  -5   6   5   -0.80    0.90
  -5  -6  -5    0.70    0.70
  -5   6   5    0.70    0.90
  -5  -6  -5   -0.80    1.00
  -5   6   5    0.30    0.70
   5  -6  -5   -0.60    0.70
   5  -6  -5    0.10    0.80
   5  -6  -5    0.10    0.80
   5  -6  -5    2.10    1.30
   5   6   5    0.30    0.90
   5   6   5   -1.20    0.60
  -5   5   5   14.50    1.50
  -5  -5  -5   14.40    1.30
  -5   5   5   14.50    1.90
  -5   5   5   13.90    1.80
  -5   5   5   12.50    1.70
  -5  -5  -5   13.90    1.60
  -5   5   5   14.30    1.80
  -5  -5  -5   13.10    2.10
   5   5   5   15.60    1.60
   5  -5  -5   19.60    2.30
   5  -5  -5   12.00    1.60
   5   5   5   14.30    1.50
   5  -5  -5   16.20    1.70
   5  -5  -5   16.30    1.70
  -5   4   5    1.90    0.80
  -5   4   5    3.60    1.20
  -5   4   5    4.70    1.20
  -5  -4  -5    4.30    1.30
  -5  -4  -5    5.30    1.00
  -5  -4  -5    2.30    0.80
  -5   4   5    3.30    0.80
   5  -4  -5    3.90    0.90
   5  -4  -5    4.40    1.20
   5  -4  -5    2.50    0.90
   5   4   5    2.80    1.00
   5   4   5    3.10    1.00
   5  -4  -5    3.50    1.00
  -5   3   5    4.30    1.10
  -5  -3  -5    3.00    0.90
  -5   3   5    4.50    1.20
  -5  -3  -5    5.20    1.00
  -5   3   5    4.00    0.80
  -5   3   5    5.40    1.30
   5  -3  -5    4.60    1.10
   5  -3  -5    4.90    1.00
   5   3   5    4.80    1.00
   5  -3  -5    4.90    1.00
   5   3   5    4.80    1.10
  -5  -2  -5   11.10    1.30
  -5   2   5   10.80    1.30
  -5   2   5    7.70    1.10
  -5   2   5    8.30    1.30
  -5  -2  -5    8.30    1.30
  -5  -2  -5    8.20    1.10
  -5   2   5    6.60    0.90
  -5   2   5    9.50    1.40
   5   2   5    5.90    1.10
   5   2   5    7.00    1.20
   5  -2  -5    7.90    1.20
   5  -2  -5    7.20    1.30
   5  -2  -5    5.20    1.00
   5   2   5    7.40    1.10
   5  -2  -5    7.00    1.10
  -5   1   5   58.19    2.50
  -5  -1  -5   54.89    2.80
  -5  -1  -5   55.09    2.40
  -5  -1  -5   47.70    2.40
  -5   1   5   50.89    2.60
  -5   1   5   54.99    2.70
  -5   1   5   52.99    2.40
   5   1   5   56.59    2.50
   5  -1  -5   57.09    2.60
   5  -1  -5   51.99    2.60
   5   1   5   55.39    2.50
   5   1   5   58.49    2.70
   5  -1  -5   57.49    2.60
   5   1   5   56.29    2.60
   5  -1  -5   59.19    2.70
  -5   0   5    0.40    0.50
  -5   0   5   -0.20    0.60
  -5   0  -5    0.00    0.50
  -5   0   5    0.50    0.50
  -5   0  -5    0.50    0.60
  -5   0   5   -0.40    0.30
  -5   0  -5    0.30    0.70
   5   0  -5    0.60    0.60
   5   0  -5   -0.10    0.40
   5   0   5   -0.20    0.40
   5   0  -5   -0.10    0.40
   5   0   5    0.10    0.40
   5   0   5   -0.50    0.70
   5   0   5    0.60    0.40
   5   0  -5   -0.10    0.50
   5   0   5   -0.10    0.70
  -5  -1   5   54.79    2.50
  -5  -1   5   50.49    2.20
  -5  -1   5   53.29    2.30
  -5   1  -5   54.59    2.20
  -5   1  -5   52.59    2.40
  -5  -1   5   54.19    2.20
  -5   1  -5   55.99    2.50
   5  -1   5   56.49    2.50
   5   1  -5   54.99    2.30
   5  -1   5   56.99    2.60
   5   1  -5   54.79    2.40
   5   1  -5   51.89    2.30
   5  -1   5   55.99    2.20
   5  -1   5   55.49    2.60
   5   1  -5   54.09    2.30
   5  -1   5   56.19    2.50
  -5  -2   5    7.80    1.00
  -5   2  -5    9.40    1.20
  -5  -2   5    7.60    0.80
  -5  -2   5    6.80    1.00
  -5   2  -5    6.20    1.00
  -5  -2   5    7.70    0.80
   5  -2   5    7.10    1.10
   5  -2   5    7.10    1.10
   5   2  -5    6.70    0.80
   5   2  -5    7.50    0.90
   5  -2   5    9.30    1.20
   5   2  -5    9.10    1.00
   5  -2   5    8.30    1.20
   5  -2   5    6.80    0.50
   5   2  -5    7.80    0.90
  -5   3  -5    4.30    1.00
  -5  -3   5    4.60    0.70
  -5  -3   5    5.50    0.70
  -5  -3   5    5.10    0.60
  -5  -3   5    5.60    0.80
  -5   3  -5    4.60    1.00
   5   3  -5    4.20    0.70
   5   3  -5    5.30    0.70
   5  -3   5    2.60    1.00
   5   3  -5    4.00    0.70
   5  -3   5    4.70    1.00
   5  -3   5    5.40    1.00
   5   3  -5    4.40    0.60
  -5  -4   5    4.10    0.50
  -5  -4   5    4.30    0.60
  -5  -4   5    3.80    0.70
  -5   4  -5    2.40    0.80
  -5   4  -5    3.90    0.90
   5   4  -5    4.90    0.70
   5  -4   5    5.00    1.00
   5  -4   5    2.60    0.80
   5   4  -5    4.40    0.60
   5  -4   5    3.90    0.90
  -5   5  -5   15.00    1.50
  -5  -5   5   13.90    0.80
  -5   5  -5   15.40    1.60
   5  -5   5   12.90    1.60
   5  -5   5   12.90    1.50
   5  -5   5   14.70    0.60
   5  -5   5   12.30    0.60
   5  -5   5   15.40    1.60
  -5  -6   5    0.30    0.20
  -5   6  -5   -0.40    0.70
  -5  -6   5   -1.20    0.80
   5  -6   5   -0.70    0.30
   5  -6   5   -1.20    0.60
   5  -6   5   -0.60    0.80
  -5  -7   5    4.60    1.60
   5  -7   5    8.20    1.40
  -5   8  -5    3.80    1.50
  -5  -8   5    0.10    1.20
   5  -8   5    3.10    1.10
  -6   8   5    1.20    1.20
  -6   8   5    0.90    1.20
  -6  -8  -5   -0.80    1.10
   6  -8  -5   -0.40    1.00
   6   8   5    1.40    1.00
  -6  -7  -5    3.90    1.80
  -6   7   5    1.80    1.30
  -6   7   5    1.90    1.30
   6  -7  -5    4.40    1.40
   6   7   5    5.00    1.30
  -6   6   5    0.90    1.00
  -6   6   5    1.60    1.20
  -6  -6  -5    0.30    0.90
  -6   6   5   -0.70    0.90
   6  -6  -5    1.60    1.10
   6   6   5    2.30    1.10
   6  -6  -5   -1.20    0.70
   6  -6  -5   -1.10    0.80
  -6   5   5   26.10    2.20
  -6   5   5   19.70    2.00
  -6  -5  -5   21.00    1.70
  -6   5   5   24.00    2.10
  -6  -5  -5   20.10    1.70
  -6   5   5   24.40    1.80
  -6  -5  -5   25.50    2.90
  -6   5   5   23.80    2.30
   6   5   5   18.30    1.90
   6  -5  -5   21.90    2.10
   6   5   5   22.10    1.80
   6  -5  -5   22.80    1.90
  -6   4   5    1.30    0.90
  -6  -4  -5    2.70    0.90
  -6  -4  -5    2.10    1.20
  -6   4   5    2.30    1.10
  -6   4   5    1.90    0.70
  -6  -4  -5    2.10    0.80
  -6   4   5    2.70    1.20
   6  -4  -5    0.60    1.00
   6  -4  -5    1.30    0.90
   6   4   5    1.50    0.90
   6   4   5    1.80    0.80
   6  -4  -5    1.10    0.90
  -6   3   5    1.80    0.90
  -6   3   5    0.20    0.50
  -6  -3  -5    0.30    0.70
  -6   3   5    0.50    0.80
  -6   3   5    0.70    0.80
  -6  -3  -5    0.90    0.70
   6   3   5    0.60    0.70
   6   3   5    1.70    0.90
   6   3   5    0.50    0.90
   6  -3  -5   -1.00    0.70
   6  -3  -5   -0.60    0.60
   6  -3  -5    1.00    0.70
  -6   2   5    1.40    0.80
  -6   2   5    0.70    0.60
  -6  -2  -5    1.50    0.80
  -6   2   5    0.70    0.90
  -6  -2  -5    1.00    0.80
  -6   2   5    1.10    0.60
  -6   2   5    1.40    0.80
   6  -2  -5    0.70    0.60
   6   2   5    1.00    0.70
   6  -2  -5    1.40    0.80
   6   2   5    1.20    0.90
   6  -2  -5    0.60    0.80
   6   2   5    1.40    0.60
   6  -2  -5    0.80    0.60
   6   2   5    1.40    0.80
  -6   1   5    7.60    1.10
  -6  -1  -5    6.80    1.10
  -6   1   5    8.60    1.10
  -6  -1  -5    7.40    1.10
  -6  -1  -5    8.50    1.20
  -6   1   5    7.50    1.30
  -6   1   5    7.50    1.30
   6   1   5    6.30    1.20
   6  -1  -5    7.70    1.20
   6   1   5    8.40    1.20
   6  -1  -5    7.80    1.20
   6   1   5    7.50    1.10
   6  -1  -5    7.60    1.20
   6   1   5    6.60    1.20
   6   1   5    7.80    1.30
   6  -1  -5    9.10    1.20
  -6   0  -5    0.40    0.50
  -6   0  -5    0.50    0.60
  -6   0   5   -0.70    0.50
  -6   0  -5    0.90    0.70
  -6   0   5   -0.70    0.50
  -6   0   5    0.50    0.50
  -6   0   5   -0.50    0.60
   6   0   5    1.00    0.80
   6   0   5    1.20    0.70
   6   0  -5   -0.30    0.60
   6   0  -5   -0.50    0.50
   6   0   5    0.70    0.50
   6   0   5    0.60    0.60
   6   0   5    0.00    0.50
   6   0  -5    0.10    0.60
   6   0  -5   -0.80    0.60
  -6  -1   5    6.80    1.10
  -6   1  -5    8.70    1.00
  -6  -1   5    6.80    1.00
  -6  -1   5    7.20    1.00
  -6   1  -5    9.60    1.30
  -6   1  -5    8.70    1.20
  -6  -1   5    7.30    1.20
   6  -1   5   10.00    1.40
   6  -1   5    8.00    1.30
   6   1  -5    8.90    1.20
   6   1  -5    9.20    1.20
   6  -1   5    8.80    1.30
   6   1  -5    7.20    1.10
   6  -1   5    9.10    1.20
   6   1  -5    8.20    1.10
  -6  -2   5    1.70    0.70
  -6  -2   5    1.20    0.50
  -6   2  -5    0.70    0.30
  -6   2  -5    0.70    0.80
  -6   2  -5    1.40    0.80
  -6  -2   5    1.00    0.50
  -6  -2   5    0.80    0.60
   6  -2   5    1.00    0.80
   6  -2   5    1.70    0.80
   6   2  -5    1.60    0.70
   6   2  -5    0.50    0.50
   6   2  -5    0.70    0.50
   6  -2   5    1.30    0.90
   6   2  -5    1.70    0.70
  -6   3  -5    0.20    0.80
  -6  -3   5   -0.20    0.40
  -6  -3   5    0.50    0.60
  -6  -3   5   -0.50    0.30
  -6   3  -5    0.10    0.60
  -6  -3   5   -0.20    0.40
   6   3  -5    0.30    0.50
   6   3  -5    1.70    0.70
   6   3  -5   -0.50    0.30
   6  -3   5    0.20    0.70
   6  -3   5    0.90    0.80
   6  -3   5    1.00    0.70
   6   3  -5    0.30    0.60
  -6   4  -5    2.40    0.90
  -6  -4   5    2.00    0.50
  -6  -4   5    2.00    0.50
  -6  -4   5    1.80    0.60
  -6   4  -5    3.00    1.00
   6  -4   5    0.80    0.80
   6  -4   5    2.10    0.80
   6   4  -5    2.30    0.60
   6   4  -5    1.30    0.40
   6  -4   5    2.10    0.80
   6   4  -5    2.30    0.40
  -6  -5   5   21.20    0.90
  -6   5  -5   21.50    1.80
  -6   5  -5   21.90    1.70
  -6  -5   5   23.50    1.20
   6  -5   5   24.80    1.90
   6   5  -5   22.70    1.10
   6  -5   5   26.30    2.00
   6  -5   5   20.40    1.90
   6   5  -5   23.70    1.20
  -6  -6   5   -0.80    1.10
  -6   6  -5   -0.80    0.70
   6  -6   5    0.10    0.80
   6  -6   5   -0.40    0.80
  -6  -7   5    4.10    1.60
   6  -7   5    1.40    1.20
  -6   8  -5    3.30    1.70
  -6  -8   5   -0.10    1.10
   6  -8   5   -0.20    1.00
  -7  -8  -5    3.70    1.70
  -7   8   5    1.10    1.30
  -7   8   5    2.40    1.50
   7   8   5    1.50    1.00
   7  -8  -5    1.60    1.40
  -7  -7  -5   -1.00    0.90
  -7   7   5    0.80    1.10
  -7   7   5    1.10    1.30
   7   7   5    2.60    1.20
   7  -7  -5    3.00    1.40
  -7   6   5   -0.90    0.80
  -7   6   5    1.10    1.20
  -7  -6  -5    1.00    1.20
  -7   6   5    1.10    1.10
   7  -6  -5    0.10    1.00
   7   6   5    1.60    1.20
   7  -6  -5   -0.50    1.10
  -7  -5  -5    1.80    0.80
  -7   5   5    2.60    1.40
  -7  -5  -5    2.30    1.40
  -7   5   5    3.30    0.80
  -7  -5  -5    2.30    1.00
  -7   5   5    4.00    1.40
   7   5   5    2.20    1.10
   7   5   5    2.70    1.10
   7  -5  -5    2.40    1.10
   7   5   5    4.30    1.20
   7  -5  -5    1.70    1.20
  -7  -4  -5   -2.20    0.80
  -7   4   5    0.20    0.50
  -7  -4  -5    0.20    0.70
  -7   4   5    2.00    1.20
  -7   4   5    3.20    1.30
   7   4   5   -0.20    0.90
   7  -4  -5    0.80    0.90
   7   4   5    0.00    0.80
   7  -4  -5    1.20    0.80
   7   4   5    0.10    0.90
  -7   3   5   11.70    1.70
  -7   3   5    9.80    1.70
  -7   3   5   13.10    1.40
  -7  -3  -5    8.90    1.60
  -7  -3  -5   12.70    1.60
   7   3   5   13.70    1.70
   7  -3  -5   11.90    1.60
   7   3   5   10.60    1.60
   7   3   5   13.60    1.70
   7  -3  -5   10.10    1.60
  -7   2   5   -0.10    0.60
  -7   2   5   -0.30    0.60
  -7  -2  -5    0.60    0.90
  -7  -2  -5    0.50    0.50
  -7   2   5   -0.30    1.10
   7   2   5    0.80    1.00
   7   2   5   -0.50    0.80
   7  -2  -5    0.00    0.70
   7   2   5   -0.20    0.60
   7  -2  -5   -1.00    0.80
  -7   1   5   62.59    3.30
  -7  -1  -5   57.99    3.20
  -7   1   5   56.59    3.10
  -7  -1  -5   62.69    3.00
  -7   1   5   63.79    3.00
   7  -1  -5   61.19    3.00
   7   1   5   63.59    3.10
   7  -1  -5   57.79    3.00
   7   1   5   62.19    3.00
   7  -1  -5   62.49    3.10
   7   1   5   61.99    3.10
  -7   0   5   -0.20    0.80
  -7   0   5   -0.50    0.30
  -7   0  -5   -0.40    0.60
  -7   0  -5   -0.20    0.60
  -7   0  -5   -0.70    0.70
  -7   0   5   -1.10    0.80
   7   0  -5   -0.90    0.70
   7   0   5   -0.10    0.60
   7   0   5    0.50    0.80
   7   0   5   -0.20    0.70
   7   0  -5   -0.60    0.70
   7   0  -5    0.00    0.80
   7   0   5    0.10    0.60
  -7  -1   5   60.79    2.80
  -7  -1   5   63.79    3.00
  -7  -1   5   60.19    2.70
  -7   1  -5   62.79    2.60
  -7   1  -5   59.79    2.90
   7  -1   5   61.29    3.10
   7   1  -5   61.69    2.80
   7   1  -5   60.89    2.90
   7  -1   5   49.99    2.70
   7   1  -5   61.59    2.80
   7  -1   5   57.79    3.00
  -7  -2   5    0.50    0.60
  -7   2  -5    0.20    0.30
  -7  -2   5    0.40    0.50
  -7   2  -5   -0.20    0.50
  -7   2  -5    0.50    0.70
  -7  -2   5   -0.70    0.50
   7   2  -5   -0.90    0.60
   7  -2   5    0.00    0.80
   7   2  -5    0.50    0.70
   7  -2   5    0.80    0.90
   7  -2   5   -0.20    0.70
   7   2  -5    1.30    0.70
  -7  -3   5   12.90    1.20
  -7   3  -5   13.20    1.70
  -7  -3   5   11.40    1.20
  -7   3  -5   11.60    1.60
  -7  -3   5   12.10    1.30
   7   3  -5   10.70    1.30
   7   3  -5   11.80    1.20
   7  -3   5   12.70    1.70
   7  -3   5   13.80    1.70
   7   3  -5   13.00    1.40
   7  -3   5   11.80    1.60
  -7   4  -5   -0.70    0.70
  -7  -4   5    0.40    0.40
  -7  -4   5   -0.20    0.50
  -7   4  -5    0.20    0.80
   7  -4   5    0.10    0.80
   7   4  -5   -1.00    0.40
   7   4  -5   -0.40    0.60
   7   4  -5    0.50    0.50
   7  -4   5    0.00    0.70
   7   4  -5    0.70    0.60
   7  -4   5    0.40    0.90
  -7  -5   5    2.50    0.60
  -7   5  -5    4.30    1.10
  -7   5  -5    1.30    1.10
   7  -5   5    2.20    1.20
   7  -5   5    1.10    0.90
   7  -5   5    1.80    0.90
   7   5  -5    2.20    0.70
   7   5  -5    2.70    0.70
  -7  -6   5   -0.90    0.70
  -7   6  -5    1.20    1.20
   7   6  -5    0.60    0.30
   7  -6   5    0.00    0.90
   7   6  -5    0.40    0.30
  -7  -7   5    0.40    1.40
   7  -7   5    1.80    1.20
  -7   8  -5    1.70    1.30
  -7  -8   5    0.80    1.40
   7  -8   5    1.20    1.20
  -8   8   5   -1.10    1.30
  -8  -8  -5    1.20    1.90
  -8   8   5    0.90    1.30
   8   8   5    1.60    1.10
   8  -8  -5    1.10    1.60
  -8   7   5    0.10    1.20
  -8   7   5   -1.30    1.10
  -8  -7  -5   -0.50    1.40
   8  -7  -5    1.40    1.40
   8   7   5    0.60    1.10
  -8   6   5    1.20    1.20
  -8  -6  -5   -1.30    1.20
  -8   6   5    0.50    1.20
  -8   6   5   -1.50    1.10
   8  -6  -5   -1.00    0.90
   8   6   5   -0.10    1.00
   8  -6  -5   -0.40    0.80
  -8  -5  -5    0.70    0.70
  -8   5   5   -1.10    1.00
  -8  -5  -5   -0.80    1.10
  -8   5   5    2.30    1.30
   8  -5  -5    0.00    1.10
   8   5   5   -0.40    0.90
   8  -5  -5   -2.00    0.90
   8   5   5    1.10    1.00
  -8   4   5    0.10    1.10
  -8  -4  -5    0.40    0.70
  -8   4   5   -0.60    0.80
  -8  -4  -5    0.60    1.20
  -8   4   5    0.20    0.60
   8  -4  -5    0.80    1.10
   8   4   5   -0.30    0.80
   8   4   5    0.00    0.80
   8  -4  -5    0.50    1.00
   8   4   5   -0.20    1.00
  -8  -3  -5   -1.00    0.80
  -8   3   5    0.20    0.80
  -8   3   5   -0.50    0.60
  -8   3   5    0.10    1.00
  -8  -3  -5    0.80    0.80
   8   3   5   -0.10    0.90
   8   3   5    1.50    0.90
   8  -3  -5    0.30    1.00
   8  -3  -5   -0.70    0.60
   8   3   5    0.30    0.90
  -8  -2  -5   16.00    1.70
  -8   2   5   18.90    2.30
  -8   2   5   15.70    1.60
  -8  -2  -5   13.10    1.80
  -8   2   5   15.20    1.90
   8  -2  -5   13.30    1.80
   8   2   5   12.90    1.70
   8   2   5   14.10    1.80
   8  -2  -5   17.20    2.00
   8   2   5   17.10    2.00
  -8  -1  -5    5.60    1.10
  -8  -1  -5    4.00    1.10
  -8   1   5    4.40    1.40
  -8   1   5    6.90    1.50
   8   1   5    6.40    1.50
   8  -1  -5    4.40    1.30
   8  -1  -5    4.10    1.30
   8   1   5    4.50    1.30
   8   1   5    7.50    1.30
  -8   0   5   -0.10    0.60
  -8   0   5   -1.40    0.50
  -8   0  -5   -0.50    0.80
  -8   0   5   -1.80    0.90
   8   0   5   -0.70    0.90
   8   0  -5    0.20    0.90
   8   0  -5   -0.30    0.60
   8   0   5   -1.70    0.80
   8   0  -5    0.60    1.00
  -8  -1   5    5.80    1.00
  -8  -1   5    5.10    1.20
  -8  -1   5    3.10    0.90
  -8   1  -5    4.80    0.90
   8   1  -5    6.00    1.20
   8   1  -5    5.30    1.20
   8  -1   5    5.10    1.30
   8  -1   5    5.70    1.20
   8   1  -5    5.00    1.10
  -8   2  -5   16.00    1.70
  -8   2  -5   15.50    1.10
  -8  -2   5   15.40    1.70
  -8  -2   5   18.00    1.70
  -8  -2   5   14.90    1.40
   8  -2   5   17.50    2.00
   8  -2   5   13.40    1.80
   8   2  -5   14.70    1.50
   8   2  -5   16.70    1.50
   8   2  -5   15.70    1.50
  -8   3  -5   -0.60    0.90
  -8  -3   5   -0.50    0.50
  -8   3  -5    0.20    0.90
  -8  -3   5   -0.20    0.50
  -8  -3   5   -0.20    0.60
   8   3  -5    0.60    0.80
   8  -3   5    1.80    1.00
   8   3  -5    0.10    0.60
   8   3  -5    0.10    0.70
   8  -3   5    0.90    1.00
  -8  -4   5    0.30    0.50
  -8   4  -5    1.30    0.90
  -8   4  -5    1.40    0.80
  -8  -4   5   -0.30    0.60
   8  -4   5    0.10    1.00
   8   4  -5   -0.10    0.30
   8  -4   5    0.00    1.00
   8   4  -5    0.60    0.70
   8   4  -5   -1.00    0.60
   8  -4   5   -1.20    0.70
  -8   5  -5    1.00    1.00
   8  -5   5    0.10    0.90
   8   5  -5   -0.30    0.60
   8  -5   5    0.80    1.00
  -8  -6   5    0.10    1.30
  -8   6  -5   -0.30    1.10
   8   6  -5    0.00    0.50
   8  -6   5   -0.10    1.00
  -8  -7   5   -0.40    1.00
   8  -7   5    1.00    1.20
  -8  -8   5    0.70    1.60
   8  -8   5    0.50    1.30
  -9  -7  -5    1.30    1.40
  -9   7   5    3.30    1.60
  -9   7   5    1.50    1.50
   9   7   5    0.60    1.10
   9  -7  -5    1.80    1.50
  -9   6   5   -0.50    0.90
  -9   6   5   -1.70    1.10
  -9  -6  -5    0.70    1.50
   9   6   5    1.40    1.10
   9  -6  -5   -0.70    1.10
   9  -6  -5   -0.20    1.30
  -9  -5  -5    3.50    1.40
  -9   5   5    3.40    1.50
  -9   5   5    4.80    1.70
   9  -5  -5    4.80    1.40
   9  -5  -5    5.60    1.60
   9   5   5    5.20    1.40
  -9  -4  -5    1.00    1.00
  -9   4   5    1.10    0.70
  -9   4   5    1.70    1.10
  -9   4   5    1.80    1.30
  -9  -4  -5    2.50    1.20
   9   4   5    3.60    1.20
   9  -4  -5    3.30    1.20
   9  -4  -5    5.40    1.60
   9   4   5    3.90    1.40
   9   4   5    0.20    1.10
  -9  -3  -5    3.30    1.40
  -9  -3  -5    4.70    1.30
  -9   3   5    6.70    1.70
  -9   3   5    3.40    1.20
  -9   3   5    3.80    1.00
   9  -3  -5    6.00    1.50
   9   3   5    3.50    1.20
   9   3   5    5.50    1.40
   9  -3  -5    3.90    1.40
   9   3   5    5.50    1.30
  -9   2   5    0.30    0.70
  -9   2   5    0.10    0.90
  -9   2   5   -0.80    1.00
  -9  -2  -5    0.20    1.00
   9   2   5    0.70    0.80
   9  -2  -5    0.60    0.80
   9   2   5   -0.50    0.90
   9   2   5    1.00    1.00
   9  -2  -5    0.00    0.80
  -9  -1  -5   10.40    1.60
  -9   1   5   14.50    1.90
  -9   1   5   12.40    2.00
   9   1   5   10.50    1.60
   9   1   5   16.60    2.10
   9  -1  -5   10.40    1.70
   9  -1  -5   11.30    1.80
  -9   0   5    1.00    1.10
  -9   0  -5   -0.10    0.70
  -9   0   5   -0.70    0.90
   9   0  -5    0.20    0.70
   9   0   5    0.60    0.80
   9   0   5    0.30    1.10
   9   0  -5   -0.20    1.00
  -9  -1   5   12.70    1.80
  -9  -1   5   12.40    1.70
  -9   1  -5   11.90    1.40
  -9  -1   5   14.50    1.50
   9   1  -5   14.00    1.80
   9   1  -5   16.00    2.00
   9   1  -5   16.90    1.80
   9  -1   5    8.90    1.70
   9  -1   5   17.50    2.10
  -9   2  -5    0.50    0.80
  -9  -2   5    0.60    0.70
  -9  -2   5    1.10    0.80
  -9  -2   5   -0.70    0.80
  -9   2  -5    0.20    0.40
   9   2  -5    0.40    0.80
   9   2  -5    0.30    0.80
   9  -2   5    0.90    1.10
   9   2  -5    1.30    1.00
   9  -2   5   -0.60    1.00
  -9  -3   5    3.70    1.10
  -9   3  -5    5.10    1.50
  -9  -3   5    4.50    1.10
  -9  -3   5    3.60    0.90
   9  -3   5    3.00    1.30
   9  -3   5    4.60    1.30
   9   3  -5    4.10    1.00
   9   3  -5    4.40    1.20
   9   3  -5    3.10    1.10
  -9   4  -5    3.00    1.30
  -9  -4   5    1.80    1.00
   9  -4   5    3.40    1.30
   9   4  -5    4.10    1.10
   9   4  -5    2.50    0.80
   9  -4   5    2.50    1.30
   9   4  -5    2.50    1.00
  -9   5  -5    3.40    1.40
   9  -5   5    4.30    1.50
   9   5  -5    5.20    1.00
   9  -5   5    5.70    1.60
  -9   6  -5   -0.80    1.10
  -9  -6   5   -0.10    1.00
   9  -6   5    0.30    1.20
   9   6  -5    0.10    0.60
  -9  -7   5   -0.30    1.50
   9  -7   5    2.90    1.60
 -10   7   5    3.10    1.30
 -10   7   5    0.90    1.60
 -10  -7  -5   -0.50    1.10
  10  -7  -5   -0.60    1.50
  10   7   5    0.50    1.20
 -10   6   5   -0.90    1.20
 -10  -6  -5    1.10    1.60
 -10   6   5   -1.00    1.20
  10  -6  -5   -0.30    1.40
  10  -6  -5   -1.00    0.80
  10   6   5   -1.50    1.10
 -10   5   5    1.80    1.20
 -10   5   5    2.60    1.60
 -10  -5  -5    3.60    1.50
  10  -5  -5    5.60    1.70
  10   5   5    5.10    1.50
  10  -5  -5    2.60    1.60
 -10   4   5    0.60    1.30
 -10  -4  -5    1.50    1.20
 -10   4   5   -0.50    1.20
  10   4   5    1.30    1.10
  10   4   5   -0.20    1.20
  10  -4  -5    1.30    1.40
  10  -4  -5   -1.20    0.80
 -10   3   5   -0.20    0.70
 -10   3   5    1.40    1.40
 -10   3   5    1.70    1.40
 -10  -3  -5    0.10    1.20
  10  -3  -5   -0.20    0.90
  10  -3  -5    0.90    1.30
  10   3   5    0.40    0.90
  10   3   5   -1.00    1.00
 -10   2   5   -0.30    0.60
 -10  -2  -5    0.80    1.00
 -10   2   5    1.50    1.30
 -10   2   5    1.20    1.20
  10   2   5   -0.20    1.00
  10  -2  -5   -0.60    1.20
  10  -2  -5    0.60    1.20
  10   2   5    0.30    1.20
 -10   1   5    4.10    1.60
 -10   1   5    5.60    1.60
 -10  -1  -5    4.80    1.30
  10  -1  -5    6.10    1.40
  10   1   5    4.70    1.50
  10  -1  -5    5.80    1.40
  10   1   5    6.40    1.70
 -10   0   5   -0.60    0.70
 -10   0   5   -0.20    0.80
 -10   0  -5    0.50    0.80
  10   0  -5    0.70    1.00
  10   0  -5   -1.20    0.60
  10   0   5   -0.50    1.10
  10   0   5    0.10    0.90
 -10  -1   5    4.60    1.30
 -10  -1   5    3.70    1.20
 -10   1  -5    7.30    1.10
  10   1  -5    4.40    1.20
  10   1  -5    5.50    1.50
  10  -1   5    5.50    1.60
  10   1  -5    3.60    1.20
  10  -1   5    6.10    1.70
 -10   2  -5   -1.70    1.10
 -10  -2   5    0.30    1.00
 -10  -2   5    0.80    1.00
 -10  -2   5   -0.20    0.70
 -10   2  -5   -0.10    0.50
  10   2  -5   -1.20    0.70
  10  -2   5   -0.70    0.80
  10   2  -5   -0.30    0.80
  10  -2   5    0.10    0.80
  10   2  -5   -0.50    0.90
 -10  -3   5   -0.20    0.80
 -10   3  -5    0.10    1.10
 -10  -3   5    1.90    0.80
 -10  -3   5    2.20    1.00
  10   3  -5    0.60    1.00
  10  -3   5   -0.10    0.80
  10  -3   5    1.50    1.30
  10   3  -5    1.00    1.00
  10   3  -5    2.20    1.00
 -10   4  -5    0.80    1.20
 -10  -4   5   -0.20    0.90
  10  -4   5    1.10    1.30
  10   4  -5    0.00    0.90
  10  -4   5   -0.50    1.00
 -10   5  -5    6.60    1.70
  10   5  -5    4.50    1.20
  10  -5   5    5.00    1.80
  10  -5   5    8.10    1.80
 -10  -6   5    2.50    1.70
 -10   6  -5    0.20    1.20
  10  -6   5    0.00    1.30
  10   6  -5   -0.70    0.70
 -10  -7   5    1.60    1.90
  10  -7   5    1.40    1.50
 -11  -6  -5   -1.20    1.50
 -11   6   5   -0.60    1.40
 -11   6   5   -3.10    1.30
  11   6   5    1.60    1.30
  11  -6  -5   -0.50    1.30
  11  -6  -5    0.40    1.50
 -11  -5  -5    1.50    1.60
 -11   5   5    1.60    1.60
 -11   5   5    6.10    1.90
  11   5   5    3.00    1.50
  11  -5  -5    1.70    1.60
  11  -5  -5    4.10    1.80
 -11   4   5    0.70    1.50
 -11   4   5    2.20    1.70
 -11  -4  -5    1.40    1.60
  11   4   5    0.40    1.30
  11  -4  -5    0.20    1.10
  11  -4  -5   -0.80    1.40
  11   4   5    0.30    1.30
 -11   3   5    4.70    1.80
 -11   3   5    4.60    1.50
 -11  -3  -5    4.90    1.70
  11   3   5    1.90    1.30
  11  -3  -5    3.80    1.80
  11   3   5    4.50    1.60
  11  -3  -5    3.00    1.50
 -11   2   5    2.50    1.50
 -11  -2  -5    1.30    1.20
 -11   2   5    0.40    1.50
  11  -2  -5    1.10    1.00
  11  -2  -5    0.80    1.30
  11   2   5    0.40    1.00
  11   2   5   -1.30    1.10
 -11   1   5    3.40    1.40
 -11  -1  -5    8.10    1.60
 -11   1   5   10.40    1.90
  11  -1  -5    8.20    1.80
  11   1   5    9.50    2.00
  11  -1  -5    7.90    1.70
  11   1   5    7.80    1.90
 -11   0   5   -0.40    0.90
 -11   0   5   -1.80    1.10
 -11   0  -5   -0.90    0.80
  11   0   5   -1.60    1.10
  11   0  -5    0.70    0.90
  11   0   5   -0.30    1.30
  11   0  -5    0.20    1.10
 -11  -1   5    8.50    1.70
 -11  -1   5    4.90    1.60
 -11   1  -5    6.80    1.20
  11  -1   5   10.00    1.90
  11   1  -5    8.40    1.60
  11   1  -5   11.60    1.90
  11  -1   5    7.70    1.60
 -11   2  -5    0.10    0.60
 -11  -2   5    1.60    1.00
 -11  -2   5   -0.50    1.00
 -11   2  -5    1.30    1.00
  11   2  -5   -0.40    1.00
  11   2  -5    2.90    1.10
  11  -2   5    2.40    1.50
  11   2  -5    0.60    1.10
  11  -2   5   -0.30    1.30
 -11  -3   5    2.40    1.30
 -11   3  -5    4.10    1.70
 -11  -3   5    5.10    1.30
  11   3  -5    4.40    1.50
  11  -3   5    5.40    1.70
  11  -3   5    3.80    1.60
  11   3  -5    2.20    1.20
 -11   4  -5   -0.10    1.20
  11  -4   5   -0.80    1.30
  11   4  -5   -1.40    0.80
  11  -4   5    0.80    1.00
 -11  -5   5    1.20    1.70
 -11   5  -5    1.30    1.40
  11   5  -5    1.00    1.10
  11  -5   5    1.20    1.40
  11  -5   5    3.00    1.60
 -11   6  -5    1.00    1.30
 -11  -6   5   -1.50    1.60
  11   6  -5   -0.90    0.90
  11  -6   5    2.60    1.50
 -12   6   5    0.70    1.40
 -12  -6  -5   -1.10    1.80
  12   6   5    2.40    1.50
  12  -6  -5    3.00    2.00
  12  -6  -5    1.80    1.70
 -12   5   5    1.70    1.80
 -12  -5  -5   -1.20    1.60
 -12   5   5    2.00    1.80
  12  -5  -5   -2.70    1.30
  12   5   5   -1.40    1.30
  12  -5  -5    0.00    1.20
 -12   4   5    1.60    1.60
 -12  -4  -5    3.80    1.80
 -12   4   5   -1.10    1.50
  12  -4  -5    0.00    1.50
  12   4   5    1.60    1.40
  12  -4  -5    1.20    1.60
 -12   3   5    0.10    1.10
 -12   3   5    0.70    1.50
 -12  -3  -5    1.20    1.40
  12   3   5    0.70    1.20
  12  -3  -5    0.00    1.10
  12   3   5    2.00    1.30
  12  -3  -5    2.40    1.60
 -12  -2  -5    0.20    1.20
 -12   2   5    1.50    1.60
 -12   2   5    0.40    1.60
  12   2   5    1.50    1.20
  12   2   5    0.60    1.40
  12  -2  -5    2.20    1.50
  12  -2  -5    0.40    1.10
 -12   1   5    0.80    1.10
 -12  -1  -5   -0.50    1.00
 -12   1   5    1.30    1.20
  12  -1  -5   -1.60    1.20
  12   1   5    0.40    1.40
  12  -1  -5   -0.60    1.30
  12   1   5    0.20    1.40
 -12   0   5   -0.10    1.00
 -12   0  -5   -0.40    0.90
 -12   0   5   -0.10    1.40
  12   0  -5    0.40    1.30
  12   0  -5   -0.60    1.20
  12   0   5   -0.60    1.30
  12   0   5   -0.10    1.30
 -12  -1   5   -2.40    1.00
 -12  -1   5   -0.30    0.80
 -12   1  -5   -0.80    0.70
  12   1  -5    0.50    0.90
  12  -1   5    0.40    1.40
  12   1  -5   -0.80    1.10
  12  -1   5   -0.30    1.40
 -12  -2   5    0.00    1.10
 -12  -2   5   -0.60    1.00
 -12   2  -5   -0.40    0.60
  12   2  -5   -1.30    1.10
  12  -2   5    0.90    1.10
  12   2  -5    1.50    1.10
  12  -2   5    3.00    1.60
 -12  -3   5    0.00    1.20
 -12   3  -5   -1.10    1.40
 -12  -3   5   -0.50    0.90
  12   3  -5    0.10    1.10
  12  -3   5   -1.90    1.30
  12  -3   5    1.70    1.20
 -12   4  -5    0.60    1.10
  12  -4   5   -0.30    1.40
  12  -4   5   -0.50    1.30
  12   4  -5   -0.10    1.10
 -12  -5   5    0.10    1.70
 -12   5  -5    1.90    1.40
  12  -5   5    0.80    1.70
  12   5  -5   -1.40    0.90
  12  -5   5   -1.00    0.80
 -12  -6   5    1.90    2.00
 -12   6  -5    3.20    1.70
  12   6  -5    1.30    1.10
  12  -6   5    3.00    1.90
 -13  -5  -5    0.40    1.40
 -13   5   5    4.80    2.10
 -13   5   5    4.30    2.10
  13  -5  -5   -1.00    1.50
  13  -5  -5   -1.10    1.20
  13   5   5   -0.60    1.40
 -13   4   5   -3.40    1.60
 -13   4   5    0.00    1.70
 -13  -4  -5   -1.90    1.50
  13  -4  -5    0.70    1.50
  13   4   5    2.60    1.60
  13  -4  -5    0.20    1.70
 -13   3   5    0.20    1.30
 -13  -3  -5    3.70    1.70
 -13   3   5    0.20    1.80
  13  -3  -5    1.40    1.70
  13   3   5    0.20    1.20
  13   3   5    2.50    1.60
  13  -3  -5    2.30    1.70
 -13   2   5   -1.00    1.70
 -13   2   5   -2.40    1.40
 -13  -2  -5   -0.10    1.00
  13   2   5    0.90    1.10
  13   2   5   -0.10    1.00
  13  -2  -5    2.30    1.30
  13  -2  -5   -0.40    1.50
 -13  -1  -5    0.80    1.20
 -13   1   5   -1.80    1.50
 -13   1   5    3.50    1.50
  13   1   5    3.20    1.80
  13  -1  -5    4.90    1.80
  13   1   5    0.90    1.50
  13  -1  -5    4.50    1.80
 -13   0  -5    1.10    1.10
 -13   0   5   -0.70    1.00
 -13   0   5    0.50    1.60
  13   0   5    2.00    1.60
  13   0   5    0.30    1.10
  13   0  -5   -1.80    0.80
  13   0  -5   -3.00    1.10
 -13  -1   5    3.40    1.60
 -13  -1   5   -0.20    1.40
 -13   1  -5    1.20    0.90
  13   1  -5   -0.70    1.20
  13  -1   5    0.90    1.20
  13   1  -5    3.60    1.70
  13  -1   5    2.80    1.80
 -13  -2   5    1.10    1.50
 -13  -2   5    0.80    1.20
  13   2  -5   -0.20    1.20
  13  -2   5    2.20    1.60
  13   2  -5    0.90    1.20
  13  -2   5    1.70    1.60
 -13  -3   5    0.60    1.50
  13  -3   5    1.60    1.70
  13  -3   5    0.90    1.60
  13   3  -5   -0.10    1.30
 -13  -4   5    0.60    1.60
 -13   4  -5    0.10    1.60
  13   4  -5    2.40    1.50
  13  -4   5   -0.40    1.60
  13  -4   5   -1.20    1.40
 -13   5  -5    0.00    1.10
 -13  -5   5   -0.70    1.80
  13   5  -5    0.50    1.20
  13  -5   5    0.50    1.60
  13  -5   5    1.40    1.70
 -14   4   5    0.20    1.90
 -14   4   5    1.10    1.60
 -14  -4  -5   -2.20    1.40
  14  -4  -5   -2.00    1.60
  14   4   5    1.00    1.50
  14  -4  -5    0.10    1.90
 -14   3   5    0.00    1.50
 -14   3   5    0.20    2.00
 -14  -3  -5    3.80    1.90
  14   3   5   -2.80    1.20
  14  -3  -5    0.50    1.80
  14  -3  -5   -0.80    1.70
 -14  -2  -5   -0.40    1.30
 -14   2   5    1.60    1.80
 -14   2   5   -0.70    1.90
  14   2   5   -0.70    1.30
  14  -2  -5    0.90    1.40
  14   2   5    0.50    1.60
  14  -2  -5   -1.90    1.40
 -14   1   5   -0.40    1.40
 -14  -1  -5    1.10    1.40
 -14   1   5    0.80    1.30
  14   1   5   -0.60    1.50
  14  -1  -5    0.30    1.60
  14  -1  -5   -1.60    1.50
  14   1   5    4.40    1.70
 -14   0  -5    1.70    1.20
 -14   0   5    0.90    1.10
 -14   0   5    2.30    1.80
  14   0   5   -1.20    1.40
  14   0  -5    1.20    1.50
  14   0  -5   -0.30    1.10
  14   0   5    0.00    1.20
 -14  -1   5    0.30    1.20
 -14  -1   5    0.60    1.20
  14  -1   5   -1.40    1.40
  14   1  -5   -0.80    1.50
  14   1  -5    0.80    1.00
  14  -1   5    1.30    1.30
 -14  -2   5    0.80    1.50
 -14  -2   5    0.30    1.30
  14  -2   5    0.60    1.40
  14   2  -5   -0.30    1.40
  14  -2   5   -2.10    1.40
 -14  -3   5    0.30    1.50
  14   3  -5    2.50    1.40
  14  -3   5    0.10    1.60
  14  -3   5   -0.70    1.70
 -14  -4   5    1.40    1.90
  14   4  -5   -2.00    1.20
  14  -4   5    2.00    2.00
  14  -4   5    0.30    1.60
 -15   3   5   -1.10    1.20
 -15   3   5    0.80    2.10
 -15  -3  -5    1.00    1.50
  15  -3  -5    2.60    2.10
  15   3   5    0.80    1.70
  15  -3  -5    0.40    1.80
 -15   2   5   -2.50    1.70
 -15   2   5   -0.10    2.00
 -15  -2  -5    0.50    1.40
  15   2   5   -1.70    1.50
  15   2   5    3.00    2.00
  15  -2  -5   -1.00    1.10
  15  -2  -5   -0.30    1.80
 -15   1   5    2.40    1.50
 -15   1   5    0.10    1.50
 -15  -1  -5    0.20    1.50
  15  -1  -5   -0.10    1.40
  15  -1  -5   -1.80    1.60
  15   1   5    0.40    1.60
  15   1   5    0.00    1.70
 -15   0   5   -0.30    1.60
 -15   0   5   -2.90    1.10
  15   0   5    1.10    1.80
  15   0   5    1.40    1.70
  15   0  -5   -1.80    1.40
  15   0  -5   -0.20    1.70
 -15  -1   5    2.00    1.90
 -15  -1   5    0.90    1.60
  15  -1   5    0.70    1.80
  15  -1   5   -1.00    1.20
  15   1  -5   -2.40    1.30
  15   1  -5   -0.40    1.30
 -15  -2   5   -0.30    1.10
  15  -2   5    1.30    1.40
  15  -2   5    1.10    1.70
  15   2  -5    0.60    1.60
 -15  -3   5    2.00    1.80
  15  -3   5   -0.10    2.10
  15  -3   5    0.80    1.90
  15   3  -5   -0.50    1.30
 -16   1   5   -0.10    1.90
 -16   1   5   -1.10    2.10
  16   1   5   -1.60    1.60
  16   1   5   -1.30    1.70
  16  -1  -5   -2.70    1.60
  16  -1  -5   -3.80    1.60
 -16   0   5   -0.30    2.20
 -16   0   5    1.50    1.90
  16   0  -5   -1.70    1.80
  16   0   5    0.50    2.00
  16   0  -5   -0.10    1.20
  16   0   5   -2.00    1.10
 -16  -1   5    1.60    1.90
 -16  -1   5   -0.90    1.70
 -16  -1   5    0.00    1.50
  16  -1   5    0.50    1.90
  16  -1   5    0.20    1.40
  16   1  -5    0.40    1.80
   0   9   6   -1.20    0.80
   0  -9  -6   -0.40    0.90
   0  -9  -6   -1.70    1.10
   0  -8  -6    2.70    1.40
   0   8   6    5.40    1.40
   0  -8  -6    4.90    1.30
   0  -7  -6    0.60    0.90
   0  -7  -6    0.00    1.00
   0   7   6   -0.60    0.80
   0  -6  -6    3.30    1.10
   0   6   6    2.20    1.00
   0  -6  -6    3.80    1.00
   0   6   6    2.50    1.10
   0   6   6    3.90    1.00
   0  -6  -6    3.50    1.10
   0  -6  -6    3.10    0.90
   0   5   6    0.30    0.70
   0   5   6    0.20    0.80
   0  -5  -6    0.00    0.60
   0  -5  -6   -0.10    0.70
   0   5   6   -0.50    0.60
   0  -5  -6    1.10    0.80
   0  -5  -6   -0.50    0.60
   0  -4  -6    0.60    0.70
   0   4   6    1.30    0.80
   0  -4  -6    0.70    0.60
   0  -4  -6    0.00    0.60
   0   4   6    1.90    0.80
   0   4   6    0.70    0.70
   0   4   6    0.70    0.70
   0  -4  -6    0.70    0.60
   0  -3  -6    1.20    0.70
   0  -3  -6    0.00    0.60
   0   3   6    0.20    0.50
   0   3   6   -0.30    0.60
   0   3   6    0.40    0.50
   0  -3  -6    0.30    0.60
   0   3   6    0.70    0.70
   0  -3  -6   -0.60    0.50
   0   2   6   25.60    1.50
   0   2   6   26.70    1.70
   0   2   6   24.70    1.50
   0  -2  -6   27.60    1.70
   0  -2  -6   26.80    1.60
   0   2   6   24.80    1.70
   0  -2  -6   27.20    1.50
   0  -2  -6   28.50    1.60
   0  -1  -6    0.50    0.50
   0   1   6   -0.40    0.40
   0   1   6   -0.40    0.60
   0   1   6   -0.40    0.30
   0  -1  -6   -0.20    0.50
   0  -1  -6   -0.10    0.40
   0  -1  -6    0.00    0.40
   0   1   6    0.00    0.30
   0   0   6  306.57    8.20
   0   0  -6  305.07    8.00
   0   0  -6  311.37    8.10
   0   0   6  303.87    7.90
   0   0   6  311.27    8.90
   0   0  -6  306.17    8.90
   0   0  -6  312.27    8.10
   0   0   6  313.77    8.10
   0  -1   6    0.30    0.40
   0  -1   6    0.50    0.40
   0   1  -6    0.20    0.40
   0   1  -6   -0.10    0.40
   0   1  -6   -0.10    0.40
   0  -2   6   25.90    1.20
   0  -2   6   27.30    1.20
   0   2  -6   26.00    1.20
   0   2  -6   24.40    1.10
   0   2  -6   25.40    1.10
   0  -3   6    0.60    0.30
   0  -3   6    0.40    0.20
   0   3  -6    0.20    0.10
   0   3  -6    0.00    0.30
   0   3  -6    0.20    0.10
   0   3  -6    0.10    0.30
   0   4  -6    0.80    0.30
   0   4  -6    0.60    0.30
   0   4  -6   -0.30    0.60
   0  -4   6    1.10    0.30
   0  -4   6    0.60    0.20
   0  -4   6    0.70    0.20
   0  -4   6    0.50    0.30
   0   5  -6   -0.30    0.70
   0  -5   6    1.10    0.30
   0  -5   6    0.70    0.30
   0  -6   6    3.40    1.00
   0  -6   6    3.70    0.50
   0  -6   6    3.50    0.50
   0   6  -6    3.40    1.30
   0  -7   6    0.00    0.80
   0  -7   6    0.20    0.20
   0   7  -6   -0.30    1.00
   0  -8   6    3.30    1.20
   0   8  -6    4.00    1.70
   0   9  -6    0.30    1.30
  -1   9   6    0.20    1.00
  -1  -9  -6    0.50    0.90
  -1  -9  -6   -0.30    1.20
   1  -9  -6   -0.80    1.10
   1   9   6    2.30    1.10
   1  -9  -6    0.10    1.00
  -1   8   6    2.20    1.10
  -1  -8  -6    0.20    0.80
  -1  -8  -6   -1.90    0.90
   1   8   6   -0.30    0.80
   1  -8  -6   -1.30    1.00
   1  -8  -6   -0.60    0.70
  -1   7   6    0.90    1.00
  -1   7   6   -0.10    0.90
  -1  -7  -6    1.60    0.90
  -1  -7  -6    1.20    1.10
   1   7   6    2.70    1.10
   1  -7  -6    2.20    1.00
   1  -7  -6    1.50    1.10
  -1  -6  -6   21.40    1.70
  -1  -6  -6   22.20    1.90
  -1   6   6   21.30    1.90
  -1  -6  -6   20.30    2.40
  -1  -6  -6   21.30    1.60
  -1   6   6   22.90    2.20
  -1   6   6   20.20    1.90
  -1   6   6   25.40    2.00
   1   6   6   22.70    1.90
   1  -6  -6   25.30    1.80
   1  -6  -6   24.50    1.90
   1  -6  -6   22.40    2.00
   1   6   6   21.20    1.80
   1  -6  -6   20.80    2.30
  -1   5   6   33.60    2.30
  -1   5   6   35.00    2.10
  -1  -5  -6   39.90    2.90
  -1  -5  -6   40.70    2.10
  -1   5   6   35.70    2.30
  -1  -5  -6   39.40    2.30
  -1   5   6   41.50    2.50
   1  -5  -6   38.90    2.10
   1  -5  -6   37.30    2.60
   1   5   6   41.20    2.20
   1  -5  -6   37.20    2.20
   1  -5  -6   42.60    2.50
   1   5   6   34.90    2.20
   1   5   6   37.50    2.30
  -1   4   6   -0.40    0.70
  -1   4   6   -0.60    0.50
  -1  -4  -6    0.30    0.50
  -1   4   6   -1.10    0.60
  -1  -4  -6   -0.50    0.50
  -1   4   6   -1.00    0.70
  -1   4   6    0.10    0.60
  -1  -4  -6    0.20    0.50
   1   4   6    0.60    0.70
   1  -4  -6    0.20    0.60
   1   4   6    0.60    0.70
   1  -4  -6    0.00    0.60
   1  -4  -6    0.10    0.60
   1  -4  -6   -0.20    0.60
   1   4   6   -0.50    0.60
  -1   3   6   59.29    2.50
  -1   3   6   66.19    3.00
  -1   3   6   59.29    2.80
  -1   3   6   66.49    2.90
  -1  -3  -6   65.69    3.10
  -1  -3  -6   65.59    2.70
  -1   3   6   61.29    2.60
  -1  -3  -6   63.69    2.60
  -1  -3  -6   61.39    2.60
   1  -3  -6   62.59    2.80
   1  -3  -6   63.39    2.70
   1   3   6   64.29    3.10
   1   3   6   63.49    2.60
   1   3   6   62.99    2.80
   1  -3  -6   60.29    2.60
   1   3   6   62.99    2.80
   1  -3  -6   61.59    2.60
   1  -3  -6   64.19    3.00
  -1   2   6    2.90    0.90
  -1  -2  -6    2.40    0.70
  -1  -2  -6    1.90    0.70
  -1   2   6    1.70    0.60
  -1  -2  -6    2.20    0.60
  -1   2   6    1.90    0.70
  -1   2   6    2.20    0.70
  -1  -2  -6    2.60    0.70
   1   2   6    3.10    0.90
   1  -2  -6    1.60    0.70
   1  -2  -6    1.80    0.60
   1   2   6    1.70    0.50
   1  -2  -6    2.00    0.70
   1  -2  -6    2.40    0.70
   1   2   6    1.40    0.60
   1  -2  -6    2.00    0.60
  -1   1   6   10.80    1.00
  -1   1   6   13.80    1.20
  -1  -1  -6   12.60    1.20
  -1  -1  -6   10.80    1.00
  -1   1   6    9.50    0.90
  -1  -1  -6    7.90    1.00
  -1   1   6   12.00    1.20
  -1  -1  -6   12.70    1.10
   1   1   6   10.70    1.00
   1  -1  -6   12.10    1.00
   1  -1  -6   10.50    1.00
   1   1   6   11.20    0.90
   1  -1  -6   10.60    1.00
   1  -1  -6   11.30    1.00
   1   1   6   11.10    1.00
   1   1   6   11.10    1.00
   1  -1  -6   13.10    1.20
  -1   0  -6   10.30    0.90
  -1   0  -6   10.80    1.10
  -1   0   6   11.00    1.10
  -1   0  -6    8.60    0.90
  -1   0  -6    9.00    0.80
  -1   0   6    9.40    0.90
  -1   0   6    8.50    0.80
  -1   0   6    9.40    1.00
   1   0   6    9.80    0.90
   1   0   6    8.80    1.00
   1   0   6    9.90    1.00
   1   0  -6   10.30    0.90
   1   0  -6   11.40    0.90
   1   0  -6   10.90    0.90
   1   0  -6    8.90    0.80
  -1  -1   6   11.70    0.90
  -1   1  -6   12.40    0.90
  -1   1  -6   12.60    0.90
  -1  -1   6   10.60    0.80
  -1  -1   6   11.30    0.80
   1   1  -6   10.80    0.80
   1  -1   6   11.10    0.90
   1   1  -6   10.90    0.80
   1   1  -6   10.00    0.80
   1  -1   6   10.80    1.00
   1  -1   6   12.00    0.90
   1   1  -6   10.60    0.80
  -1   2  -6    1.90    0.40
  -1   2  -6    1.90    0.50
  -1  -2   6    1.10    0.40
  -1  -2   6    2.10    0.40
   1  -2   6    1.80    0.50
   1   2  -6    0.60    0.20
   1   2  -6    1.40    0.40
   1  -2   6    1.70    0.50
   1   2  -6    2.00    0.40
   1   2  -6    0.80    0.30
  -1   3  -6   64.09    2.00
  -1  -3   6   64.59    1.80
  -1  -3   6   63.29    2.00
   1  -3   6   64.49    2.20
   1   3  -6   62.09    1.80
   1   3  -6   65.39    1.80
   1   3  -6   65.19    2.70
   1  -3   6   62.99    2.10
   1  -3   6   61.29    2.10
  -1   4  -6    0.10    0.10
  -1  -4   6    0.00    0.20
  -1   4  -6   -0.40    0.30
   1  -4   6    0.30    0.40
   1  -4   6    0.20    0.30
   1   4  -6    0.00    0.60
   1  -4   6    0.20    0.30
   1  -4   6    0.10    0.30
  -1   5  -6   38.60    1.40
  -1   5  -6   36.20    2.50
   1  -5   6   36.00    1.60
   1  -5   6   39.80    1.30
   1  -5   6   36.90    1.30
   1  -5   6   38.00    1.60
   1   5  -6   36.70    2.50
  -1   6  -6   25.00    2.30
  -1  -6   6   24.70    2.30
  -1   6  -6   23.30    0.90
   1  -6   6   23.70    1.30
   1  -6   6   22.30    1.20
   1  -6   6   25.10    2.20
   1   6  -6   22.50    2.10
  -1  -7   6    2.60    1.10
  -1   7  -6    1.50    1.30
   1  -7   6    1.90    0.50
   1  -7   6    1.30    0.90
   1   7  -6   -1.30    1.00
  -1   8  -6   -0.90    1.20
  -1  -8   6    0.70    0.90
   1  -8   6   -0.70    0.80
   1   8  -6   -0.80    1.20
  -1   9  -6    1.10    1.50
  -1  -9   6    1.70    1.10
   1   9  -6   -0.50    1.30
  -2   9   6    1.60    1.20
  -2  -9  -6    0.60    0.90
  -2  -9  -6   -0.30    1.30
   2   9   6   -1.40    0.80
   2  -9  -6   -0.90    1.00
  -2   8   6    0.60    1.20
  -2  -8  -6   -0.50    1.00
  -2   8   6    1.10    1.10
  -2  -8  -6   -0.60    0.70
   2  -8  -6    0.80    1.10
   2  -8  -6   -1.20    0.90
   2   8   6    1.70    1.00
  -2   7   6    8.70    1.80
  -2  -7  -6    9.80    1.50
  -2   7   6   10.00    1.80
  -2  -7  -6    5.90    1.50
   2  -7  -6    7.70    1.60
   2   7   6   10.00    1.60
   2  -7  -6   12.40    1.70
  -2   6   6    0.80    0.90
  -2   6   6    0.40    0.90
  -2   6   6    0.40    0.90
  -2   6   6    1.70    1.00
  -2  -6  -6    0.00    0.70
  -2  -6  -6    1.30    0.70
  -2  -6  -6    0.90    1.10
   2  -6  -6    0.40    0.70
   2   6   6    0.10    0.80
   2  -6  -6    2.40    1.10
   2  -6  -6   -1.60    0.70
   2   6   6    1.80    0.90
   2  -6  -6    0.50    1.00
  -2   5   6    2.70    1.00
  -2   5   6    2.80    1.10
  -2   5   6    2.00    0.90
  -2  -5  -6    2.20    0.90
  -2   5   6    1.50    0.90
  -2  -5  -6    4.00    0.90
  -2  -5  -6    3.20    0.90
   2   5   6    2.30    1.00
   2  -5  -6    2.00    0.90
   2  -5  -6    2.40    0.80
   2   5   6    2.60    0.90
   2  -5  -6    2.30    0.90
   2  -5  -6    3.70    1.00
  -2  -4  -6    1.00    0.60
  -2   4   6    2.20    0.80
  -2   4   6    1.00    1.00
  -2  -4  -6    1.50    0.70
  -2   4   6    1.70    0.80
  -2   4   6    1.50    0.70
  -2   4   6    2.70    1.00
  -2  -4  -6    2.80    0.80
   2  -4  -6    2.70    0.90
   2  -4  -6    0.60    0.60
   2   4   6    1.60    0.80
   2  -4  -6    1.90    0.80
   2   4   6    2.20    0.90
   2  -4  -6    2.60    0.90
  -2   3   6   51.49    2.30
  -2   3   6   52.39    2.30
  -2   3   6   55.69    2.70
  -2   3   6   56.49    2.70
  -2  -3  -6   54.39    2.30
  -2  -3  -6   53.99    2.40
  -2  -3  -6   53.19    2.90
  -2  -3  -6   50.59    2.40
  -2   3   6   51.59    2.70
   2  -3  -6   51.89    2.50
   2   3   6   52.79    2.50
   2  -3  -6   56.89    2.50
   2  -3  -6   54.39    2.60
   2   3   6   52.39    2.80
   2   3   6   51.59    2.50
   2  -3  -6   55.49    2.70
   2  -3  -6   51.99    2.50
  -2  -2  -6    6.30    0.90
  -2  -2  -6    4.40    0.80
  -2   2   6    6.20    0.70
  -2   2   6    4.60    1.00
  -2  -2  -6    5.60    0.90
  -2   2   6    6.80    1.10
  -2   2   6    5.40    0.90
  -2   2   6    7.30    0.90
  -2  -2  -6    3.90    0.80
   2   2   6    5.90    0.90
   2   2   6    6.30    1.10
   2  -2  -6    4.40    0.90
   2  -2  -6    5.90    1.00
   2  -2  -6    5.00    0.80
   2  -2  -6    5.20    0.90
   2  -2  -6    7.80    1.00
   2   2   6    5.10    0.90
  -2   1   6   27.50    1.60
  -2  -1  -6   26.90    1.50
  -2   1   6   25.70    1.50
  -2  -1  -6   29.70    1.60
  -2  -1  -6   27.80    1.80
  -2   1   6   28.20    1.60
  -2   1   6   28.50    1.50
  -2   1   6   27.00    1.50
  -2  -1  -6   31.30    1.60
   2  -1  -6   25.00    1.60
   2  -1  -6   26.20    1.70
   2  -1  -6   27.40    1.60
   2   1   6   27.10    1.60
   2  -1  -6   24.20    1.50
   2  -1  -6   26.60    1.50
   2   1   6   26.50    1.50
   2   1   6   30.00    1.70
  -2   0  -6    9.50    1.00
  -2   0   6    8.90    0.90
  -2   0   6    9.70    0.90
  -2   0   6    9.60    0.90
  -2   0   6    9.70    0.90
  -2   0  -6   10.50    1.00
  -2   0  -6    9.40    0.90
   2   0  -6    9.00    0.90
   2   0  -6    8.60    0.90
   2   0   6    9.30    1.10
   2   0  -6    9.20    1.00
   2   0  -6    9.60    1.10
   2   0   6   10.20    0.90
   2   0   6   10.10    1.00
  -2  -1   6   28.60    1.30
  -2  -1   6   25.10    1.30
  -2   1  -6   28.30    1.50
  -2  -1   6   25.80    1.20
  -2  -1   6   28.10    1.50
  -2   1  -6   29.00    1.40
  -2   1  -6   28.80    1.50
   2  -1   6   28.30    1.50
   2   1  -6   27.10    1.30
   2   1  -6   27.10    1.30
   2  -1   6   28.10    1.40
   2   1  -6   27.30    1.30
   2   1  -6   28.40    1.10
   2   1  -6   26.90    1.40
   2  -1   6   29.90    1.50
  -2  -2   6    5.90    0.70
  -2   2  -6    6.70    0.80
  -2  -2   6    5.50    0.60
  -2  -2   6    5.70    0.60
  -2   2  -6    6.40    0.80
   2  -2   6    6.50    0.80
   2   2  -6    5.40    0.60
   2  -2   6    7.60    0.90
   2   2  -6    6.40    0.80
   2  -2   6    6.20    0.70
   2  -2   6    5.60    0.70
   2   2  -6    4.90    0.60
   2   2  -6    6.20    0.60
  -2  -3   6   54.39    1.80
  -2   3  -6   53.49    2.00
  -2  -3   6   54.49    1.60
  -2   3  -6   55.69    2.00
   2   3  -6   54.79    1.60
   2   3  -6   59.99    2.50
   2  -3   6   50.49    2.10
   2  -3   6   55.19    2.00
   2  -3   6   53.49    2.00
   2   3  -6   50.29    1.50
   2  -3   6   53.89    2.10
  -2   4  -6    2.40    0.50
  -2  -4   6    1.60    0.20
  -2   4  -6    2.40    0.60
   2   4  -6    1.10    0.70
   2  -4   6    1.50    0.50
   2  -4   6    2.30    0.60
   2  -4   6    2.50    0.60
   2  -4   6    1.80    0.50
  -2   5  -6    2.00    0.50
  -2   5  -6    2.50    0.30
   2  -5   6    1.10    0.50
   2   5  -6    2.50    1.10
   2  -5   6    1.70    0.60
   2  -5   6    2.10    0.50
   2  -5   6    2.90    0.60
  -2   6  -6    0.30    0.40
  -2   6  -6    0.80    0.90
   2  -6   6    0.00    0.40
   2  -6   6    0.60    0.70
   2  -6   6    0.50    0.40
   2  -6   6   -0.30    0.30
   2  -6   6    0.20    0.60
   2   6  -6   -2.50    0.80
  -2   7  -6   10.40    2.00
  -2  -7   6    8.00    1.70
   2  -7   6    8.60    1.40
   2  -7   6   10.20    1.00
   2   7  -6    8.10    1.90
  -2   8  -6   -1.20    1.00
  -2  -8   6    0.30    0.90
   2  -8   6    0.30    0.50
   2   8  -6    0.60    1.40
  -2   9  -6    0.40    1.30
  -2  -9   6   -0.10    1.00
   2   9  -6   -0.60    1.30
  -3  -9  -6   -0.20    0.90
  -3   9   6    1.40    1.20
  -3   9   6   -1.30    1.20
  -3  -9  -6    0.20    1.40
   3  -9  -6    1.20    1.10
   3   9   6    1.30    1.00
  -3   8   6    0.60    1.20
  -3  -8  -6    0.80    1.30
  -3   8   6   -0.20    1.20
  -3  -8  -6   -0.40    0.80
   3  -8  -6    0.10    1.00
   3   8   6    0.30    0.90
   3  -8  -6   -1.70    1.00
  -3  -7  -6    2.10    1.00
  -3   7   6    2.60    1.30
  -3   7   6    2.50    1.30
  -3  -7  -6    2.00    1.30
   3   7   6    3.70    1.20
   3  -7  -6    1.90    1.20
   3  -7  -6    1.20    1.10
  -3  -6  -6    8.30    1.20
  -3   6   6    6.70    1.50
  -3   6   6    6.80    1.50
  -3  -6  -6    7.70    1.30
  -3   6   6    6.20    1.30
  -3   6   6    8.80    1.60
  -3  -6  -6    7.00    1.70
   3  -6  -6    7.30    1.30
   3  -6  -6   10.00    1.60
   3   6   6    6.80    1.30
   3  -6  -6    6.60    1.60
   3  -6  -6    7.70    1.50
   3   6   6    8.10    1.30
  -3   5   6   38.00    2.50
  -3   5   6   38.50    2.40
  -3  -5  -6   30.90    2.70
  -3  -5  -6   37.20    2.00
  -3  -5  -6   37.70    2.30
  -3   5   6   39.70    2.60
  -3   5   6   40.90    2.50
  -3   5   6   35.60    2.20
   3  -5  -6   38.80    2.30
   3  -5  -6   43.10    2.60
   3  -5  -6   40.50    2.40
   3  -5  -6   41.10    2.60
   3   5   6   37.40    2.30
   3   5   6   38.40    2.30
  -3  -4  -6    8.90    1.20
  -3   4   6    9.90    1.30
  -3   4   6    8.50    1.30
  -3  -4  -6   10.30    1.20
  -3   4   6    9.60    1.40
  -3   4   6    9.80    1.50
  -3   4   6    9.60    1.30
  -3  -4  -6    5.60    1.30
   3  -4  -6    6.70    1.20
   3   4   6    9.20    1.30
   3  -4  -6    9.30    1.20
   3   4   6   10.90    1.50
   3  -4  -6    8.50    1.30
   3  -4  -6   11.00    1.50
  -3   3   6   34.10    1.90
  -3  -3  -6   32.10    1.80
  -3   3   6   31.20    1.80
  -3   3   6   31.30    1.90
  -3   3   6   27.70    2.00
  -3  -3  -6   32.50    1.90
  -3  -3  -6   32.20    1.80
  -3  -3  -6   34.80    2.50
  -3   3   6   33.00    1.80
  -3   3   6   29.80    2.10
   3  -3  -6   31.80    2.00
   3   3   6   31.50    1.90
   3   3   6   30.10    1.90
   3  -3  -6   34.60    2.10
   3  -3  -6   32.40    2.10
   3   3   6   31.40    2.30
   3  -3  -6   34.10    1.90
   3  -3  -6   32.60    2.00
  -3   2   6    1.80    0.70
  -3   2   6    1.20    0.50
  -3   2   6    1.10    0.60
  -3   2   6    3.40    0.80
  -3  -2  -6    2.10    0.70
  -3   2   6    1.30    0.90
  -3  -2  -6    2.10    0.80
  -3  -2  -6    2.50    0.70
  -3   2   6    2.30    0.50
  -3  -2  -6    1.10    0.70
   3  -2  -6    2.30    0.70
   3  -2  -6    0.30    0.60
   3   2   6    1.30    0.60
   3   2   6    1.90    0.80
   3  -2  -6    0.60    0.70
   3  -2  -6    0.70    0.70
   3   2   6    2.80    0.80
   3  -2  -6    2.20    0.70
  -3   1   6   54.69    2.20
  -3  -1  -6   53.69    2.60
  -3   1   6   50.09    1.60
  -3   1   6   50.29    2.30
  -3  -1  -6   52.99    2.40
  -3  -1  -6   53.79    2.30
  -3   1   6   56.59    2.60
  -3   1   6   50.29    2.20
  -3   1   6   53.39    2.40
   3   1   6   51.99    2.30
   3  -1  -6   51.29    2.20
   3  -1  -6   53.89    2.40
   3  -1  -6   49.99    2.30
   3   1   6   53.29    2.50
   3   1   6   53.69    2.40
   3  -1  -6   53.89    2.30
  -3   0   6    0.10    0.40
  -3   0  -6    0.20    0.50
  -3   0   6    0.20    0.40
  -3   0  -6    0.90    0.60
  -3   0  -6   -0.10    0.50
  -3   0   6    0.50    0.40
  -3   0   6    0.80    0.40
   3   0  -6    0.90    0.60
   3   0   6    0.30    0.50
   3   0  -6    0.90    0.70
   3   0  -6    0.70    0.60
   3   0   6    1.00    0.60
   3   0   6   -0.10    0.30
   3   0  -6    0.30    0.50
  -3  -1   6   51.89    2.10
  -3   1  -6   50.49    2.10
  -3   1  -6   52.39    2.10
  -3  -1   6   50.19    1.90
  -3  -1   6   50.19    2.20
  -3  -1   6   53.89    2.00
  -3   1  -6   54.29    2.20
   3  -1   6   52.19    2.20
   3   1  -6   53.69    2.00
   3  -1   6   55.89    2.10
   3  -1   6   48.60    2.20
   3   1  -6   49.99    2.10
   3   1  -6   50.79    2.10
   3   1  -6   51.19    2.00
  -3  -2   6    1.90    0.40
  -3  -2   6    2.30    0.50
  -3   2  -6    2.40    0.70
  -3   2  -6    2.10    0.60
  -3  -2   6    1.60    0.40
  -3  -2   6    1.80    0.50
   3  -2   6    2.10    0.50
   3  -2   6    1.60    0.60
   3   2  -6    1.90    0.60
   3  -2   6    2.20    0.60
   3   2  -6    2.30    0.50
   3   2  -6    2.10    0.50
   3  -2   6    2.30    0.70
   3   2  -6    2.00    0.60
  -3   3  -6   28.50    1.60
  -3  -3   6   32.90    1.20
  -3   3  -6   30.70    1.50
  -3  -3   6   31.30    1.10
  -3  -3   6   33.00    1.40
  -3  -3   6   32.50    1.20
   3  -3   6   30.70    1.60
   3  -3   6   32.90    1.50
   3   3  -6   33.60    1.80
   3   3  -6   32.10    1.30
   3  -3   6   30.00    1.60
   3  -3   6   28.70    1.70
   3  -3   6   32.50    1.70
   3   3  -6   30.00    1.20
  -3   4  -6    8.10    0.80
  -3   4  -6    9.90    1.00
  -3  -4   6    8.90    0.60
   3  -4   6    9.80    1.00
   3  -4   6    9.10    1.10
   3  -4   6    8.90    0.90
   3   4  -6    8.20    1.30
   3  -4   6   10.30    1.00
  -3   5  -6   39.00    1.90
  -3   5  -6   40.30    1.70
   3   5  -6   43.30    2.70
   3  -5   6   40.30    2.00
   3  -5   6   37.40    1.80
   3  -5   6   40.30    2.10
   3  -5   6   43.00    2.20
   3  -6   6    6.30    0.90
   3   6  -6    7.20    1.70
   3  -6   6    6.80    1.10
   3  -6   6    4.50    0.90
   3  -6   6    6.00    1.00
  -3  -7   6    1.60    1.10
  -3   7  -6    1.80    1.30
   3  -7   6    3.80    0.90
   3   7  -6    2.10    1.30
   3  -7   6    5.10    1.00
  -3  -8   6    1.30    1.10
  -3   8  -6    0.80    1.20
   3  -8   6   -0.10    0.70
   3   8  -6   -1.00    1.00
  -3   9  -6    4.50    1.90
  -3  -9   6    0.40    1.10
  -4   8   6    2.00    1.30
  -4  -8  -6    2.10    1.50
  -4  -8  -6    3.10    1.00
  -4   8   6    2.50    1.40
   4  -8  -6    1.80    1.10
   4   8   6    1.00    1.00
  -4  -7  -6   -0.40    1.20
  -4   7   6    3.40    1.40
  -4   7   6    0.80    1.10
   4  -7  -6    2.90    1.30
   4  -7  -6   -0.30    0.90
   4   7   6    2.60    1.20
  -4   6   6    1.20    1.10
  -4   6   6    0.00    0.90
  -4   6   6    0.70    0.90
  -4  -6  -6    1.20    1.20
  -4  -6  -6    0.60    0.70
  -4   6   6    0.10    1.10
   4  -6  -6   -0.60    0.80
   4  -6  -6    0.00    1.00
   4   6   6   -1.60    0.80
   4  -6  -6    0.70    1.00
   4  -6  -6    1.40    0.90
   4   6   6    0.70    0.80
  -4   5   6    4.40    1.00
  -4  -5  -6    3.80    1.20
  -4  -5  -6    6.40    1.20
  -4   5   6    4.80    1.20
  -4  -5  -6    4.50    1.00
  -4   5   6    4.10    1.00
  -4   5   6    4.40    1.20
  -4   5   6    4.80    1.30
   4  -5  -6    3.80    1.00
   4  -5  -6    3.70    1.20
   4  -5  -6    5.00    1.10
   4   5   6    4.50    1.10
   4  -5  -6    2.10    1.00
   4   5   6    5.10    1.20
  -4   4   6   -0.70    0.60
  -4  -4  -6   -0.60    0.50
  -4   4   6    1.00    0.90
  -4   4   6   -0.20    0.60
  -4   4   6    0.40    0.80
  -4  -4  -6   -0.20    0.50
  -4   4   6   -0.50    0.80
  -4  -4  -6    0.70    1.00
   4  -4  -6   -0.10    0.80
   4   4   6   -0.20    0.70
   4  -4  -6   -1.30    0.60
   4   4   6    0.50    0.70
   4  -4  -6    0.60    0.60
   4  -4  -6    0.30    0.70
  -4   3   6    0.00    0.70
  -4  -3  -6   -0.10    0.50
  -4   3   6   -0.40    0.80
  -4   3   6    1.20    0.60
  -4   3   6   -0.30    0.40
  -4  -3  -6    0.30    0.60
  -4  -3  -6    0.00    0.60
  -4  -3  -6    0.50    0.60
  -4   3   6   -0.80    0.80
   4  -3  -6    0.40    0.70
   4  -3  -6   -0.40    0.60
   4   3   6   -0.50    0.70
   4  -3  -6    0.40    0.70
   4  -3  -6   -0.10    0.50
   4   3   6    1.70    0.80
  -4   2   6   15.70    1.40
  -4   2   6   18.90    1.50
  -4  -2  -6   14.60    1.70
  -4   2   6   15.40    1.30
  -4   2   6   19.50    1.50
  -4  -2  -6   16.40    1.40
  -4  -2  -6   17.10    1.30
  -4   2   6   20.60    1.60
   4   2   6   19.10    1.60
   4   2   6   17.40    1.40
   4  -2  -6   14.30    1.40
   4  -2  -6   19.40    1.50
   4   2   6   17.80    1.70
   4  -2  -6   17.20    1.50
   4  -2  -6   16.90    1.50
  -4   1   6    4.10    0.80
  -4   1   6    6.20    1.10
  -4   1   6    5.20    1.10
  -4  -1  -6    6.20    1.00
  -4   1   6    7.20    1.00
  -4   1   6    5.90    1.00
  -4  -1  -6    5.80    0.90
  -4  -1  -6    4.60    0.80
   4   1   6    5.70    1.10
   4  -1  -6    5.50    1.00
   4   1   6    4.70    0.90
   4  -1  -6    4.60    1.00
   4   1   6    5.30    0.90
   4  -1  -6    4.40    1.00
   4  -1  -6    5.00    1.00
  -4   0  -6   93.99    3.40
  -4   0   6   92.29    3.30
  -4   0  -6   91.29    3.30
  -4   0   6   92.19    3.20
  -4   0   6   98.59    3.30
  -4   0  -6   92.89    3.50
  -4   0   6   96.09    3.50
   4   0  -6   91.99    3.20
   4   0   6   90.89    3.40
   4   0  -6   96.49    3.50
   4   0  -6   90.49    3.30
   4   0   6   89.49    3.40
   4   0   6   90.59    3.40
   4   0  -6   86.39    3.10
  -4  -1   6    4.70    0.90
  -4  -1   6    5.50    0.80
  -4  -1   6    6.10    0.90
  -4   1  -6    5.50    0.70
  -4  -1   6    5.50    0.80
  -4   1  -6    7.00    1.00
  -4   1  -6    7.10    1.00
   4  -1   6    5.60    0.90
   4   1  -6    5.50    0.90
   4  -1   6    4.90    0.70
   4   1  -6    5.50    0.90
   4   1  -6    5.90    0.80
   4   1  -6    6.00    0.80
   4  -1   6    6.20    1.00
   4  -1   6    7.20    1.00
  -4   2  -6   19.80    1.30
  -4   2  -6   18.50    1.40
  -4  -2   6   16.70    1.20
  -4  -2   6   15.90    1.00
  -4  -2   6   18.80    1.20
  -4  -2   6   17.60    1.00
   4  -2   6   15.40    1.30
   4   2  -6   15.70    1.00
   4   2  -6   15.50    1.20
   4  -2   6   17.00    1.30
   4   2  -6   15.70    1.10
   4  -2   6   16.40    1.40
   4  -2   6   17.80    1.00
   4  -2   6   15.50    1.30
   4   2  -6   17.50    1.10
  -4  -3   6   -0.40    0.30
  -4  -3   6   -0.20    0.30
  -4   3  -6    0.10    0.40
  -4  -3   6    0.10    0.30
  -4   3  -6    0.10    0.60
  -4  -3   6    0.60    0.40
   4  -3   6    0.50    0.50
   4   3  -6    0.10    0.20
   4   3  -6    0.30    0.30
   4   3  -6    0.40    0.30
   4  -3   6   -0.10    0.30
   4  -3   6    0.10    0.50
   4  -3   6    0.00    0.50
   4  -3   6   -0.10    0.40
   4   3  -6   -0.50    0.40
  -4  -4   6    0.00    0.20
  -4  -4   6    0.40    0.30
  -4   4  -6   -0.90    0.50
  -4  -4   6    0.10    0.10
   4   4  -6    0.20    0.30
   4  -4   6    0.40    0.60
   4  -4   6    0.00    0.50
   4  -4   6    0.30    0.60
   4   4  -6    0.20    0.30
   4  -4   6   -0.30    0.30
  -4   5  -6    2.90    0.80
   4  -5   6    6.90    1.10
   4  -5   6    4.70    0.90
   4  -5   6    3.30    0.60
   4   5  -6    4.00    1.20
   4  -5   6    5.90    1.10
  -4   6  -6   -0.40    0.60
   4  -6   6   -0.10    0.70
   4  -6   6    0.50    0.50
   4  -6   6   -0.60    0.60
  -4   7  -6    0.00    1.20
  -4  -7   6    0.80    1.10
   4  -7   6    0.80    0.90
  -4  -8   6    3.10    1.50
  -4   8  -6    1.00    1.40
   4  -8   6    2.50    1.00
[truncated: 2,308,757 more chars]
