# Supplementary material for: Four 1-aryl-1H-pyrazole-3,4-di­carboxyl­ate derivatives: synthesis, mol­ecular conformation and hydrogen bonding
Source: Acta Crystallogr E Crystallogr Commun. 2018 Nov 13;74(Pt 12):1783–9. doi: 10.1107/S2056989018015864 (PMC6281123; doi:10.1107/S2056989018015864)
Supplement: Supplementary file 2 [file e-74-01783-Isup2.hkl]

data_I                                                                          
_shelx_title ' 52acg'                                                           
_shelx_refln_list_code          4                                               
_shelx_F_calc_maximum      540.89                                               
_exptl_crystal_F_000       960.00                                               
_reflns_d_resolution_high  0.7887                                               
                                                                                
loop_                                                                           
 _space_group_symop_operation_xyz                                               
 'x, y, z'                                                                      
 '-x+1/2, -y, z+1/2'                                                            
 '-x, y+1/2, -z+1/2'                                                            
 'x+1/2, -y+1/2, -z'                                                            
 '-x, -y, -z'                                                                   
 'x-1/2, y, -z-1/2'                                                             
 'x, -y-1/2, z-1/2'                                                             
 '-x-1/2, y-1/2, z'                                                             
                                                                                
_cell_length_a    13.1636                                                       
_cell_length_b     7.4692                                                       
_cell_length_c    21.1731                                                       
_cell_angle_alpha  90.000                                                       
_cell_angle_beta   90.000                                                       
_cell_angle_gamma  90.000                                                       
                                                                                
_shelx_F_squared_multiplier     1.000                                           
                                                                                
loop_                                                                           
 _refln_index_h                                                                 
 _refln_index_k                                                                 
 _refln_index_l                                                                 
 _refln_F_squared_calc                                                          
 _refln_F_squared_meas                                                          
 _refln_F_squared_sigma                                                         
 _refln_observed_status                                                         
   2   0   0        129.85         35.73        19.06 o                         
   4   0   0     292566.12     305407.69      2548.92 o                         
   6   0   0        127.34        139.94         8.38 o                         
   8   0   0      29227.04      29501.72       347.44 o                         
  10   0   0         37.11         21.61         9.26 o                         
  12   0   0       3878.35       4073.09        73.81 o                         
  14   0   0         21.42         30.01        16.50 o                         
  16   0   0        884.57        925.99        54.09 o                         
   2   1   0       1401.90       1220.36        13.58 o                         
   4   1   0       7339.37       6968.27        46.33 o                         
   6   1   0       1889.80       1847.34        18.33 o                         
   8   1   0        816.69        859.10        17.22 o                         
  10   1   0        930.23        944.56        21.91 o                         
  12   1   0          1.11          8.67         8.54 o                         
  14   1   0        235.92        232.53        16.45 o                         
  16   1   0          7.72         47.08        17.08 o                         
   0   2   0      14913.24      14109.04       129.52 o                         
   2   2   0       2781.87       2705.17        20.37 o                         
   4   2   0       9244.47       8787.51        59.06 o                         
   6   2   0       2672.39       2704.11        24.43 o                         
   8   2   0       2417.16       2403.88        38.15 o                         
  10   2   0        137.36        134.28         9.41 o                         
  12   2   0        497.73        563.06        20.98 o                         
  14   2   0          2.04         14.60        13.10 o                         
  16   2   0         92.56        121.77        22.57 o                         
   2   3   0       6280.63       6435.94        57.06 o                         
   4   3   0        204.87        197.77         5.17 o                         
   6   3   0        247.37        271.50         6.98 o                         
   8   3   0         78.01         70.89         6.34 o                         
  10   3   0         21.17         28.72         7.05 o                         
  12   3   0          6.56         -3.49        10.39 o                         
  14   3   0          1.79         -7.45        14.37 o                         
   0   4   0        203.47        241.19        20.39 o                         
   2   4   0          7.10          9.16         2.23 o                         
   4   4   0        129.61        127.00         4.73 o                         
   6   4   0         12.54          7.52         5.27 o                         
   8   4   0         89.70         89.35         8.39 o                         
  10   4   0          0.70         -8.53         8.53 o                         
  12   4   0         67.70         77.02        15.40 o                         
  14   4   0          0.81         12.91        15.16 o                         
   2   5   0       3897.49       4054.77        32.85 o                         
   4   5   0         83.69         98.29         4.98 o                         
   6   5   0       1362.09       1411.25        18.51 o                         
   8   5   0         35.40         15.82         5.43 o                         
  10   5   0        357.08        366.79        22.24 o                         
  12   5   0          3.41         -5.08        13.09 o                         
  14   5   0        109.61        118.43        22.10 o                         
   0   6   0       3018.27       2846.45        32.97 o                         
   2   6   0         10.49         10.27         3.02 o                         
   4   6   0       2029.21       1986.40        20.08 o                         
   6   6   0         18.76         15.94         9.90 o                         
   8   6   0        774.26        765.80        25.17 o                         
  10   6   0          0.69         -8.68        12.29 o                         
  12   6   0        232.05        267.64        46.75 o                         
   2   7   0       3760.13       3425.09        43.87 o                         
   4   7   0          1.06          9.43         6.98 o                         
   6   7   0       1919.95       1879.45        46.79 o                         
   8   7   0          0.68         23.89        12.34 o                         
  10   7   0        578.00        523.88        30.30 o                         
   0   8   0        136.75        152.21        12.23 o                         
   2   8   0          0.00          7.19         6.23 o                         
   4   8   0         86.52         78.98        11.87 o                         
   6   8   0          0.61          4.39        13.18 o                         
   8   8   0         21.66         35.92        16.47 o                         
   2   9   0        314.95        326.04        28.32 o                         
   4   9   0          1.57          9.59        11.91 o                         
   1   1   1       4624.62       4416.72        19.74 o                         
   2   1   1      20183.35      18904.23        84.01 o                         
   3   1   1       3371.61       3326.46        16.84 o                         
   4   1   1       1333.07       1329.93        17.70 o                         
   5   1   1       1244.54       1201.81         9.20 o                         
   6   1   1        771.28        793.33         7.90 o                         
   7   1   1       1045.38       1080.17         9.78 o                         
   8   1   1         60.54         77.41         4.94 o                         
   9   1   1        160.27        178.17         7.22 o                         
  10   1   1          1.57         16.54         5.39 o                         
  11   1   1        301.69        307.02        12.86 o                         
  12   1   1          2.85         12.62         6.29 o                         
  13   1   1         31.36         47.32         7.77 o                         
  14   1   1         14.01         18.48         7.82 o                         
  15   1   1         88.22         88.87        11.34 o                         
  16   1   1          1.32         14.19        11.00 o                         
   0   2   1         88.55         82.17         2.36 o                         
   1   2   1         20.34         14.61         1.01 o                         
   2   2   1       1024.54        968.28         6.55 o                         
   3   2   1         14.84         17.39         1.75 o                         
   4   2   1         22.06         13.55         2.19 o                         
   5   2   1        123.11        123.40         3.24 o                         
   6   2   1        749.21        731.36         7.47 o                         
   7   2   1          0.23          0.17         2.68 o                         
   8   2   1          8.90         10.61         3.85 o                         
   9   2   1         31.48         32.53         4.73 o                         
  10   2   1          3.15          1.77         4.49 o                         
  11   2   1          3.11          1.10         5.91 o                         
  12   2   1          1.26          8.82         5.99 o                         
  13   2   1          2.17         -4.99         7.47 o                         
  14   2   1         19.82         12.76         9.60 o                         
  15   2   1          1.66        -10.12        10.12 o                         
  16   2   1          0.58          3.71        11.87 o                         
   1   3   1         10.67          5.06         1.06 o                         
   2   3   1        401.37        451.73         6.20 o                         
   3   3   1         75.10         75.51         2.77 o                         
   4   3   1        781.40        781.73         6.90 o                         
   5   3   1         71.04         85.55         3.22 o                         
   6   3   1        266.49        276.07         5.73 o                         
   7   3   1        175.38        201.20         6.33 o                         
   8   3   1        246.47        234.26         7.57 o                         
   9   3   1        103.63        103.41         6.21 o                         
  10   3   1         98.18         98.35         5.89 o                         
  11   3   1        101.69         99.09         8.24 o                         
  12   3   1          0.11          8.34         7.71 o                         
  13   3   1         48.56         21.72         9.84 o                         
  14   3   1         19.56         26.52        10.98 o                         
  15   3   1         28.56         10.75        11.30 o                         
   0   4   1       2137.70       2286.48        18.25 o                         
   1   4   1       1040.68       1190.35         8.29 o                         
   2   4   1          0.33          1.59         1.58 o                         
   3   4   1       1082.11       1180.18         8.52 o                         
   4   4   1        485.69        526.82         5.60 o                         
   5   4   1        288.18        334.94         6.22 o                         
   6   4   1          7.52          4.74         2.57 o                         
   7   4   1        265.26        286.56         6.93 o                         
   8   4   1          7.90         14.17         4.73 o                         
   9   4   1         34.46         35.38         5.50 o                         
  10   4   1          8.68         18.11         6.85 o                         
  11   4   1         25.70         36.06         8.55 o                         
  12   4   1         12.22          1.67         8.72 o                         
  13   4   1          4.27         -8.91         8.91 o                         
  14   4   1          0.99         -9.79         9.79 o                         
  15   4   1          2.15         -5.35        12.55 o                         
   1   5   1        814.54        802.75         6.99 o                         
   2   5   1         65.62         76.47         2.82 o                         
   3   5   1        446.90        438.22         6.36 o                         
   4   5   1         53.49         56.92         2.80 o                         
   5   5   1        532.09        532.35         7.05 o                         
   6   5   1          2.63          7.61         2.82 o                         
   7   5   1        136.18        153.52         6.21 o                         
   8   5   1         15.41          5.54         4.91 o                         
   9   5   1        143.87        147.98        10.48 o                         
  10   5   1          0.98         12.62         8.17 o                         
  11   5   1         39.66         35.99         9.47 o                         
  12   5   1          0.52         -8.56         8.56 o                         
  13   5   1         16.57          3.97        10.11 o                         
  14   5   1          0.68          1.52        12.33 o                         
   0   6   1         29.08         73.21        25.26 o                         
   1   6   1         89.79         79.60         2.86 o                         
   2   6   1         18.37         21.20         2.03 o                         
   3   6   1         38.17         30.52         2.49 o                         
   4   6   1         16.42         25.66         3.13 o                         
   5   6   1         78.17         75.78         3.94 o                         
   6   6   1         30.95         28.33         4.55 o                         
   7   6   1          8.38         14.17         7.05 o                         
   8   6   1          5.73         31.81         7.61 o                         
   9   6   1         29.70         35.70         8.39 o                         
  10   6   1          5.98          7.45         9.10 o                         
  11   6   1          2.97         12.08        10.85 o                         
  12   6   1          1.99         -4.52        11.37 o                         
   1   7   1        354.72        370.89         8.99 o                         
   2   7   1         12.78         48.41         8.74 o                         
   3   7   1        235.20        249.02         8.71 o                         
   4   7   1          3.29          5.87         5.45 o                         
   5   7   1        236.83        271.33        13.51 o                         
   6   7   1          0.89         37.82         6.97 o                         
   7   7   1         80.92        118.10         9.74 o                         
   8   7   1          0.87         -1.62         8.04 o                         
   9   7   1         69.21         61.99        11.01 o                         
  10   7   1          0.10         13.30        10.18 o                         
  11   7   1         18.82          3.03        11.08 o                         
   0   8   1         32.41         25.84         6.91 o                         
   1   8   1        208.65        189.87         7.54 o                         
   2   8   1          0.00         -3.98         3.98 o                         
   3   8   1        153.73        141.54         9.91 o                         
   4   8   1         15.74         12.95         7.54 o                         
   5   8   1        122.77        121.01        11.09 o                         
   6   8   1          0.40          1.39         9.14 o                         
   7   8   1         50.01         25.02        10.28 o                         
   8   8   1          2.17         -9.18         9.18 o                         
   1   9   1          0.59         -2.25         8.92 o                         
   2   9   1          0.24          6.04         9.54 o                         
   3   9   1          4.15         -3.50         8.80 o                         
   4   9   1          0.84          9.73         9.44 o                         
   5   9   1          0.04          6.97        11.38 o                         
   1   0   2        358.88        297.13         6.92 o                         
   2   0   2          8.77          2.59         1.62 o                         
   3   0   2       2164.33       2077.87        16.04 o                         
   4   0   2      37079.41      36245.00       216.88 o                         
   5   0   2        338.47        311.00         6.36 o                         
   6   0   2         18.59         27.24         3.99 o                         
   7   0   2        396.11        426.28         9.02 o                         
   8   0   2      16510.62      16104.85       117.83 o                         
   9   0   2         25.05         41.06         7.34 o                         
  10   0   2         29.70         28.45         8.23 o                         
  11   0   2         78.44         74.47        11.99 o                         
  12   0   2       3038.60       3216.60        78.08 o                         
  13   0   2         17.07         60.23        12.30 o                         
  14   0   2          4.28         -1.06        10.61 o                         
  15   0   2         26.36         25.85        12.68 o                         
  16   0   2        345.42        324.26        31.60 o                         
   1   1   2        285.45        278.96         2.57 o                         
   2   1   2      11689.68      11346.01        51.25 o                         
   3   1   2       1696.42       1669.06         9.87 o                         
   4   1   2       3347.24       3166.82        17.18 o                         
   5   1   2        163.20        159.92         3.93 o                         
   6   1   2       1566.27       1565.04        11.78 o                         
   7   1   2        684.13        714.20         8.25 o                         
   8   1   2        238.09        258.22         7.85 o                         
   9   1   2        219.22        212.46         7.77 o                         
  10   1   2        163.06        166.34         8.31 o                         
  11   1   2        103.76        132.14         9.69 o                         
  12   1   2          9.72          5.43         6.87 o                         
  13   1   2         90.47         97.25         9.28 o                         
  14   1   2         60.54         49.75         8.39 o                         
  15   1   2         10.81         23.57        10.31 o                         
  16   1   2         15.05         39.25        11.15 o                         
   0   2   2       6314.03       6013.00        39.32 o                         
   1   2   2         75.90         82.49         2.34 o                         
   2   2   2       1585.56       1525.75         8.88 o                         
   3   2   2         12.35         17.53         1.75 o                         
   4   2   2       2965.29       2984.26        16.47 o                         
   5   2   2         83.21         84.91         3.16 o                         
   6   2   2       1500.04       1452.54        11.03 o                         
   7   2   2         55.92         41.35         3.44 o                         
   8   2   2        583.79        655.38        10.42 o                         
   9   2   2         42.37         40.44         4.96 o                         
  10   2   2         34.27         27.20         5.46 o                         
  11   2   2         28.81         32.57         6.39 o                         
  12   2   2         75.75         86.21         8.07 o                         
  13   2   2          3.43          5.78         7.33 o                         
  14   2   2         19.84         19.25         9.60 o                         
  15   2   2          6.62          9.21        10.81 o                         
  16   2   2          9.96          3.06        12.53 o                         
   1   3   2       2566.82       2650.98        15.56 o                         
   2   3   2        688.46        742.79         6.17 o                         
   3   3   2       2652.68       2730.80        15.90 o                         
   4   3   2          7.38          9.16         1.85 o                         
   5   3   2        984.26        983.59         8.99 o                         
   6   3   2         79.19         79.99         4.00 o                         
   7   3   2        773.06        796.75        10.58 o                         
   8   3   2         41.88         39.14         4.52 o                         
   9   3   2        209.01        204.77         8.20 o                         
  10   3   2        202.69        215.50         8.98 o                         
  11   3   2        136.32        152.24        10.05 o                         
  12   3   2         21.54         20.90         7.77 o                         
  13   3   2         21.04         24.52        10.29 o                         
  14   3   2         32.66         31.20        12.30 o                         
  15   3   2         15.46         16.36        11.68 o                         
   0   4   2         20.47         27.82         2.67 o                         
   1   4   2       1849.86       1984.56        13.08 o                         
   2   4   2          6.24          6.62         1.78 o                         
   3   4   2       1527.01       1600.54        10.48 o                         
   4   4   2          1.19          7.43         2.01 o                         
   5   4   2       1057.94       1119.60        10.03 o                         
   6   4   2         23.00         25.37         3.10 o                         
   7   4   2        584.70        591.67         9.71 o                         
   8   4   2         59.02         61.59         4.99 o                         
   9   4   2        395.94        433.47        10.30 o                         
  10   4   2          6.41         11.66         7.02 o                         
  11   4   2        139.55        168.84        12.05 o                         
  12   4   2         44.82         39.95        10.25 o                         
  13   4   2         78.28         84.17        12.46 o                         
  14   4   2          0.23         -0.98        10.83 o                         
  15   4   2         18.74         13.57        14.30 o                         
   1   5   2         42.30         33.82         2.49 o                         
   2   5   2        335.49        353.24         5.54 o                         
   3   5   2         76.16         67.11         3.42 o                         
   4   5   2         13.92         13.68         2.35 o                         
   5   5   2          3.59          3.53         2.27 o                         
   6   5   2        320.52        347.32         7.01 o                         
   7   5   2         28.89         21.81         3.44 o                         
   8   5   2          0.22         -0.77         4.74 o                         
   9   5   2          0.91         -6.57         6.57 o                         
  10   5   2        141.87        158.76        11.90 o                         
  11   5   2          0.45         -8.33         8.33 o                         
  12   5   2          4.40         -8.17         8.17 o                         
  13   5   2          0.07         -7.47        12.90 o                         
  14   5   2         37.28         13.19        12.42 o                         
   0   6   2       1987.78       1895.44        21.29 o                         
   1   6   2        108.06        109.66         3.77 o                         
   2   6   2          3.51          4.12         2.24 o                         
   3   6   2         51.03         46.74         3.14 o                         
   4   6   2       1575.18       1506.79        14.05 o                         
   5   6   2        126.28        126.13         5.19 o                         
   6   6   2          5.80          4.07         4.47 o                         
   7   6   2         37.04         44.24         7.34 o                         
   8   6   2        798.30        759.53        18.39 o                         
   9   6   2         55.05         52.11         8.85 o                         
  10   6   2          0.47          9.92         9.24 o                         
  11   6   2         39.31         48.66        11.79 o                         
  12   6   2        259.85        249.55        19.33 o                         
   1   7   2          6.79         14.29         4.03 o                         
   2   7   2       1364.29       1317.56        18.18 o                         
   3   7   2          0.43          7.01         4.13 o                         
   4   7   2          0.02         -0.55         4.58 o                         
   5   7   2         11.69         24.54         7.01 o                         
   6   7   2        759.94        781.96        24.76 o                         
   7   7   2          0.34          3.28         9.00 o                         
   8   7   2          0.18          2.20         9.39 o                         
   9   7   2          8.09          4.68         8.89 o                         
  10   7   2        281.49        291.15        20.26 o                         
  11   7   2          0.06         14.72        13.76 o                         
   0   8   2        327.59        334.88        16.73 o                         
   1   8   2          4.00         -1.02         4.84 o                         
   2   8   2          0.42         -4.57         4.57 o                         
   3   8   2          4.25          3.16         5.59 o                         
   4   8   2        215.04        212.83        10.64 o                         
   5   8   2          4.82          7.15         7.55 o                         
   6   8   2          0.31          1.19         8.66 o                         
   7   8   2          3.79         -0.16         9.09 o                         
   8   8   2         65.81         65.35        13.28 o                         
   1   9   2         25.49         35.45         9.49 o                         
   2   9   2         41.86         53.39        10.53 o                         
   3   9   2         20.75         13.78         9.59 o                         
   4   9   2          0.68          2.77         9.53 o                         
   5   9   2         20.43         27.63        25.09 o                         
   1   1   3       3590.31       3423.29        17.62 o                         
   2   1   3       3879.49       3589.23        18.34 o                         
   3   1   3       1011.05        990.34         7.11 o                         
   4   1   3       1469.57       1442.15        10.07 o                         
   5   1   3       1607.19       1520.36        11.09 o                         
   6   1   3          4.94          5.44         2.41 o                         
   7   1   3        102.88        114.67         4.25 o                         
   8   1   3        151.39        163.38         6.95 o                         
   9   1   3        139.15        168.84         8.33 o                         
  10   1   3        175.03        169.88         8.71 o                         
  11   1   3          6.23         -1.94         5.88 o                         
  12   1   3          0.01          2.64         6.55 o                         
  13   1   3          7.94          4.93         7.23 o                         
  14   1   3         28.39          9.60         8.58 o                         
  15   1   3          1.28          1.94         8.66 o                         
  16   1   3          0.67         -0.39        10.79 o                         
   0   2   3       4163.93       4011.38        30.16 o                         
   1   2   3       1312.65       1373.59         8.79 o                         
   2   2   3        521.33        492.93         4.49 o                         
   3   2   3         77.41         97.00         2.69 o                         
   4   2   3       3743.15       3636.40        20.43 o                         
   5   2   3       1716.59       1767.61        12.12 o                         
   6   2   3        603.20        593.63         6.72 o                         
   7   2   3         17.84         17.06         3.13 o                         
   8   2   3       1137.87       1130.46        13.19 o                         
   9   2   3        363.08        375.63         9.68 o                         
  10   2   3         31.64         37.79         7.41 o                         
  11   2   3         32.50         25.06         6.54 o                         
  12   2   3        156.52        163.49        10.23 o                         
  13   2   3         22.05         19.11         8.58 o                         
  14   2   3          1.46          1.51         8.62 o                         
  15   2   3         13.82          6.48        10.80 o                         
  16   2   3         16.71          3.01        11.76 o                         
   1   3   3          4.11          5.87         2.31 o                         
   2   3   3       3039.09       3028.88        18.07 o                         
   3   3   3        131.92        165.07         3.29 o                         
   4   3   3        114.53        128.82         3.56 o                         
   5   3   3        118.53        123.92         3.91 o                         
   6   3   3       1048.15       1035.22        10.36 o                         
   7   3   3        288.06        295.08         6.91 o                         
   8   3   3         36.83         29.01         4.18 o                         
   9   3   3        124.34        122.97         6.56 o                         
  10   3   3        142.24        152.09         7.67 o                         
  11   3   3         64.39         67.98         8.50 o                         
  12   3   3          0.90         -7.74         7.74 o                         
  13   3   3         35.01         23.01         9.30 o                         
  14   3   3         12.11         33.06        10.83 o                         
  15   3   3          1.26         -4.75        11.50 o                         
   0   4   3        154.29        159.90         5.06 o                         
   1   4   3          0.14         -1.43         1.43 o                         
   2   4   3         22.51         27.80         2.27 o                         
   3   4   3         13.98         16.63         2.43 o                         
   4   4   3          2.06          3.02         1.92 o                         
   5   4   3         18.83         24.78         2.56 o                         
   6   4   3         29.86         31.11         3.25 o                         
   7   4   3         16.31         22.65         3.53 o                         
   8   4   3         96.97        114.90         6.13 o                         
   9   4   3         14.73          9.60         4.90 o                         
  10   4   3          1.83         -5.96         5.96 o                         
  11   4   3         28.69         16.77         7.89 o                         
  12   4   3         47.50         43.25        10.55 o                         
  13   4   3          1.08         -9.59         9.59 o                         
  14   4   3          0.01         -9.99         9.99 o                         
   1   5   3        379.31        357.10         5.61 o                         
   2   5   3        530.17        527.31         6.54 o                         
   3   5   3        598.40        636.74         8.26 o                         
   4   5   3         38.62         41.21         3.30 o                         
   5   5   3         60.28         57.48         3.10 o                         
   6   5   3        224.86        248.20         6.36 o                         
   7   5   3        202.59        193.39         7.15 o                         
   8   5   3         20.02         17.22         5.65 o                         
   9   5   3          6.12         -7.06         7.06 o                         
  10   5   3         69.54         73.71         9.90 o                         
  11   5   3         11.11         20.26         9.87 o                         
  12   5   3          0.17         -6.95         8.66 o                         
  13   5   3          5.33          1.58        10.37 o                         
  14   5   3         18.37         -6.42        15.22 o                         
   0   6   3         35.81         26.84         4.91 o                         
   1   6   3          4.57          2.61         2.25 o                         
   2   6   3          0.67         -2.11         2.11 o                         
   3   6   3          1.56          0.93         2.64 o                         
   4   6   3         18.16         16.71         3.32 o                         
   5   6   3          0.40          0.30         3.28 o                         
   6   6   3          0.16         -2.01         3.78 o                         
   7   6   3          0.01         -4.90         7.33 o                         
   8   6   3          0.46          8.76         7.65 o                         
   9   6   3          2.47          8.26         8.15 o                         
  10   6   3          3.47         -5.62         8.14 o                         
  11   6   3          0.03         -3.09         9.97 o                         
  12   6   3          1.16         -3.67        11.13 o                         
   1   7   3        291.15        286.74         9.50 o                         
   2   7   3        324.52        281.88         6.46 o                         
   3   7   3        333.65        337.08        11.17 o                         
   4   7   3          2.03          2.77         5.84 o                         
   5   7   3        119.92        130.47         9.54 o                         
   6   7   3        233.99        234.52        14.51 o                         
   7   7   3        134.15        133.55        13.04 o                         
   8   7   3          5.06          8.83         9.28 o                         
   9   7   3         45.29         53.59        12.44 o                         
  10   7   3         92.07         97.62        15.75 o                         
  11   7   3         16.48          8.20        15.00 o                         
   0   8   3          2.65          1.90         6.64 o                         
   1   8   3         10.10          2.78         5.50 o                         
   2   8   3          2.39         -5.36         5.36 o                         
   3   8   3          4.60          2.89         6.35 o                         
   4   8   3          5.99         10.15         6.78 o                         
   5   8   3          0.11          1.41         6.79 o                         
   6   8   3          5.45         -5.05         7.98 o                         
   7   8   3          0.55          2.73         8.46 o                         
   8   8   3         11.07         21.23        11.01 o                         
   1   9   3          1.49         -3.96         7.44 o                         
   2   9   3         25.76         39.57        10.12 o                         
   3   9   3          0.82          0.62         7.97 o                         
   4   9   3          4.58         10.56        10.25 o                         
   0   0   4      19613.96      19040.42       164.76 o                         
   1   0   4       1869.78       1782.07        15.34 o                         
   2   0   4         80.48         67.83         3.42 o                         
   3   0   4       2090.99       1961.11        17.85 o                         
   4   0   4       3002.93       2952.93        24.44 o                         
   5   0   4          1.04         -2.73         2.73 o                         
   6   0   4          4.86          5.57         3.40 o                         
   7   0   4          3.16         -2.68         3.80 o                         
   8   0   4          0.37         -7.87         7.87 o                         
   9   0   4         40.67         51.09         8.47 o                         
  10   0   4         15.21         13.78         8.24 o                         
  11   0   4        113.98         99.68        12.84 o                         
  12   0   4          1.41         -9.85         9.85 o                         
  13   0   4          6.27         10.74        11.40 o                         
  14   0   4          4.53          5.71        11.37 o                         
  15   0   4         43.91         55.31        15.18 o                         
  16   0   4         27.30         23.43        15.81 o                         
   1   1   4       1435.35       1392.26         9.02 o                         
   2   1   4       4144.05       3779.92        19.30 o                         
   3   1   4         35.89         31.38         2.13 o                         
   4   1   4        842.37        817.96         7.38 o                         
   5   1   4        885.19        914.62         8.06 o                         
   6   1   4        756.01        666.63         7.63 o                         
   7   1   4        109.24        118.81         4.60 o                         
   8   1   4         91.14        103.79         6.04 o                         
   9   1   4         38.04         38.37         5.76 o                         
  10   1   4         13.30         14.18         5.64 o                         
  11   1   4          0.08         -5.60         5.60 o                         
  12   1   4          1.51         -5.20         6.53 o                         
  13   1   4          0.03         -4.00         7.32 o                         
  14   1   4          2.70         -7.04         8.55 o                         
  15   1   4         11.39         -3.08         8.92 o                         
  16   1   4          3.06         -7.49        10.31 o                         
   0   2   4        483.03        437.66         7.25 o                         
   1   2   4        118.91        122.71         2.73 o                         
   2   2   4        435.26        418.94         4.13 o                         
   3   2   4        107.42        110.70         3.30 o                         
   4   2   4        169.94        146.69         3.50 o                         
   5   2   4        697.49        757.53         7.67 o                         
   6   2   4        513.05        499.42         6.28 o                         
   7   2   4        168.05        178.16         5.59 o                         
   8   2   4         23.06         23.04         3.98 o                         
   9   2   4        385.67        411.24        10.22 o                         
  10   2   4          9.95          4.43         6.10 o                         
  11   2   4         91.04         95.35         7.85 o                         
  12   2   4          8.16          9.60         7.51 o                         
  13   2   4         80.38         74.06        10.31 o                         
  14   2   4         10.43         -1.36         8.89 o                         
  15   2   4         26.89         42.32        11.82 o                         
  16   2   4          2.07         -3.44        13.58 o                         
   1   3   4       7645.24       8018.95        42.52 o                         
   2   3   4        244.73        256.46         4.74 o                         
   3   3   4       5826.96       6102.30        30.44 o                         
   4   3   4          2.77          5.31         1.46 o                         
   5   3   4       2535.90       2574.98        17.66 o                         
   6   3   4        486.14        451.82         9.10 o                         
   7   3   4       1545.26       1592.91        15.26 o                         
   8   3   4          2.22          6.55         3.85 o                         
   9   3   4        319.50        337.66         9.69 o                         
  10   3   4        197.23        214.97         8.93 o                         
  11   3   4        186.68        213.49        11.63 o                         
  12   3   4          1.01         -5.85         8.02 o                         
  13   3   4         48.95         38.53        10.40 o                         
  14   3   4          5.47        -10.19        10.19 o                         
  15   3   4         22.83          6.27        12.60 o                         
   0   4   4        198.09        203.79         5.05 o                         
   1   4   4       1013.47       1110.73         9.05 o                         
   2   4   4          1.73          3.13         2.23 o                         
   3   4   4        382.37        416.70         6.18 o                         
   4   4   4         45.77         40.41         2.97 o                         
   5   4   4        369.20        370.10         8.09 o                         
   6   4   4         11.52          6.98         2.55 o                         
   7   4   4         10.65          9.58         3.59 o                         
   8   4   4         13.57          4.65         3.83 o                         
   9   4   4         10.14          6.27         5.40 o                         
  10   4   4          0.03         -7.02         7.02 o                         
  11   4   4          0.07         -7.60         7.60 o                         
  12   4   4         18.95         -0.47         8.87 o                         
  13   4   4          0.25         -1.42        10.03 o                         
  14   4   4          3.34         -9.80         9.80 o                         
   1   5   4        407.99        382.20         6.08 o                         
   2   5   4         63.66         45.28         3.65 o                         
   3   5   4        168.33        163.71         5.40 o                         
   4   5   4        110.86        107.88         4.44 o                         
   5   5   4        166.14        164.43         4.56 o                         
   6   5   4         11.01         12.49         3.20 o                         
   7   5   4          6.67          3.57         3.98 o                         
   8   5   4         53.23         54.06         6.06 o                         
   9   5   4          1.36         -3.22         7.38 o                         
  10   5   4          5.52         -7.76         7.76 o                         
  11   5   4          1.19         -4.64         8.97 o                         
  12   5   4          0.30          7.96         9.61 o                         
  13   5   4          5.77         -3.76        10.17 o                         
   0   6   4        162.61        173.49         7.28 o                         
   1   6   4        369.86        343.38         7.71 o                         
   2   6   4          6.36          6.17         2.93 o                         
   3   6   4        674.47        670.94        10.62 o                         
   4   6   4         86.16         91.56         4.58 o                         
   5   6   4        133.16        126.70         7.59 o                         
   6   6   4         22.89         17.28         6.45 o                         
   7   6   4        431.60        428.66        13.20 o                         
   8   6   4         14.69          4.26         9.08 o                         
   9   6   4         98.42        103.66        10.93 o                         
  10   6   4          6.48         -2.45         8.64 o                         
  11   6   4         90.31         87.66        12.98 o                         
  12   6   4          7.97         -1.81        11.12 o                         
   1   7   4         18.71         13.08         5.85 o                         
   2   7   4          6.34          5.61         5.55 o                         
   3   7   4         10.59          3.11         5.44 o                         
   4   7   4          6.13          3.74         6.64 o                         
   5   7   4          0.63         -0.14         7.21 o                         
   6   7   4          1.41         -7.75         7.76 o                         
   7   7   4          5.58         12.20         9.09 o                         
   8   7   4          2.60         -3.16         9.51 o                         
   9   7   4         18.90          6.77        10.68 o                         
  10   7   4          9.60         17.55        11.62 o                         
   0   8   4         92.85        109.24        18.07 o                         
   1   8   4          3.86         -0.40         5.35 o                         
   2   8   4          0.96         -5.11         5.50 o                         
   3   8   4          0.48         -5.48         6.27 o                         
   4   8   4         82.90         71.76         9.47 o                         
   5   8   4          0.44         -8.00         8.00 o                         
   6   8   4          1.57         -6.33         8.69 o                         
   7   8   4          0.41         15.86        10.07 o                         
   8   8   4         52.06         51.16        11.75 o                         
   1   9   4         73.73         56.97        10.05 o                         
   2   9   4          1.11         -0.62         8.38 o                         
   3   9   4         66.16         44.89        11.13 o                         
   4   9   4          0.04         -1.99         9.83 o                         
   1   1   5       4844.23       4595.04        23.68 o                         
   2   1   5         11.55          4.69         1.67 o                         
   3   1   5       5376.45       5119.60        26.45 o                         
   4   1   5        900.08        891.37         7.96 o                         
   5   1   5       1379.04       1306.91        10.51 o                         
   6   1   5        173.91        190.92         5.00 o                         
   7   1   5       1462.70       1447.01        14.99 o                         
   8   1   5        130.04        125.85         6.58 o                         
   9   1   5        307.59        317.69        13.75 o                         
  10   1   5        117.96        128.44         8.49 o                         
  11   1   5        183.93        195.40        10.52 o                         
  12   1   5          0.60         -6.73         6.73 o                         
  13   1   5         49.50         40.39        11.70 o                         
  14   1   5         13.43          8.57         8.89 o                         
  15   1   5         10.12         -0.36         9.87 o                         
  16   1   5          3.77        -11.64        11.64 o                         
   0   2   5      13217.24      13567.57        98.33 o                         
   1   2   5        122.60        127.82         3.06 o                         
   2   2   5          3.78         -0.75         1.26 o                         
   3   2   5          7.09          9.86         1.79 o                         
   4   2   5       4602.15       4693.05        25.30 o                         
   5   2   5        173.37        183.19         4.34 o                         
   6   2   5         17.70         25.53         2.79 o                         
   7   2   5          0.07          1.52         3.07 o                         
   8   2   5        351.08        371.55         8.85 o                         
   9   2   5          7.50          6.98         4.27 o                         
  10   2   5          0.45         -2.13         4.77 o                         
  11   2   5         18.15         17.21         6.26 o                         
  12   2   5         14.56         12.70         7.05 o                         
  13   2   5          3.75         10.03         8.41 o                         
  14   2   5          0.58         -3.60         9.93 o                         
  15   2   5          8.18         -0.64        10.64 o                         
   1   3   5          0.01         -1.37         1.48 o                         
   2   3   5        571.93        535.12         5.46 o                         
   3   3   5         37.23         52.52         2.78 o                         
   4   3   5          0.78          0.03         1.63 o                         
   5   3   5        101.00        112.61         4.15 o                         
   6   3   5          8.45          6.34         2.66 o                         
   7   3   5        243.71        287.60         7.75 o                         
   8   3   5          0.09          1.67         3.89 o                         
   9   3   5         96.88        102.83         6.62 o                         
  10   3   5         18.92         15.55         5.63 o                         
  11   3   5         88.82         92.01         9.53 o                         
  12   3   5          0.99          8.41         8.01 o                         
  13   3   5         25.15         27.05        10.87 o                         
  14   3   5          8.78          4.60        11.89 o                         
  15   3   5          5.82         12.71        12.46 o                         
   0   4   5        271.00        274.69         6.07 o                         
   1   4   5         14.97         10.66         1.98 o                         
   2   4   5         35.00         33.51         2.98 o                         
   3   4   5          5.41          5.13         2.10 o                         
   4   4   5        148.70        153.35         5.07 o                         
   5   4   5         75.02         93.14         4.08 o                         
   6   4   5         47.82         45.61         3.45 o                         
   7   4   5          5.49          2.90         3.60 o                         
   8   4   5         15.11          1.68         3.62 o                         
   9   4   5         61.27         59.46         6.27 o                         
  10   4   5          0.65          5.49         7.41 o                         
  11   4   5         14.97          3.04         8.67 o                         
  12   4   5          2.33         13.73        10.40 o                         
  13   4   5         11.18         -0.86        11.24 o                         
  14   4   5          2.40         -4.06        12.06 o                         
   1   5   5        227.52        268.50         5.63 o                         
   2   5   5       1253.78       1217.43        13.27 o                         
   3   5   5         68.46         79.60         5.14 o                         
   4   5   5         11.11         18.24         3.07 o                         
   5   5   5        318.19        336.84         6.33 o                         
   6   5   5        545.97        537.83         9.37 o                         
   7   5   5         46.70         60.23         5.17 o                         
   8   5   5         13.05          1.44         6.34 o                         
   9   5   5        114.46        111.73        10.59 o                         
  10   5   5        132.89        109.82        12.15 o                         
  11   5   5         39.50         52.81        10.89 o                         
  12   5   5          2.80         -7.88         9.95 o                         
  13   5   5          6.12         12.15        10.46 o                         
   0   6   5          1.16          3.54         3.74 o                         
   1   6   5          9.13          3.84         3.20 o                         
   2   6   5          3.21          2.50         3.03 o                         
   3   6   5         22.05         13.95         3.70 o                         
   4   6   5          1.54          9.46         4.15 o                         
   5   6   5          0.77         -3.80         3.80 o                         
   6   6   5          3.85          0.00         7.06 o                         
   7   6   5          9.82          8.10         5.10 o                         
   8   6   5          1.83         -6.32         6.57 o                         
   9   6   5          1.01         -3.84         7.51 o                         
  10   6   5          0.01         -8.24         8.24 o                         
  11   6   5          0.50         -6.12        10.23 o                         
  12   6   5          2.58         41.38        12.62 o                         
   1   7   5        168.49        140.20         8.86 o                         
   2   7   5        249.96        262.05        11.17 o                         
   3   7   5         55.54         51.95         7.34 o                         
   4   7   5          0.82          0.58         7.41 o                         
   5   7   5        189.92        168.47        13.00 o                         
   6   7   5         82.60         76.43        12.63 o                         
   7   7   5         27.38         26.54        10.59 o                         
   8   7   5          4.94          2.11        10.58 o                         
   9   7   5         60.48         35.91        12.82 o                         
  10   7   5         17.52         20.42        12.43 o                         
   0   8   5         10.80          8.09        10.25 o                         
   1   8   5         30.86         20.40         6.24 o                         
   2   8   5          3.68         -1.76         5.80 o                         
   3   8   5         32.38         20.00         7.23 o                         
   4   8   5         14.16         22.12         8.78 o                         
   5   8   5         59.32         64.13        10.63 o                         
   6   8   5          7.78         12.37         9.42 o                         
   7   8   5         39.63         39.90        11.00 o                         
   8   8   5         13.38         16.42        12.45 o                         
   1   9   5          3.58         -3.52         8.18 o                         
   2   9   5          0.36         -7.28         7.28 o                         
   3   9   5          5.86          8.18        10.10 o                         
   4   9   5          4.74          3.48        17.77 o                         
   0   0   6       7579.47       7429.06        70.19 o                         
   1   0   6        280.18        233.46         5.62 o                         
   2   0   6        256.16        227.12         6.05 o                         
   3   0   6         16.99          9.86         2.95 o                         
   4   0   6       2331.03       2205.20        21.28 o                         
   5   0   6        642.62        613.57        10.31 o                         
   6   0   6        458.99        466.56         9.31 o                         
   7   0   6         14.75          7.96         4.70 o                         
   8   0   6         38.71         28.16         7.25 o                         
   9   0   6        218.61        198.66        13.88 o                         
  10   0   6         58.39         43.81        10.22 o                         
  11   0   6         21.58          9.91         9.67 o                         
  12   0   6         17.27         -0.71        11.12 o                         
  13   0   6         11.11          4.31        10.71 o                         
  14   0   6          0.42        -12.33        12.33 o                         
  15   0   6          2.56         -7.81        13.73 o                         
  16   0   6         10.39         -1.50        16.03 o                         
   1   1   6        237.06        267.97         4.17 o                         
   2   1   6        774.21        658.01         6.14 o                         
   3   1   6       1190.83       1245.23         9.48 o                         
   4   1   6        128.18        134.83         3.93 o                         
   5   1   6         11.47          5.89         2.31 o                         
   6   1   6        125.69        102.89         4.03 o                         
   7   1   6        452.38        480.10         8.74 o                         
   8   1   6         27.43         29.20         5.07 o                         
   9   1   6          6.51          5.69         5.09 o                         
  10   1   6          0.18         -2.99         5.71 o                         
  11   1   6         60.90         53.79         9.73 o                         
  12   1   6          0.03         -7.16         7.42 o                         
  13   1   6         19.89         14.45         8.50 o                         
  14   1   6          4.05         -8.47         8.47 o                         
  15   1   6          2.50        -10.48        10.79 o                         
  16   1   6          0.20         -8.21        12.58 o                         
   0   2   6        618.52        622.41         9.08 o                         
   1   2   6         51.49         41.94         2.21 o                         
   2   2   6        138.86        140.40         3.41 o                         
   3   2   6         35.44         45.39         2.50 o                         
   4   2   6        389.31        408.56         5.90 o                         
   5   2   6          3.17         -0.97         2.22 o                         
   6   2   6        236.96        257.73         5.69 o                         
   7   2   6         70.45         65.94         4.55 o                         
   8   2   6        154.31        162.66         6.81 o                         
   9   2   6         13.39         11.26         5.17 o                         
  10   2   6         16.30          6.34         5.35 o                         
  11   2   6         19.43         14.90         6.67 o                         
  12   2   6         47.87         36.82         8.48 o                         
  13   2   6          0.74         -5.71         8.79 o                         
  14   2   6          0.70        -10.28        10.28 o                         
  15   2   6          1.46        -10.40        10.40 o                         
   1   3   6       1353.31       1509.36        11.11 o                         
   2   3   6       1319.15       1279.84         9.89 o                         
   3   3   6        746.65        757.07         6.95 o                         
   4   3   6          0.36          1.79         1.81 o                         
   5   3   6       1032.12       1077.56        10.45 o                         
   6   3   6         44.73         35.47         3.35 o                         
   7   3   6        322.62        321.72         8.68 o                         
   8   3   6          0.00         -2.21         3.99 o                         
   9   3   6        408.22        438.98        12.47 o                         
  10   3   6         92.44         99.43         8.35 o                         
  11   3   6        133.70        116.46        10.26 o                         
  12   3   6          0.48         -8.39         8.39 o                         
  13   3   6         76.95         61.44        10.86 o                         
  14   3   6         48.51         53.71        12.86 o                         
  15   3   6         24.75         14.28        13.08 o                         
   0   4   6         12.43         16.51         2.22 o                         
   1   4   6          1.31         -0.71         1.75 o                         
   2   4   6         44.14         43.69         2.84 o                         
   3   4   6        198.99        218.83         5.59 o                         
   4   4   6          0.79          0.08         2.09 o                         
   5   4   6          2.38          3.17         2.62 o                         
   6   4   6        128.48        135.95         4.89 o                         
   7   4   6        335.35        338.06         7.68 o                         
   8   4   6         24.14          9.80         4.11 o                         
   9   4   6         35.32         38.01         5.94 o                         
  10   4   6         14.99          5.80         7.38 o                         
  11   4   6         90.16         92.98        11.09 o                         
  12   4   6          3.92         -2.27         9.70 o                         
  13   4   6         20.64          6.22        11.32 o                         
  14   4   6          1.01        -11.36        11.36 o                         
   1   5   6        934.88        907.17        10.61 o                         
   2   5   6         56.08         57.51         3.56 o                         
   3   5   6        904.46        935.00        11.61 o                         
   4   5   6         98.47        107.28         5.42 o                         
   5   5   6        445.85        431.58         7.99 o                         
   6   5   6         55.76         51.26         3.92 o                         
   7   5   6        326.15        361.86         9.21 o                         
   8   5   6         35.14         24.07         7.15 o                         
   9   5   6        127.77        127.81        10.61 o                         
  10   5   6         21.00         16.71         8.99 o                         
  11   5   6         52.56         66.62        12.44 o                         
  12   5   6          1.81          4.30         9.96 o                         
  13   5   6         20.42         25.18        13.66 o                         
   0   6   6         62.84         81.86         5.90 o                         
   1   6   6        567.27        545.62         8.91 o                         
   2   6   6          7.98          6.95         3.77 o                         
   3   6   6        188.95        168.38         7.13 o                         
   4   6   6          2.76          4.05         4.64 o                         
   5   6   6        389.80        411.93        13.26 o                         
   6   6   6         15.06          2.34         7.37 o                         
   7   6   6         19.40         23.33         9.63 o                         
   8   6   6         52.69         55.63         7.95 o                         
   9   6   6         66.76         73.55         9.96 o                         
  10   6   6          0.02         -7.24         9.02 o                         
  11   6   6          7.07         -5.23        10.02 o                         
  12   6   6         51.00         51.38        13.47 o                         
   1   7   6         28.37         32.57         6.23 o                         
   2   7   6        193.73        225.48        10.63 o                         
   3   7   6         60.88         66.56         7.84 o                         
   4   7   6         42.37         25.24         9.71 o                         
   5   7   6          0.14         -7.87         7.87 o                         
   6   7   6        154.67        192.05        15.53 o                         
   7   7   6         24.29         14.94        10.90 o                         
   8   7   6         27.18          7.37        10.91 o                         
   9   7   6          0.38         -5.05        11.43 o                         
  10   7   6         65.34         70.37        15.28 o                         
   0   8   6         96.79         99.08        14.62 o                         
   1   8   6          0.08         -6.76         6.76 o                         
   2   8   6          3.78          2.77         6.28 o                         
   3   8   6          1.42         -0.24         7.07 o                         
   4   8   6         54.38         50.49         9.47 o                         
   5   8   6          0.11         -1.28         9.09 o                         
   6   8   6         11.78         26.51        10.21 o                         
   7   8   6          0.88          6.30        10.80 o                         
   8   8   6         10.70        -12.09        12.09 o                         
   1   9   6          9.74         11.35         8.73 o                         
   2   9   6         16.36         -3.60         8.83 o                         
   3   9   6          5.72         17.86        10.46 o                         
   1   1   7        481.69        390.41         5.15 o                         
   2   1   7        379.50        410.00         5.35 o                         
   3   1   7        235.95        215.49         4.32 o                         
   4   1   7         43.74         52.00         2.98 o                         
   5   1   7        289.41        258.62         5.33 o                         
   6   1   7         51.04         47.80         3.53 o                         
   7   1   7         56.28         48.01         4.36 o                         
   8   1   7          0.01         -3.66         4.57 o                         
   9   1   7         65.00         64.09         6.58 o                         
  10   1   7         15.72         22.66         5.88 o                         
  11   1   7         13.83         -7.06         7.06 o                         
  12   1   7         11.37         12.34         7.84 o                         
  13   1   7         10.97          5.06         7.63 o                         
  14   1   7          4.13         -3.35         9.81 o                         
  15   1   7          3.85         -9.76        10.83 o                         
   0   2   7       1631.89       1512.42        16.45 o                         
   1   2   7        685.65        669.84         7.22 o                         
   2   2   7        124.38        145.83         3.74 o                         
   3   2   7       1409.83       1408.58        10.40 o                         
   4   2   7       1399.17       1266.80        10.36 o                         
   5   2   7        257.62        258.94         5.42 o                         
   6   2   7        113.14        121.96         5.09 o                         
   7   2   7        586.23        614.46        10.42 o                         
   8   2   7        527.77        512.37        10.62 o                         
   9   2   7        101.06         93.26         7.01 o                         
  10   2   7          9.38          6.32         5.55 o                         
  11   2   7         59.00         79.08         8.14 o                         
  12   2   7         75.10         77.06        10.29 o                         
  13   2   7         27.02         19.21         9.94 o                         
  14   2   7          0.00          0.99        10.59 o                         
  15   2   7          1.76        -11.66        11.66 o                         
   1   3   7         15.70         20.97         2.37 o                         
   2   3   7         13.42         16.77         2.41 o                         
   3   3   7        136.30        130.93         3.51 o                         
   4   3   7         61.71         56.84         3.29 o                         
   5   3   7        156.87        156.37         4.73 o                         
   6   3   7         69.53         62.65         3.76 o                         
   7   3   7          1.75         -3.45         3.51 o                         
   8   3   7         11.92         13.09         4.50 o                         
   9   3   7        110.91        118.52         7.71 o                         
  10   3   7         72.21         71.56         8.66 o                         
  11   3   7         27.67         37.10         8.09 o                         
  12   3   7          0.17          1.89         9.54 o                         
  13   3   7         19.22         13.07        10.43 o                         
  14   3   7         15.87         15.80        11.57 o                         
  15   3   7          8.27          2.38        13.13 o                         
   0   4   7        707.92        693.44        12.09 o                         
   1   4   7        379.01        379.34         6.40 o                         
   2   4   7         21.12         23.64         2.88 o                         
   3   4   7        416.53        409.91         7.36 o                         
   4   4   7        303.79        281.07         5.08 o                         
   5   4   7        147.72        154.35         4.73 o                         
   6   4   7         43.89         39.74         3.15 o                         
   7   4   7        234.27        234.50         7.17 o                         
   8   4   7         39.41         46.27         5.12 o                         
   9   4   7         69.68         74.16         7.91 o                         
  10   4   7          4.71         -7.41         7.41 o                         
  11   4   7         62.20         51.55        10.59 o                         
  12   4   7          1.56         11.31        10.41 o                         
  13   4   7         24.82         14.46        10.63 o                         
  14   4   7          0.23        -11.54        11.54 o                         
   1   5   7        158.94        160.43         5.73 o                         
   2   5   7         99.69        110.52         4.68 o                         
   3   5   7         72.73         69.21         4.92 o                         
   4   5   7         32.84         34.04         4.61 o                         
   5   5   7        319.47        347.87         8.17 o                         
   6   5   7         40.13         42.55         3.53 o                         
   7   5   7        110.94        142.28         7.75 o                         
   8   5   7         35.87         28.54         7.66 o                         
   9   5   7        152.74        170.44        12.79 o                         
  10   5   7         14.81         16.89         9.63 o                         
  11   5   7         91.39         89.91        12.81 o                         
  12   5   7         13.22          5.39        12.32 o                         
  13   5   7         14.39         25.99        12.59 o                         
   0   6   7         15.76          3.90         4.11 o                         
   1   6   7        273.72        285.28         9.73 o                         
   2   6   7          5.37          3.70         3.43 o                         
   3   6   7        115.17        104.07         7.56 o                         
   4   6   7         28.32         25.81         5.54 o                         
   5   6   7        237.43        260.11        12.29 o                         
   6   6   7         10.30         16.79         8.44 o                         
   7   6   7         32.16         18.34         9.68 o                         
   8   6   7         30.70         23.62         6.96 o                         
   9   6   7         68.85         55.15         9.93 o                         
  10   6   7          1.15         -4.10         8.28 o                         
  11   6   7         13.88          4.75         9.32 o                         
  12   6   7         10.49         11.00        12.47 o                         
   1   7   7         38.41         55.45         7.49 o                         
   2   7   7        113.71        108.50         8.57 o                         
   3   7   7          6.78         12.26         6.31 o                         
   4   7   7         22.38         22.51        12.05 o                         
   5   7   7         62.53         57.51        11.11 o                         
   6   7   7         26.65         29.04        11.31 o                         
   7   7   7          9.00         11.72        10.94 o                         
   8   7   7          9.47         10.12        11.10 o                         
   9   7   7         17.33         17.37        12.48 o                         
  10   7   7          3.55          3.38        13.11 o                         
   0   8   7         94.40        114.80        18.05 o                         
   1   8   7         78.84         81.39         9.97 o                         
   2   8   7          3.84          6.50         6.54 o                         
   3   8   7         28.25         42.95         8.36 o                         
   4   8   7         39.77         62.23        10.11 o                         
   5   8   7         39.08         28.29        10.04 o                         
   6   8   7          6.70          5.12         9.98 o                         
   7   8   7          1.62         12.13        10.84 o                         
   1   9   7         10.08          1.22         8.66 o                         
   2   9   7         16.69         32.44        10.09 o                         
   0   0   8       3783.44       3788.02        41.83 o                         
   1   0   8       3701.44       3614.42        29.52 o                         
   2   0   8         56.69         73.64         4.63 o                         
   3   0   8       3177.55       3077.68        26.85 o                         
   4   0   8       2004.70       1904.95        20.36 o                         
   5   0   8       1657.98       1688.74        19.61 o                         
   6   0   8         13.39         14.25         5.34 o                         
   7   0   8        706.09        745.09        16.62 o                         
   8   0   8        347.28        373.31        14.61 o                         
   9   0   8        379.63        399.22        21.31 o                         
  10   0   8          3.47         -3.27         7.70 o                         
  11   0   8        100.42         92.83        15.96 o                         
  12   0   8         20.61         24.01        12.65 o                         
  13   0   8         48.68         38.24        12.97 o                         
  14   0   8          5.47        -11.76        11.76 o                         
  15   0   8         10.99        -15.91        15.91 o                         
   1   1   8        150.84        134.94         3.83 o                         
   2   1   8       4155.64       4457.04        24.65 o                         
   3   1   8        105.61        115.15         3.84 o                         
   4   1   8         15.31         17.04         2.57 o                         
   5   1   8          1.00         -0.89         2.34 o                         
   6   1   8       1840.21       1951.17        17.48 o                         
   7   1   8          0.02         -3.63         3.63 o                         
   8   1   8          2.39         -2.80         4.23 o                         
   9   1   8          5.86          1.09         5.38 o                         
  10   1   8        350.03        345.95        12.98 o                         
  11   1   8          4.05         -6.62         6.62 o                         
  12   1   8          0.30         -8.20         8.20 o                         
  13   1   8          6.14          2.71         8.70 o                         
  14   1   8         64.52         66.70        10.85 o                         
  15   1   8          2.89         -1.69        11.64 o                         
   0   2   8        632.79        630.02        10.44 o                         
   1   2   8       1010.06       1042.19         9.23 o                         
   2   2   8         13.01         19.87         2.55 o                         
   3   2   8        315.76        320.16         5.04 o                         
   4   2   8        204.37        206.22         4.77 o                         
   5   2   8        316.55        335.26         6.32 o                         
   6   2   8          3.65          3.80         3.22 o                         
   7   2   8         30.47         27.85         3.97 o                         
   8   2   8         30.01         35.70         6.03 o                         
   9   2   8          9.26         10.89         5.34 o                         
  10   2   8          4.06         -3.35         5.48 o                         
  11   2   8          0.66         -6.36         6.36 o                         
  12   2   8          9.72          0.55         7.77 o                         
  13   2   8          0.02         13.08         9.75 o                         
  14   2   8          3.93         10.20        10.52 o                         
  15   2   8          0.00        -10.22        10.69 o                         
   1   3   8        446.98        482.71         6.08 o                         
   2   3   8       2695.23       2974.75        19.57 o                         
   3   3   8        380.27        417.29         5.89 o                         
   4   3   8         57.16         51.22         3.12 o                         
   5   3   8        127.25        151.58         4.89 o                         
   6   3   8        919.33        970.46        11.87 o                         
   7   3   8         40.86         39.27         4.93 o                         
   8   3   8          2.19         -3.17         4.46 o                         
   9   3   8         19.65         21.17         6.49 o                         
  10   3   8        248.54        249.83        12.48 o                         
  11   3   8          0.24          1.96         7.96 o                         
  12   3   8          5.96         -8.18         8.18 o                         
  13   3   8         11.13         13.53        10.77 o                         
  14   3   8        103.69         76.67        13.89 o                         
  15   3   8          1.00        -19.14        19.14 o                         
   0   4   8        245.81        254.37         6.82 o                         
   1   4   8          4.93          6.27         2.52 o                         
   2   4   8         64.53         64.85         3.21 o                         
   3   4   8        185.32        173.47         5.90 o                         
   4   4   8        433.00        441.51         6.64 o                         
   5   4   8          0.13          0.64         2.61 o                         
   6   4   8        145.48        149.35         5.84 o                         
   7   4   8        150.07        157.81         6.03 o                         
   8   4   8        508.61        499.42        13.80 o                         
   9   4   8          9.89          8.76         7.28 o                         
  10   4   8         17.09         23.37         8.73 o                         
  11   4   8          4.06         -6.76         8.55 o                         
  12   4   8        209.07        225.56        19.01 o                         
  13   4   8          8.13         19.47        11.09 o                         
  14   4   8          0.17         -2.51        11.63 o                         
   1   5   8         79.92        101.46         4.14 o                         
   2   5   8         13.64         17.63         2.74 o                         
   3   5   8        110.69        113.20         5.35 o                         
   4   5   8         91.81         88.70         5.29 o                         
   5   5   8         35.28         45.96         4.64 o                         
   6   5   8         96.39         87.68         4.63 o                         
   7   5   8         67.07         73.34         9.11 o                         
   8   5   8         40.29         42.06         7.24 o                         
   9   5   8         16.44         27.37         7.23 o                         
  10   5   8        198.75        211.25        14.01 o                         
  11   5   8          9.98          2.59        10.30 o                         
  12   5   8          0.00          5.43        11.43 o                         
  13   5   8          4.80         -5.91        12.93 o                         
   0   6   8       3346.22       3174.41        35.80 o                         
   1   6   8          3.36         16.51         3.88 o                         
   2   6   8         23.93         28.13         5.05 o                         
   3   6   8         35.95         56.87         5.74 o                         
   4   6   8       2135.67       2109.70        26.34 o                         
   5   6   8         21.11         44.86         8.06 o                         
   6   6   8         47.25         49.93        10.19 o                         
   7   6   8         66.13         52.92        10.67 o                         
   8   6   8        660.04        691.16        23.77 o                         
   9   6   8         51.37         61.18        10.24 o                         
  10   6   8          1.80          2.94         9.61 o                         
  11   6   8         17.37          9.95        10.89 o                         
   1   7   8         64.64         59.18         7.61 o                         
   2   7   8        317.26        357.11        14.11 o                         
   3   7   8         14.69         16.13         6.58 o                         
   4   7   8         26.40         21.56         9.17 o                         
   5   7   8         78.72         60.88        10.53 o                         
   6   7   8         84.71         89.33        12.05 o                         
   7   7   8          7.27          1.49        10.65 o                         
   8   7   8         12.85          9.53        11.66 o                         
   9   7   8         16.63          8.50        12.84 o                         
  10   7   8          6.83         18.85        15.12 o                         
   0   8   8         75.47         96.06        14.68 o                         
   1   8   8          0.84          5.43         7.78 o                         
   2   8   8          0.86         -6.75         7.97 o                         
   3   8   8         21.26         14.20         7.35 o                         
   4   8   8         96.85        113.73        11.32 o                         
   5   8   8          4.59         24.93        11.92 o                         
   6   8   8          2.93          3.19        10.69 o                         
   7   8   8         14.06          5.16        12.76 o                         
   1   9   8          7.20        -13.84        14.22 o                         
   1   1   9        631.78        644.23         7.27 o                         
   2   1   9       2407.01       2368.21        16.26 o                         
   3   1   9        163.95        164.80         4.46 o                         
   4   1   9         17.24         22.65         3.00 o                         
   5   1   9        458.84        469.72         7.14 o                         
   6   1   9        367.10        377.09         8.27 o                         
   7   1   9         32.81         20.55         4.64 o                         
   8   1   9         15.38         12.37         5.00 o                         
   9   1   9        116.24        121.38         8.12 o                         
  10   1   9         27.95         33.79         7.40 o                         
  11   1   9         22.40          6.09         7.63 o                         
  12   1   9          1.15         -6.96         7.30 o                         
  13   1   9         23.11          7.13         9.66 o                         
  14   1   9          1.85         -5.51         8.75 o                         
  15   1   9         14.69          5.49        11.00 o                         
   0   2   9       2682.00       2761.60        26.92 o                         
   1   2   9      11250.23      12000.72        58.94 o                         
   2   2   9         62.86        109.65         4.71 o                         
   3   2   9       6158.36       6533.61        35.38 o                         
   4   2   9       1422.01       1475.34        12.43 o                         
   5   2   9       4169.18       4261.01        29.51 o                         
   6   2   9         38.62         50.32         4.38 o                         
   7   2   9        975.39       1010.08        13.76 o                         
   8   2   9        283.12        259.87         9.10 o                         
   9   2   9        572.45        557.97        13.08 o                         
  10   2   9          0.04          8.63         6.04 o                         
  11   2   9         99.09         77.87         8.76 o                         
  12   2   9         45.74         35.45         8.64 o                         
  13   2   9         75.34         84.77        13.95 o                         
  14   2   9          0.95          0.84        10.76 o                         
  15   2   9         15.08        -13.20        13.20 o                         
   1   3   9         29.42         42.16         3.03 o                         
   2   3   9         99.45         87.08         3.68 o                         
   3   3   9        481.41        524.23         6.93 o                         
   4   3   9         62.56         61.04         3.54 o                         
   5   3   9         38.48         42.91         3.69 o                         
   6   3   9        101.83         86.84         4.89 o                         
   7   3   9        276.40        293.93         8.37 o                         
   8   3   9         23.55         21.76         5.66 o                         
   9   3   9          0.64          2.56         5.89 o                         
  10   3   9         32.89         28.67         7.78 o                         
  11   3   9         64.00         60.83        10.71 o                         
  12   3   9          0.26         -6.41         9.51 o                         
  13   3   9         22.97          3.45        10.59 o                         
  14   3   9          4.54         -2.89        11.87 o                         
   0   4   9        842.52        915.84        13.10 o                         
   1   4   9        830.20        848.34        12.60 o                         
   2   4   9          0.00          2.50         2.57 o                         
   3   4   9        263.50        282.78         6.08 o                         
   4   4   9        679.07        726.32         9.62 o                         
   5   4   9        885.65        862.85        10.52 o                         
   6   4   9          0.12          5.88         4.46 o                         
   7   4   9         70.14         64.18         5.16 o                         
   8   4   9        324.08        338.33        12.60 o                         
   9   4   9        304.25        317.02        14.95 o                         
  10   4   9          0.04         -7.44         7.44 o                         
  11   4   9         42.16         39.33        10.05 o                         
  12   4   9         94.14         71.52        12.19 o                         
  13   4   9         50.19         52.38        15.08 o                         
  14   4   9          0.17        -17.88        17.88 o                         
   1   5   9       2965.86       2902.36        22.55 o                         
   2   5   9         41.88         57.59         6.67 o                         
   3   5   9       2913.89       2875.36        25.27 o                         
   4   5   9          9.85         29.75         4.51 o                         
   5   5   9        850.80        837.33        13.58 o                         
   6   5   9         58.96         48.46         5.25 o                         
   7   5   9        849.99        806.77        16.11 o                         
   8   5   9          5.35          5.46         6.30 o                         
   9   5   9        123.49        128.63        13.40 o                         
  10   5   9         35.44         37.13         9.30 o                         
  11   5   9        121.67        122.20        16.91 o                         
  12   5   9          0.72          2.09        10.71 o                         
   0   6   9          8.86         35.03         7.08 o                         
   1   6   9        151.68        147.41         6.04 o                         
   2   6   9          0.34         14.54         5.94 o                         
   3   6   9        220.64        246.55        11.52 o                         
   4   6   9          0.01         22.98         6.02 o                         
   5   6   9         74.62         71.79         9.19 o                         
   6   6   9          0.09         14.53         9.27 o                         
   7   6   9        142.73        160.26        14.62 o                         
   8   6   9          5.40         16.41        10.03 o                         
   9   6   9         44.13         41.93        11.84 o                         
  10   6   9          3.70         -2.84        11.56 o                         
  11   6   9         36.23         43.60        13.97 o                         
   1   7   9        718.28        727.29        18.41 o                         
   2   7   9          1.03         20.34         5.25 o                         
   3   7   9        836.57        850.62        22.82 o                         
   4   7   9          9.61         16.29         9.29 o                         
   5   7   9        245.65        280.87        24.48 o                         
   6   7   9          6.09         25.35        11.43 o                         
   7   7   9        380.27        374.53        23.39 o                         
   8   7   9          0.64         -6.41        12.24 o                         
   9   7   9         63.75         45.16        13.38 o                         
   0   8   9          0.10          0.66        11.01 o                         
   1   8   9          0.31          3.61         8.94 o                         
   2   8   9          4.59          0.16         8.39 o                         
   3   8   9         14.25         20.82         8.27 o                         
   4   8   9          2.90          7.29         8.47 o                         
   5   8   9          1.23          9.68         9.61 o                         
   6   8   9          9.71         13.71        11.30 o                         
   0   0  10       1034.21       1003.27        18.76 o                         
   1   0  10       2259.56       2338.02        22.93 o                         
   2   0  10        273.64        312.21         8.26 o                         
   3   0  10       1009.05       1048.56        14.98 o                         
   4   0  10        566.98        539.05        10.86 o                         
   5   0  10       1102.21       1069.41        18.11 o                         
   6   0  10        168.00        166.41         9.71 o                         
   7   0  10        289.15        275.73        13.70 o                         
   8   0  10        147.50        166.44        12.07 o                         
   9   0  10        205.88        202.05        14.65 o                         
  10   0  10          0.58         -2.74         8.49 o                         
  11   0  10         77.45         77.92        13.79 o                         
  12   0  10         44.83         23.00        12.50 o                         
  13   0  10         19.73          8.09        10.83 o                         
  14   0  10          2.67        -15.98        15.98 o                         
  15   0  10         15.34         18.86        17.90 o                         
   1   1  10        545.24        620.65         7.68 o                         
   2   1  10       5800.47       5967.14        33.10 o                         
   3   1  10        481.70        588.66         7.62 o                         
   4   1  10          2.63         -0.62         2.69 o                         
   5   1  10         74.29         71.26         5.00 o                         
   6   1  10       1188.56       1220.03        14.30 o                         
   7   1  10         48.53         47.67         6.51 o                         
   8   1  10          1.03         -4.46         4.46 o                         
   9   1  10         12.54          7.08         5.32 o                         
  10   1  10        204.46        206.77        11.42 o                         
  11   1  10          7.41          4.09         7.51 o                         
  12   1  10          1.96         -2.84         7.63 o                         
  13   1  10          5.28         -3.91         8.90 o                         
  14   1  10         42.73         25.00        11.49 o                         
  15   1  10          6.65        -11.47        11.47 o                         
   0   2  10         78.39         76.26         5.82 o                         
   1   2  10        156.46        182.81         5.00 o                         
   2   2  10         16.83         16.74         2.88 o                         
   3   2  10         10.27         17.62         3.09 o                         
   4   2  10          9.75          6.39         3.45 o                         
   5   2  10        104.76        127.33         5.53 o                         
   6   2  10         11.10          9.31         3.94 o                         
   7   2  10          0.22         -0.65         5.11 o                         
   8   2  10        115.95        129.78         7.24 o                         
   9   2  10         32.65         29.90         6.30 o                         
  10   2  10          0.56         -5.93         5.93 o                         
  11   2  10          3.94          5.17         7.08 o                         
  12   2  10         40.32         21.34         9.10 o                         
  13   2  10         13.58          6.66        10.81 o                         
  14   2  10          0.01        -11.20        11.20 o                         
  15   2  10          6.56         23.65        17.30 o                         
   1   3  10        163.89        184.25         5.46 o                         
   2   3  10       1560.58       1588.58        13.82 o                         
   3   3  10        188.12        217.77         5.63 o                         
   4   3  10        247.98        250.64         6.46 o                         
   5   3  10          0.42          0.93         2.95 o                         
   6   3  10       1038.03       1018.44        12.98 o                         
   7   3  10         15.67         10.12         5.34 o                         
   8   3  10         78.99         79.29         7.65 o                         
   9   3  10         24.69         40.81         7.72 o                         
  10   3  10        435.19        438.72        16.82 o                         
  11   3  10          0.06         -7.75         8.88 o                         
  12   3  10          1.39         -3.92        10.42 o                         
  13   3  10          3.80         -2.64        10.62 o                         
  14   3  10        124.06         97.34        14.73 o                         
   0   4  10       2014.71       2039.43        20.59 o                         
   1   4  10        541.88        562.51         8.60 o                         
   2   4  10         15.20         20.74         3.43 o                         
   3   4  10         38.65         47.83         3.91 o                         
   4   4  10       1066.65       1100.83        12.71 o                         
   5   4  10        510.24        495.99         9.27 o                         
   6   4  10         15.96         21.76         3.21 o                         
   7   4  10          0.00         -3.33         4.23 o                         
   8   4  10        235.66        272.75        11.57 o                         
   9   4  10         65.30         47.27         8.22 o                         
  10   4  10          2.48         21.29         8.99 o                         
  11   4  10          8.62          4.35         8.57 o                         
  12   4  10         61.11         66.99        12.48 o                         
  13   4  10          0.11         -5.30        11.43 o                         
   1   5  10          5.78          7.57         3.40 o                         
   2   5  10       1271.98       1259.61        15.50 o                         
   3   5  10        129.38        122.10         6.91 o                         
   4   5  10         26.65         32.71         4.98 o                         
   5   5  10          2.26         12.72         4.72 o                         
   6   5  10        462.26        470.15        11.75 o                         
   7   5  10        198.22        216.23        10.78 o                         
   8   5  10         10.41         18.71         7.02 o                         
   9   5  10         28.42         32.16         8.45 o                         
  10   5  10        132.61        137.81        12.21 o                         
  11   5  10         67.24         63.78        11.53 o                         
  12   5  10          0.22         14.30        11.50 o                         
   0   6  10       1673.76       1552.49        36.03 o                         
   1   6  10       1068.02        981.91        17.86 o                         
   2   6  10         18.39         41.52         6.14 o                         
   3   6  10        759.56        725.67        18.44 o                         
   4   6  10       1406.16       1374.49        23.69 o                         
   5   6  10        361.31        369.29        15.15 o                         
   6   6  10         46.04         53.05        10.39 o                         
   7   6  10        160.41        160.57        14.66 o                         
   8   6  10        797.90        808.37        28.19 o                         
   9   6  10         42.99         47.89        12.57 o                         
  10   6  10          9.24         18.85        11.88 o                         
  11   6  10         25.84         43.03        14.49 o                         
   1   7  10          6.59         12.38         6.48 o                         
   2   7  10          0.02          4.87         6.81 o                         
   3   7  10         74.02         78.75        11.46 o                         
   4   7  10          6.13          7.60         8.91 o                         
   5   7  10          1.96         14.72        11.03 o                         
   6   7  10          4.68          2.41        10.58 o                         
   7   7  10         56.90         52.55        13.89 o                         
   8   7  10          3.64         10.81        13.15 o                         
   9   7  10          0.58          2.30        13.36 o                         
   0   8  10         25.74         27.40        13.13 o                         
   1   8  10         89.54         96.66        12.52 o                         
   2   8  10          0.69          8.11         9.59 o                         
   3   8  10         32.64         35.88        10.63 o                         
   4   8  10         22.43         28.86         9.72 o                         
   5   8  10         96.42        114.83        14.14 o                         
   6   8  10          2.27         15.52        12.01 o                         
   1   1  11        216.31        262.69         5.93 o                         
   2   1  11        183.70        190.54         5.32 o                         
   3   1  11         70.91         74.97         4.15 o                         
   4   1  11        101.79        103.00         5.79 o                         
   5   1  11         64.60         66.65         5.40 o                         
   6   1  11        214.02        208.42         7.96 o                         
   7   1  11          3.14          1.41         3.27 o                         
   8   1  11         18.39         16.25         5.46 o                         
   9   1  11          0.55         -5.46         5.46 o                         
  10   1  11         31.62         43.46         7.81 o                         
  11   1  11          0.01         -6.82         6.82 o                         
  12   1  11          0.73         -2.52         8.04 o                         
  13   1  11          3.75         -3.52         8.67 o                         
  14   1  11          0.40         -7.36        11.25 o                         
  15   1  11          0.45        -15.37        15.37 o                         
   0   2  11         20.21          4.61         4.17 o                         
   1   2  11        167.86        172.08         5.35 o                         
   2   2  11          3.79          2.09         3.03 o                         
   3   2  11        109.88        122.49         5.30 o                         
   4   2  11         23.69         10.21         4.15 o                         
   5   2  11        514.25        529.06        10.38 o                         
   6   2  11          2.72          4.51         3.54 o                         
   7   2  11        105.89         98.95         6.09 o                         
   8   2  11          2.90         -3.99         3.99 o                         
   9   2  11        331.89        317.14        11.77 o                         
  10   2  11         15.62         14.42         6.82 o                         
  11   2  11         40.81         36.86         8.64 o                         
  12   2  11          6.28         -9.16         9.16 o                         
  13   2  11         55.13         20.52        10.80 o                         
  14   2  11          4.98         13.21        11.81 o                         
   1   3  11         51.46         66.76         4.16 o                         
   2   3  11        864.68        873.81        10.98 o                         
   3   3  11         56.11         54.42         4.37 o                         
   4   3  11          6.03          7.18         3.00 o                         
   5   3  11        188.42        217.75         8.71 o                         
   6   3  11        492.81        502.11         9.65 o                         
   7   3  11         38.75         36.22         5.00 o                         
   8   3  11          3.41         -2.09         5.21 o                         
   9   3  11         17.26          0.85         6.06 o                         
  10   3  11        176.75        168.52        13.30 o                         
  11   3  11          0.06         -8.60         8.60 o                         
  12   3  11          0.43         -2.83        10.51 o                         
  13   3  11          2.79        -10.44        10.44 o                         
  14   3  11         28.76         34.13        13.53 o                         
   0   4  11       2056.48       1963.08        22.08 o                         
   1   4  11         59.18         61.90         3.18 o                         
   2   4  11          5.02          6.64         3.59 o                         
   3   4  11        179.41        180.39         6.51 o                         
   4   4  11       1451.34       1411.78        15.65 o                         
   5   4  11          0.05          0.11         3.35 o                         
   6   4  11          4.03          9.46         3.51 o                         
   7   4  11         63.78         50.02         6.50 o                         
   8   4  11        601.05        575.73        15.22 o                         
   9   4  11          0.01         -3.11         6.93 o                         
  10   4  11          4.20         -7.74         8.40 o                         
  11   4  11          0.65          5.91         9.65 o                         
  12   4  11        196.42        170.28        15.42 o                         
  13   4  11          4.55         -0.44        11.58 o                         
   1   5  11         13.15         11.60         2.71 o                         
   2   5  11          9.23          7.75         4.12 o                         
   3   5  11         18.02         17.98         5.04 o                         
   4   5  11         22.10         25.82         4.73 o                         
   5   5  11         55.55         50.05         6.32 o                         
   6   5  11          2.46          4.06         5.66 o                         
   7   5  11         93.97        107.04        11.58 o                         
   8   5  11         10.78         18.15         7.06 o                         
   9   5  11         33.84         24.50         8.55 o                         
  10   5  11          2.48         -1.01         8.98 o                         
  11   5  11         72.73         84.40        13.61 o                         
  12   5  11          0.66        -11.33        11.33 o                         
   0   6  11        662.34        719.79        21.14 o                         
   1   6  11         64.96         59.58         4.92 o                         
   2   6  11          2.20          1.31         4.52 o                         
   3   6  11         25.70         16.62         7.71 o                         
   4   6  11        352.77        369.04        15.47 o                         
   5   6  11         53.77         55.76         8.79 o                         
   6   6  11          3.83         -0.85         8.04 o                         
   7   6  11          4.73          0.93         7.71 o                         
   8   6  11         75.92         70.17        11.46 o                         
   9   6  11         23.27         24.07        12.78 o                         
  10   6  11          0.00         -8.47        11.52 o                         
   1   7  11         29.08         38.72         8.81 o                         
   2   7  11        131.96        144.91        12.48 o                         
   3   7  11         30.29         32.29         7.85 o                         
   4   7  11         11.33         -6.81        10.42 o                         
   5   7  11         48.81         50.53        12.01 o                         
   6   7  11         20.18         24.41        12.23 o                         
   7   7  11         45.17         58.60        14.59 o                         
   8   7  11          2.90         10.86        13.71 o                         
   0   8  11          6.54          4.61        12.94 o                         
   1   8  11         11.63         26.03        10.42 o                         
   2   8  11          2.69         12.61        10.16 o                         
   3   8  11          0.15         -9.04         9.04 o                         
   4   8  11          1.18         10.30         9.87 o                         
   5   8  11         14.69         21.20        14.01 o                         
   0   0  12         86.45         60.61         8.05 o                         
   1   0  12       4047.18       4037.36        38.66 o                         
   2   0  12        501.25        535.16        13.18 o                         
   3   0  12       4233.77       4272.11        43.84 o                         
   4   0  12         24.94         18.89         6.60 o                         
   5   0  12       1689.42       1823.74        27.31 o                         
   6   0  12        630.94        642.80        17.53 o                         
   7   0  12       1586.44       1645.05        32.77 o                         
   8   0  12          0.28          7.28        10.70 o                         
   9   0  12        412.24        415.88        20.66 o                         
  10   0  12         24.13         16.59        10.96 o                         
  11   0  12        287.68        296.67        19.88 o                         
  12   0  12          0.01          1.88        11.11 o                         
  13   0  12        116.15         78.72        16.28 o                         
  14   0  12          7.32         27.40        18.64 o                         
   1   1  12         10.72          3.66         3.43 o                         
   2   1  12         96.23         95.39         5.58 o                         
   3   1  12         19.37         10.57         3.70 o                         
   4   1  12         74.26         68.08         5.66 o                         
   5   1  12         21.00         26.29         4.86 o                         
   6   1  12        442.75        454.27        11.54 o                         
   7   1  12         28.85         24.89         5.65 o                         
   8   1  12         35.48         24.16         6.89 o                         
   9   1  12         49.76         39.81         7.28 o                         
  10   1  12        243.55        236.29        12.24 o                         
  11   1  12         54.30         48.63         8.77 o                         
  12   1  12          0.85         -8.43         8.43 o                         
  13   1  12         28.90         28.49        10.34 o                         
  14   1  12         36.00         35.96        12.72 o                         
   0   2  12        305.71        289.61        11.17 o                         
   1   2  12          0.14         -3.53         3.53 o                         
   2   2  12          0.76          0.28         3.64 o                         
   3   2  12          5.49          4.88         3.91 o                         
   4   2  12          5.57          0.35         4.28 o                         
   5   2  12          5.80          3.11         4.43 o                         
   6   2  12          0.01         -2.54         4.32 o                         
   7   2  12         29.47         39.87         4.86 o                         
   8   2  12        166.97        152.55         8.25 o                         
   9   2  12          6.13         18.55         7.31 o                         
  10   2  12          0.05         -3.78         7.03 o                         
  11   2  12          9.12          3.30         8.94 o                         
  12   2  12        104.10         92.49        12.54 o                         
  13   2  12          1.13          3.69        11.08 o                         
  14   2  12          0.24        -12.04        12.04 o                         
   1   3  12        243.70        243.31         7.13 o                         
   2   3  12        850.61        846.89        11.70 o                         
   3   3  12         95.09        113.68         5.88 o                         
   4   3  12        148.34        129.70         6.19 o                         
   5   3  12         25.07         23.19         4.93 o                         
   6   3  12        441.21        456.92         9.78 o                         
   7   3  12          1.10          4.28         4.20 o                         
   8   3  12         34.57         26.67         6.12 o                         
   9   3  12          1.94         -3.34         8.18 o                         
  10   3  12        142.34        156.63        12.64 o                         
  11   3  12          8.70         -9.03         9.03 o                         
  12   3  12          4.48         -5.83        10.26 o                         
  13   3  12          0.30        -11.14        11.14 o                         
   0   4  12         13.07         13.54         5.50 o                         
   1   4  12        199.58        190.49         5.66 o                         
   2   4  12         15.78         17.60         2.70 o                         
   3   4  12          2.63          4.02         3.39 o                         
   4   4  12          2.74          2.41         2.58 o                         
   5   4  12        418.47        392.24         8.53 o                         
   6   4  12         40.69         34.74         5.11 o                         
   7   4  12          3.96          8.75         6.23 o                         
   8   4  12          2.27          5.69         6.82 o                         
   9   4  12        116.08        120.79        11.23 o                         
  10   4  12          8.57         -7.49         7.70 o                         
  11   4  12         11.25          7.75        10.04 o                         
  12   4  12          3.33          6.56        11.91 o                         
  13   4  12          8.65         -1.98        14.08 o                         
   1   5  12       1118.34       1009.98        12.17 o                         
   2   5  12          3.32          7.93         3.41 o                         
   3   5  12        594.66        549.49        10.73 o                         
   4   5  12          1.42         12.92         4.17 o                         
   5   5  12        605.33        573.79        17.04 o                         
   6   5  12         10.27          8.73         7.46 o                         
   7   5  12        168.45        161.96        14.00 o                         
   8   5  12          0.00         -0.29         7.40 o                         
   9   5  12        103.15         88.66        12.19 o                         
  10   5  12         20.22         20.81        11.07 o                         
  11   5  12         77.11         46.46        12.01 o                         
  12   5  12          0.37         20.50        19.40 o                         
   0   6  12        120.28        118.95        12.49 o                         
   1   6  12          1.36          9.91         5.11 o                         
   2   6  12          0.38          1.58         5.13 o                         
   3   6  12          3.68          1.28         5.36 o                         
   4   6  12         98.53         85.60         8.98 o                         
   5   6  12         32.47         31.82         7.03 o                         
   6   6  12          0.42          8.88         9.53 o                         
   7   6  12         80.38         60.27        10.40 o                         
   8   6  12         48.68         50.07        10.32 o                         
   9   6  12         74.04         78.55        13.57 o                         
  10   6  12          0.30         21.25        11.44 o                         
   1   7  12         96.00         91.25        10.80 o                         
   2   7  12          2.54         -8.15         8.15 o                         
   3   7  12          6.41         11.89         7.61 o                         
   4   7  12          0.00        -10.40        10.40 o                         
   5   7  12        127.07        112.83        18.46 o                         
   6   7  12          0.42         -0.31        10.91 o                         
   7   7  12          0.25         10.44        13.01 o                         
   8   7  12          0.00         -4.43        13.97 o                         
   0   8  12          0.00          7.96        15.46 o                         
   1   8  12         21.42         24.40        10.76 o                         
   2   8  12          0.08        -10.26        10.55 o                         
   3   8  12         35.74         48.17        13.18 o                         
   4   8  12          0.20         11.64        10.99 o                         
   1   1  13        465.41        503.66         9.88 o                         
   2   1  13        556.09        509.02        10.32 o                         
   3   1  13        237.64        261.44         7.54 o                         
   4   1  13        406.00        386.87         9.96 o                         
   5   1  13        232.02        254.91         9.17 o                         
   6   1  13          1.11          3.73         4.77 o                         
   7   1  13         52.84         63.21         6.78 o                         
   8   1  13        119.30        115.69        10.03 o                         
   9   1  13         30.70         21.79         7.84 o                         
  10   1  13         62.41         77.23         9.76 o                         
  11   1  13         15.54         12.03         8.00 o                         
  12   1  13          0.66         -8.31         8.31 o                         
  13   1  13          2.01         -1.80        10.64 o                         
  14   1  13         31.70         23.94        12.81 o                         
   0   2  13        397.29        373.96        14.07 o                         
   1   2  13        417.26        372.79         9.06 o                         
   2   2  13         27.06         27.15         4.63 o                         
   3   2  13        427.82        403.34         8.85 o                         
   4   2  13         22.59         18.82         4.94 o                         
   5   2  13        452.25        450.70        11.07 o                         
   6   2  13         41.70         44.73         5.91 o                         
   7   2  13        313.55        350.18        11.18 o                         
   8   2  13        155.11        150.19         8.47 o                         
   9   2  13        227.63        268.56        12.38 o                         
  10   2  13          8.93         14.10         7.55 o                         
  11   2  13        107.58        140.26        16.36 o                         
  12   2  13        125.90        111.71        13.94 o                         
  13   2  13         37.96         41.45        12.62 o                         
  14   2  13          2.17         -5.87        15.04 o                         
   1   3  13          0.00         -2.68         3.91 o                         
   2   3  13        164.09        174.71         6.70 o                         
   3   3  13         83.75         75.25         5.40 o                         
   4   3  13         14.51          9.32         4.35 o                         
   5   3  13         24.32         24.48         5.31 o                         
   6   3  13          7.05          4.95         4.94 o                         
   7   3  13         65.71         62.06         7.57 o                         
   8   3  13         10.72         15.10         6.87 o                         
   9   3  13          0.05         12.51         8.84 o                         
  10   3  13         93.33        102.26        11.79 o                         
  11   3  13          7.79         -0.62        10.22 o                         
  12   3  13          0.75        -10.52        10.52 o                         
  13   3  13          5.49        -10.35        10.35 o                         
   0   4  13        784.32        728.30        15.11 o                         
   1   4  13        572.47        529.15        11.37 o                         
   2   4  13         83.83         92.75         5.66 o                         
   3   4  13        696.50        662.65        10.16 o                         
   4   4  13        561.18        567.62         9.97 o                         
   5   4  13        209.11        205.64         9.37 o                         
   6   4  13        202.97        208.54        11.56 o                         
   7   4  13        290.83        318.38        12.67 o                         
   8   4  13        230.07        253.53        13.66 o                         
   9   4  13         61.28         41.44         9.44 o                         
  10   4  13         20.92          6.62         8.89 o                         
  11   4  13         43.76         35.54        10.96 o                         
  12   4  13         63.88         39.60        12.85 o                         
   1   5  13         19.60         19.45         4.71 o                         
   2   5  13        959.60        983.63        15.71 o                         
   3   5  13          3.78         13.43         4.56 o                         
   4   5  13          1.17          2.80         4.91 o                         
   5   5  13         71.50         73.47         9.81 o                         
   6   5  13        238.95        236.13        12.14 o                         
   7   5  13         22.32         31.28         7.51 o                         
   8   5  13          0.98         -7.89         7.89 o                         
   9   5  13         43.35         51.28        10.63 o                         
  10   5  13         10.39          4.84        14.03 o                         
  11   5  13         22.32         17.40        11.54 o                         
   0   6  13         28.97         16.67         7.54 o                         
   1   6  13          1.53         -1.49         5.36 o                         
   2   6  13          1.64         -5.79         5.79 o                         
   3   6  13          0.02         -1.29         5.70 o                         
   4   6  13         50.83         50.52         7.55 o                         
   5   6  13          0.08          1.07         6.18 o                         
   6   6  13          6.12         -8.97        11.36 o                         
   7   6  13          1.64         -6.13         7.76 o                         
   8   6  13         57.35         54.61        11.72 o                         
   9   6  13          0.05         -3.38        11.13 o                         
  10   6  13          1.94         12.79        23.04 o                         
   1   7  13          0.98          0.02         7.98 o                         
   2   7  13        165.10        156.11        18.19 o                         
   3   7  13          1.28         -2.79         9.00 o                         
   4   7  13          5.61         -0.69         9.50 o                         
   5   7  13         10.28         -3.24        12.10 o                         
   6   7  13         75.21         79.49        16.91 o                         
   7   7  13          6.17         28.40        17.37 o                         
   0   8  13          1.20         -1.26        19.61 o                         
   1   8  13         13.48          1.22        12.61 o                         
   2   8  13          0.49         10.26        12.38 o                         
   3   8  13         32.14         39.20        13.63 o                         
   0   0  14        146.89        139.49        15.51 o                         
   1   0  14       2099.35       2045.67        29.28 o                         
   2   0  14        410.75        431.88        14.27 o                         
   3   0  14       1623.73       1604.95        29.93 o                         
   4   0  14        171.17        164.59        11.29 o                         
   5   0  14       1008.03        988.39        25.76 o                         
   6   0  14        614.50        559.42        20.58 o                         
   7   0  14        493.35        485.38        22.75 o                         
   8   0  14         90.03         80.44        12.73 o                         
   9   0  14        287.08        286.34        19.11 o                         
  10   0  14         11.61         16.15        10.83 o                         
  11   0  14         89.43         63.45        13.68 o                         
  12   0  14         13.81         -3.36        12.41 o                         
  13   0  14         62.60         55.88        17.21 o                         
  14   0  14         24.04         37.68        20.38 o                         
   1   1  14         86.32         77.31         6.33 o                         
   2   1  14        149.04        136.33         7.78 o                         
   3   1  14          5.37          5.36         4.08 o                         
   4   1  14         74.85         70.70         6.26 o                         
   5   1  14         60.59         67.57         6.94 o                         
   6   1  14        553.00        540.23        13.53 o                         
   7   1  14          3.01         -2.18         6.12 o                         
   8   1  14         46.14         44.58         8.07 o                         
   9   1  14          2.55         -1.08         7.40 o                         
  10   1  14        393.10        373.65        15.19 o                         
  11   1  14          3.73         -7.96         7.96 o                         
  12   1  14          0.67         -5.74         9.34 o                         
  13   1  14          1.91         -4.97        10.82 o                         
  14   1  14         71.55         40.87        16.57 o                         
   0   2  14        580.96        524.20        16.62 o                         
   1   2  14         49.77         39.91         5.57 o                         
   2   2  14          0.22         -1.96         4.48 o                         
   3   2  14         73.91         71.53         5.92 o                         
   4   2  14        115.27        119.16         7.30 o                         
   5   2  14          0.00          4.10         5.25 o                         
   6   2  14          0.01         -0.51         5.27 o                         
   7   2  14         14.33          8.41         5.70 o                         
   8   2  14         24.89         15.53         7.34 o                         
   9   2  14          4.43          8.03         7.02 o                         
  10   2  14          0.80         -7.27         8.10 o                         
  11   2  14          2.26         -3.81         9.49 o                         
  12   2  14         13.61         11.04        11.58 o                         
  13   2  14          0.31        -10.44        11.93 o                         
   1   3  14         54.23         69.56         5.72 o                         
   2   3  14        348.18        341.32         9.28 o                         
   3   3  14         76.90         74.71         6.43 o                         
   4   3  14         85.56         62.56         6.64 o                         
   5   3  14        128.07        153.24         8.04 o                         
   6   3  14        124.73        131.55         7.84 o                         
   7   3  14         96.58        105.78         8.64 o                         
   8   3  14         24.07         15.96         8.24 o                         
   9   3  14        127.61        137.54        12.21 o                         
  10   3  14         50.11         49.28         9.99 o                         
  11   3  14         30.84         21.97        10.55 o                         
  12   3  14          3.07          8.92        11.13 o                         
  13   3  14         39.19         31.03        14.33 o                         
   0   4  14        382.66        354.59        12.14 o                         
   1   4  14         87.13         72.05         5.68 o                         
   2   4  14          2.45          2.87         4.28 o                         
   3   4  14        258.56        240.28         9.42 o                         
   4   4  14        350.82        334.11        11.28 o                         
   5   4  14          8.91         13.70         6.79 o                         
   6   4  14          8.58          8.99         6.76 o                         
   7   4  14        121.25        138.90        12.70 o                         
   8   4  14        193.72        199.32        12.91 o                         
   9   4  14         16.52         15.25         8.79 o                         
  10   4  14          2.01        -10.58        10.98 o                         
  11   4  14         11.36          8.11        10.80 o                         
  12   4  14         65.57         23.71        13.02 o                         
   1   5  14        108.91        100.80         7.38 o                         
   2   5  14         13.70         22.99         6.02 o                         
   3   5  14        286.15        285.36        12.30 o                         
   4   5  14         19.95         21.54         6.72 o                         
   5   5  14         45.84         42.36         8.10 o                         
   6   5  14          0.00          4.49         7.12 o                         
   7   5  14        256.56        285.90        18.97 o                         
   8   5  14          3.06          6.62         7.78 o                         
   9   5  14         39.54         37.16        11.09 o                         
  10   5  14          5.07          8.53        11.42 o                         
  11   5  14         73.76         87.83        16.98 o                         
   0   6  14        106.16        123.97        13.54 o                         
   1   6  14         25.29         11.61         5.72 o                         
   2   6  14          0.31         -4.86         6.51 o                         
   3   6  14         18.57         17.16         8.50 o                         
   4   6  14        108.92        117.05         9.44 o                         
   5   6  14          0.03          5.74         8.09 o                         
   6   6  14          0.27         -2.50         7.24 o                         
   7   6  14          0.00         -8.61         8.61 o                         
   8   6  14         71.34         60.64        14.79 o                         
   9   6  14          7.01          6.26        16.23 o                         
   1   7  14         15.55         16.98         9.01 o                         
   2   7  14         10.64          8.23         9.36 o                         
   3   7  14         38.00         36.85        11.45 o                         
   4   7  14          0.34         -2.75         9.79 o                         
   5   7  14          5.28        -11.27        11.27 o                         
   6   7  14          2.56         -1.50        22.71 o                         
   7   7  14         25.13        -21.66        21.66 o                         
   0   8  14         89.51        107.89        22.06 o                         
   1   8  14          1.40         -8.54        12.26 o                         
   2   8  14          0.59          9.61        24.37 o                         
   1   1  15        251.29        289.31         9.88 o                         
   2   1  15        171.74        151.44         8.07 o                         
   3   1  15        351.72        387.67         9.70 o                         
   4   1  15        390.82        386.05        11.55 o                         
   5   1  15         57.43         68.94         7.18 o                         
   6   1  15          1.21          4.37         6.35 o                         
   7   1  15        176.05        181.27        10.00 o                         
   8   1  15        124.97        128.48        10.24 o                         
   9   1  15          2.66          0.41         7.32 o                         
  10   1  15          2.38          5.78         8.02 o                         
  11   1  15         34.31         12.69         9.06 o                         
  12   1  15          0.29         -6.31        11.27 o                         
  13   1  15          0.04        -12.35        12.35 o                         
   0   2  15        437.91        365.31        15.87 o                         
   1   2  15       1641.81       1673.78        19.87 o                         
   2   2  15          0.24         31.41         6.50 o                         
   3   2  15        950.52        980.35        14.89 o                         
   4   2  15         79.27         76.40         6.98 o                         
   5   2  15        903.54        917.88        16.94 o                         
   6   2  15          6.84          3.93         6.56 o                         
   7   2  15        182.75        208.62        11.04 o                         
   8   2  15         21.59         19.80         7.85 o                         
   9   2  15        196.42        200.44        12.49 o                         
  10   2  15          5.96         -5.14         9.80 o                         
  11   2  15         18.89         23.34        11.34 o                         
  12   2  15          9.55          8.98        10.87 o                         
  13   2  15         23.72         20.71        13.13 o                         
   1   3  15          0.49          4.52         5.02 o                         
   2   3  15         62.09         61.51         6.10 o                         
   3   3  15          4.65          9.40         4.73 o                         
   4   3  15          7.42          7.10         5.29 o                         
   5   3  15          1.80         -5.13         5.13 o                         
   6   3  15        220.64        201.29        10.68 o                         
   7   3  15          0.18          9.15         8.24 o                         
   8   3  15          2.63         -4.04         8.37 o                         
   9   3  15          0.55          0.45         9.35 o                         
  10   3  15        176.76        186.23        14.46 o                         
  11   3  15          0.56          7.76         9.86 o                         
  12   3  15          0.73        -10.79        10.79 o                         
   0   4  15        535.56        494.37        15.89 o                         
   1   4  15        599.09        567.00        10.70 o                         
   2   4  15         46.06         59.23         5.56 o                         
   3   4  15        400.15        403.31        12.12 o                         
   4   4  15        385.94        361.79        17.45 o                         
   5   4  15        356.06        337.77        14.04 o                         
   6   4  15         90.68         83.72         9.88 o                         
   7   4  15        124.34        122.55        10.53 o                         
   8   4  15        168.40        172.62        11.79 o                         
   9   4  15         97.88        104.38        12.37 o                         
  10   4  15          0.62          5.09        10.00 o                         
  11   4  15         25.68         24.61        10.60 o                         
   1   5  15        274.21        270.08        11.50 o                         
   2   5  15         10.48         18.13         6.33 o                         
   3   5  15        370.15        368.96        12.27 o                         
   4   5  15         17.85          9.76         6.11 o                         
   5   5  15         66.41         64.71        10.69 o                         
   6   5  15          0.34         -0.32         7.38 o                         
   7   5  15        153.39        166.49        12.07 o                         
   8   5  15         11.36         26.26         9.15 o                         
   9   5  15         12.26          0.57        10.52 o                         
  10   5  15          3.56          0.90        10.37 o                         
   0   6  15         41.97         27.16        12.94 o                         
   1   6  15         12.57         18.33         6.54 o                         
   2   6  15          0.39         -1.20         7.74 o                         
   3   6  15         12.11         13.63         7.21 o                         
   4   6  15         15.45         19.16         7.16 o                         
   5   6  15         17.46         13.58         7.84 o                         
   6   6  15          2.21         -9.06        10.51 o                         
   7   6  15         11.50         -3.81        11.97 o                         
   8   6  15          0.45         18.89        14.91 o                         
   1   7  15         16.54          1.17        10.24 o                         
   2   7  15         33.08         17.63        11.68 o                         
   3   7  15         18.10         11.74        11.14 o                         
   4   7  15          0.44         -5.86        10.07 o                         
   5   7  15          1.37         -2.98        13.02 o                         
   6   7  15         17.78         -6.66        19.76 o                         
   0   0  16         58.47         52.55        15.12 o                         
   1   0  16         82.53         56.44        10.27 o                         
   2   0  16        326.64        300.68        15.65 o                         
   3   0  16        238.77        232.76        15.42 o                         
   4   0  16        105.16        119.44        12.17 o                         
   5   0  16          0.14         -9.56         9.56 o                         
   6   0  16        539.20        511.72        21.08 o                         
   7   0  16         80.03         65.66        12.12 o                         
   8   0  16         94.01        106.83        14.14 o                         
   9   0  16          6.17         -3.23        10.41 o                         
  10   0  16         12.04         -4.40        12.99 o                         
  11   0  16          3.38        -16.22        16.22 o                         
  12   0  16         21.68         17.14        13.74 o                         
  13   0  16          0.05         25.63        24.04 o                         
   1   1  16         42.49         50.06         6.47 o                         
   2   1  16       1284.94       1277.52        18.62 o                         
   3   1  16          0.39         10.57         4.98 o                         
   4   1  16          7.07          7.18         5.56 o                         
   5   1  16         28.95         31.50         6.35 o                         
   6   1  16        159.59        161.98         9.86 o                         
   7   1  16         25.03         34.65         8.11 o                         
   8   1  16          2.49         13.59         7.52 o                         
   9   1  16          0.08          7.05         8.23 o                         
  10   1  16          1.07          5.68        10.68 o                         
  11   1  16          3.87          9.60         9.24 o                         
  12   1  16          0.82        -11.73        11.73 o                         
  13   1  16          5.40         11.70        12.91 o                         
   0   2  16        298.09        320.59        16.15 o                         
   1   2  16          0.71         15.93         5.69 o                         
   2   2  16          3.88          6.18         5.43 o                         
   3   2  16         18.73         25.24         5.37 o                         
   4   2  16        637.52        633.20        13.98 o                         
   5   2  16         39.76         46.73         7.33 o                         
   6   2  16          3.97         -5.57         6.19 o                         
   7   2  16          0.03          6.52         7.19 o                         
   8   2  16        937.15        931.66        20.01 o                         
   9   2  16         43.37         42.62         9.93 o                         
  10   2  16          0.66          3.03         9.89 o                         
  11   2  16          9.11         14.91        11.09 o                         
  12   2  16        409.84        403.05        22.07 o                         
   1   3  16         50.75         52.26         6.25 o                         
   2   3  16        850.00        787.97        13.59 o                         
   3   3  16          0.02          9.49         5.25 o                         
   4   3  16        106.99        109.63         7.17 o                         
   5   3  16         47.61         51.77         7.22 o                         
   6   3  16        738.74        725.62        27.16 o                         
   7   3  16         29.58         28.96         9.36 o                         
   8   3  16         41.93         37.16         9.75 o                         
   9   3  16          4.85          8.48         9.34 o                         
  10   3  16        335.57        360.21        18.07 o                         
  11   3  16         16.15         27.49        11.19 o                         
  12   3  16          0.16          2.83        10.53 o                         
   0   4  16         93.52        126.49        12.39 o                         
   1   4  16          2.02         -1.47         5.49 o                         
   2   4  16          0.14         -4.94         5.73 o                         
   3   4  16         12.34          3.64         6.45 o                         
   4   4  16         49.67         59.51         7.77 o                         
   5   4  16          1.54          0.21         7.34 o                         
   6   4  16          0.20          2.35         7.86 o                         
   7   4  16          1.63         -3.93         8.22 o                         
   8   4  16         17.58         21.34         9.13 o                         
   9   4  16          0.72          2.70        10.83 o                         
  10   4  16          0.03         -9.61         9.61 o                         
  11   4  16          1.30          1.31        12.69 o                         
   1   5  16          4.96          2.67         6.57 o                         
   2   5  16          0.17         -4.23         6.54 o                         
   3   5  16          7.82         13.56         6.93 o                         
   4   5  16         19.49         19.22         7.05 o                         
   5   5  16          5.99         17.06         7.24 o                         
   6   5  16          1.60         -3.80         7.62 o                         
   7   5  16          6.29          5.49         8.66 o                         
   8   5  16          2.97         -4.26         8.46 o                         
   9   5  16          6.72          6.00        10.77 o                         
  10   5  16          4.69          0.23        16.58 o                         
   0   6  16        430.20        459.77        19.58 o                         
   1   6  16          0.39          2.01         5.32 o                         
   2   6  16          0.26         -1.83         8.82 o                         
   3   6  16          0.04         10.30         7.58 o                         
   4   6  16        254.32        248.63        13.37 o                         
   5   6  16          0.03          2.53         8.36 o                         
   6   6  16          0.54          4.80        14.14 o                         
   7   6  16          0.36        -12.70        12.70 o                         
   8   6  16         64.55         55.49        20.34 o                         
   1   7  16          3.05         18.54        12.92 o                         
   2   7  16          1.07         -6.63        10.11 o                         
   3   7  16          4.11        -10.05        10.05 o                         
   4   7  16          3.17         -2.56        10.34 o                         
   5   7  16          0.63        -13.47        13.47 o                         
   1   1  17       1504.64       1383.95        20.28 o                         
   2   1  17        110.40         98.60         8.41 o                         
   3   1  17       1091.06       1040.11        18.16 o                         
   4   1  17        186.48        202.14        10.46 o                         
   5   1  17        973.97        927.99        17.29 o                         
   6   1  17        265.15        252.36        11.78 o                         
   7   1  17        466.03        468.70        18.11 o                         
   8   1  17         36.24         51.88         8.64 o                         
   9   1  17        302.30        289.93        14.07 o                         
  10   1  17        161.30        145.78        13.11 o                         
  11   1  17        143.85        131.65        14.55 o                         
  12   1  17          7.40         25.92        13.05 o                         
   0   2  17        306.38        308.07        18.40 o                         
   1   2  17        701.06        796.18        14.72 o                         
   2   2  17          2.68         25.37         6.10 o                         
   3   2  17        601.76        660.74        13.40 o                         
   4   2  17        453.25        455.03        13.73 o                         
   5   2  17        258.65        270.93        12.27 o                         
   6   2  17          2.28         18.66         7.69 o                         
   7   2  17        174.23        193.12        11.63 o                         
   8   2  17        446.96        484.12        20.32 o                         
   9   2  17         49.42         37.18         9.84 o                         
  10   2  17          0.02          4.73         9.82 o                         
  11   2  17         16.00         20.26        10.34 o                         
  12   2  17        129.37        162.12        17.35 o                         
   1   3  17          7.88          4.54         5.72 o                         
   2   3  17        109.52        107.53         7.57 o                         
   3   3  17         63.79         45.79         6.69 o                         
   4   3  17          0.19         -3.22         5.93 o                         
   5   3  17          4.18          8.69         7.44 o                         
   6   3  17          0.67         12.26         8.32 o                         
   7   3  17        106.98         98.87        10.89 o                         
   8   3  17          0.21         -5.11         8.52 o                         
   9   3  17         17.21         14.07         9.72 o                         
  10   3  17         25.76         11.89        10.02 o                         
  11   3  17         52.02         46.46        12.57 o                         
   0   4  17        262.71        254.99        17.39 o                         
   1   4  17          5.25         24.27         8.24 o                         
   2   4  17         32.17         20.42         7.26 o                         
   3   4  17          0.01         -6.72         6.72 o                         
   4   4  17        215.49        213.41        11.96 o                         
   5   4  17         29.39         21.93         8.36 o                         
   6   4  17         63.31         60.49        10.39 o                         
   7   4  17          1.72         -8.31         8.31 o                         
   8   4  17        104.13         90.84        12.45 o                         
   9   4  17         23.59         15.78        10.31 o                         
  10   4  17          1.36         -3.21        10.93 o                         
   1   5  17        196.64        183.94        11.40 o                         
   2   5  17        176.23        165.70        10.55 o                         
   3   5  17        152.00        140.81        10.04 o                         
   4   5  17          6.02          5.77         7.04 o                         
   5   5  17        110.39         88.52         9.22 o                         
   6   5  17        140.11        155.47        17.66 o                         
   7   5  17         64.04         42.55        10.04 o                         
   8   5  17          3.99          8.51        11.10 o                         
   9   5  17         25.99          7.40        11.26 o                         
   0   6  17         18.14         15.95         8.77 o                         
   1   6  17         24.53         40.84         8.03 o                         
   2   6  17          0.62          3.98         7.41 o                         
   3   6  17         24.93         50.03         9.18 o                         
   4   6  17          5.29         -3.34         8.86 o                         
   5   6  17         11.11         -3.53        11.84 o                         
   6   6  17          1.82          2.10        13.30 o                         
   7   6  17         12.17         20.92        15.33 o                         
   1   7  17         15.17         11.00        13.28 o                         
   2   7  17         30.50         34.77        12.13 o                         
   3   7  17         16.17          8.36        12.47 o                         
   0   0  18       4186.40       4349.70        96.26 o                         
   1   0  18        330.17        353.79        20.23 o                         
   2   0  18        231.05        220.82        15.09 o                         
   3   0  18        433.27        483.99        20.69 o                         
   4   0  18       2401.11       2443.24        42.15 o                         
   5   0  18         44.91         43.31        11.93 o                         
   6   0  18        459.48        461.19        21.44 o                         
   7   0  18         67.69         74.73        13.12 o                         
   8   0  18        592.76        595.82        24.17 o                         
   9   0  18          1.67          5.95        12.57 o                         
  10   0  18         50.52         20.14        12.92 o                         
  11   0  18          1.19        -12.34        12.48 o                         
  12   0  18        140.22        153.70        40.91 o                         
   1   1  18        331.34        366.61        12.85 o                         
   2   1  18          2.77         -1.24         6.20 o                         
   3   1  18         51.45         74.38         8.48 o                         
   4   1  18          0.70         -1.24         6.97 o                         
   5   1  18        239.83        236.11        12.25 o                         
   6   1  18         43.82         47.70         8.34 o                         
   7   1  18          4.64         19.26         7.99 o                         
   8   1  18          1.01         -1.87         7.34 o                         
   9   1  18         34.20         31.00         9.72 o                         
  10   1  18         50.24         43.23        12.16 o                         
  11   1  18          0.67         -6.08        13.39 o                         
  12   1  18          0.40         -6.58        12.53 o                         
   0   2  18       2839.81       2627.91        37.69 o                         
   1   2  18        233.60        261.85        10.86 o                         
   2   2  18         28.13         28.74         6.96 o                         
   3   2  18         75.01        113.40         9.08 o                         
   4   2  18       1602.93       1503.15        23.48 o                         
   5   2  18        389.19        381.16        14.18 o                         
   6   2  18         75.79         96.06         9.64 o                         
   7   2  18         58.81         41.03         9.82 o                         
   8   2  18        432.41        447.09        19.00 o                         
   9   2  18        218.61        201.88        14.96 o                         
  10   2  18         18.83         34.03        11.67 o                         
  11   2  18         54.21         65.22        13.14 o                         
   1   3  18         64.02         76.34         8.11 o                         
   2   3  18       1878.19       1797.01        24.67 o                         
   3   3  18         33.42         29.74         7.11 o                         
   4   3  18         87.16         88.42        10.20 o                         
   5   3  18         32.86         35.18         8.66 o                         
   6   3  18        708.71        702.76        21.48 o                         
   7   3  18          9.71         14.69         9.13 o                         
   8   3  18         37.87         40.21        10.49 o                         
   9   3  18          1.55         11.00        10.00 o                         
  10   3  18        170.25        163.35        15.73 o                         
  11   3  18          5.76        -13.64        14.42 o                         
   0   4  18          0.72         -9.18         9.18 o                         
   1   4  18          2.00         -5.66         6.99 o                         
   2   4  18          0.17         -6.72         6.72 o                         
   3   4  18          0.73         -1.78         9.01 o                         
   4   4  18          0.17         -4.15         7.47 o                         
   5   4  18          8.12          5.82         8.92 o                         
   6   4  18          0.42         -8.46         9.87 o                         
   7   4  18          0.99         -9.15         9.15 o                         
   8   4  18          0.16          2.34        10.89 o                         
   9   4  18          9.26         13.77        10.63 o                         
  10   4  18          0.24         -8.43        14.72 o                         
   1   5  18         57.12         69.43         8.86 o                         
   2   5  18        135.54        113.50         9.93 o                         
   3   5  18         48.31         61.94         8.80 o                         
   4   5  18         10.52          4.34         7.10 o                         
   5   5  18         41.76         45.30         9.55 o                         
   6   5  18         25.60         16.44         9.47 o                         
   7   5  18         22.54         29.99         9.73 o                         
   8   5  18          2.89         -5.28         9.66 o                         
   0   6  18        118.53         95.89        11.98 o                         
   1   6  18         63.09         76.82         9.92 o                         
   2   6  18          1.71          1.54         7.53 o                         
   3   6  18         55.17         41.99         9.36 o                         
   4   6  18        103.74        103.94        15.14 o                         
   5   6  18         32.61         43.89        13.13 o                         
   6   6  18          5.22         -0.16        17.93 o                         
   1   7  18          1.66         40.57        23.35 o                         
   1   1  19        489.13        546.80        16.13 o                         
   2   1  19       2388.79       2228.53        30.60 o                         
   3   1  19        527.19        525.54        16.45 o                         
   4   1  19        160.59        198.14        11.33 o                         
   5   1  19        300.10        337.08        14.88 o                         
   6   1  19        798.66        715.96        17.17 o                         
   7   1  19        302.58        280.23        12.96 o                         
   8   1  19         57.97         54.33         9.26 o                         
   9   1  19        146.22        174.47        13.52 o                         
  10   1  19        192.91        147.64        13.58 o                         
  11   1  19        100.70         91.59        14.49 o                         
   0   2  19       1693.31       1687.02        31.38 o                         
   1   2  19         67.47        104.47         8.89 o                         
   2   2  19         16.40         32.92         9.06 o                         
   3   2  19         63.97         68.41         8.78 o                         
   4   2  19        925.58        930.79        19.33 o                         
   5   2  19          4.11         25.25         7.86 o                         
   6   2  19         33.34         49.65        10.01 o                         
   7   2  19          8.15          2.92         8.58 o                         
   8   2  19        197.92        206.91        14.31 o                         
   9   2  19          0.38          1.70        10.61 o                         
  10   2  19          3.23          2.62        10.31 o                         
  11   2  19          0.01        -13.86        14.16 o                         
   1   3  19         91.60         84.92         8.85 o                         
   2   3  19        482.33        437.72        14.61 o                         
   3   3  19         10.79         19.62         8.59 o                         
   4   3  19          8.90          2.47        10.84 o                         
   5   3  19        114.83        125.47        11.83 o                         
   6   3  19        167.66        196.19        18.83 o                         
   7   3  19          1.51         -8.22         8.22 o                         
   8   3  19          4.42          8.46        11.04 o                         
   9   3  19         29.27         25.53        11.21 o                         
  10   3  19         42.54         47.56        12.77 o                         
   0   4  19        351.00        328.73        20.32 o                         
   1   4  19          6.04         11.10         7.78 o                         
   2   4  19         11.68         12.50         7.84 o                         
   3   4  19         25.82         45.52         8.76 o                         
   4   4  19        196.90        192.54        13.31 o                         
   5   4  19          1.44          0.09         8.57 o                         
   6   4  19         21.25         16.30         9.87 o                         
   7   4  19          9.89         15.25         9.48 o                         
   8   4  19         46.49         26.14        12.12 o                         
   9   4  19          1.79          0.87        10.83 o                         
   1   5  19         15.21         32.54         7.92 o                         
   2   5  19        123.90        161.31        11.38 o                         
   3   5  19          7.60          7.75         7.62 o                         
   4   5  19          1.44          2.49         8.46 o                         
   5   5  19          1.56          1.37         8.75 o                         
   6   5  19         44.60         29.74        11.01 o                         
   7   5  19          1.10          7.17         9.28 o                         
   0   6  19          6.64         22.87        10.67 o                         
   1   6  19         81.38        100.73        10.29 o                         
   2   6  19          0.09         -7.49         7.55 o                         
   3   6  19         51.67         58.61        11.53 o                         
   4   6  19          8.74         12.92        11.05 o                         
   5   6  19         51.38         43.66        15.60 o                         
   0   0  20         30.34         39.21        15.13 o                         
   1   0  20        274.02        279.54        19.41 o                         
   2   0  20         10.05         13.27        12.43 o                         
   3   0  20        338.17        339.78        19.17 o                         
   4   0  20        105.93         91.91        14.11 o                         
   5   0  20         29.50         32.53        13.84 o                         
   6   0  20          1.02         11.35        11.45 o                         
   7   0  20         41.96         44.14        13.45 o                         
   8   0  20        183.04        221.70        18.02 o                         
   9   0  20          0.19          5.04        12.45 o                         
  10   0  20         25.18          8.90        14.83 o                         
  11   0  20          3.55        -24.48        24.48 o                         
   1   1  20         90.90        111.02         9.99 o                         
   2   1  20          0.02         30.21         8.42 o                         
   3   1  20          4.38          9.56         8.18 o                         
   4   1  20          5.80          1.79         7.32 o                         
   5   1  20         35.20         33.92         8.56 o                         
   6   1  20          5.56         29.61         8.94 o                         
   7   1  20         23.01         22.98         8.45 o                         
   8   1  20          1.85         -0.71         8.68 o                         
   9   1  20          0.22         -3.19         9.37 o                         
  10   1  20          2.08         -5.79         9.44 o                         
   0   2  20         10.41         44.33        10.59 o                         
   1   2  20        263.53        248.94        12.13 o                         
   2   2  20          5.89          8.77         8.03 o                         
   3   2  20        418.35        390.52        14.99 o                         
   4   2  20          3.16          7.47         7.72 o                         
   5   2  20         75.74         67.28        10.62 o                         
   6   2  20          5.78          5.01         9.49 o                         
   7   2  20        215.94        222.08        14.77 o                         
   8   2  20         38.94         33.01        10.82 o                         
   9   2  20         37.90         19.10        10.99 o                         
  10   2  20          2.72         23.04        12.48 o                         
   1   3  20          1.72          0.93         8.33 o                         
   2   3  20         83.47         67.21         9.41 o                         
   3   3  20         20.25         12.89         9.03 o                         
   4   3  20         12.14         24.92         9.52 o                         
   5   3  20          0.57         -0.60         8.65 o                         
   6   3  20         99.44         90.51        13.40 o                         
   7   3  20         28.19         23.59        10.39 o                         
   8   3  20          0.33          0.72         9.98 o                         
   9   3  20          7.91         20.61        11.16 o                         
   0   4  20         20.64         21.13        13.29 o                         
   1   4  20          0.20         -5.41         7.48 o                         
   2   4  20          3.52         -7.71         7.71 o                         
   3   4  20          3.97         -2.86         8.37 o                         
   4   4  20         17.46         -0.99         9.17 o                         
   5   4  20          0.01         -0.04         9.42 o                         
   6   4  20          8.77         13.74        10.23 o                         
   7   4  20          7.78         21.10        10.46 o                         
   8   4  20         11.28          6.88        10.55 o                         
   1   5  20        173.85        177.41        11.70 o                         
   2   5  20         32.27         35.75         8.59 o                         
   3   5  20        150.02        191.99        12.94 o                         
   4   5  20          0.02          8.26         9.51 o                         
   5   5  20         97.91         98.68        11.71 o                         
   6   5  20         47.33         31.91        10.09 o                         
   0   6  20          3.01          5.42        12.70 o                         
   1   6  20          2.45         -5.70         8.18 o                         
   2   6  20          0.89         -1.63         8.32 o                         
   3   6  20          0.00        -12.12        12.12 o                         
   1   1  21        152.72        145.11        11.65 o                         
   2   1  21         39.47         40.90         9.13 o                         
   3   1  21        121.04        124.39        10.62 o                         
   4   1  21         24.38         31.88         8.58 o                         
   5   1  21         53.56         50.92         9.58 o                         
   6   1  21        169.34        158.01        12.62 o                         
   7   1  21         36.74         48.17        10.75 o                         
   8   1  21          3.84          6.92        10.26 o                         
   9   1  21          2.19          2.51        10.24 o                         
  10   1  21        149.42        134.59        17.53 o                         
   0   2  21         82.97         88.20        12.23 o                         
   1   2  21         13.97         18.65         7.95 o                         
   2   2  21         15.15          3.13         7.50 o                         
   3   2  21         12.07         15.70         9.52 o                         
   4   2  21         91.71        116.85        11.62 o                         
   5   2  21          0.03         -8.44         8.44 o                         
   6   2  21         31.64         24.18        10.22 o                         
   7   2  21          1.53         -2.85         9.84 o                         
   8   2  21         72.26         59.86        12.29 o                         
   9   2  21          1.52         -1.23        11.93 o                         
   1   3  21         13.14         10.14         8.57 o                         
   2   3  21         28.67         22.26        10.47 o                         
   3   3  21          0.01         -7.82         9.05 o                         
   4   3  21         10.25         -8.84         8.89 o                         
   5   3  21         30.72         17.48        10.34 o                         
   6   3  21         12.52         -2.03         9.50 o                         
   7   3  21          0.01        -10.41        10.41 o                         
   8   3  21          2.07         -4.01        10.50 o                         
   0   4  21         10.63         -9.06        18.17 o                         
   1   4  21          0.01         -7.16         7.16 o                         
   2   4  21          1.52          0.21         8.78 o                         
   3   4  21          0.32         -4.73         9.59 o                         
   4   4  21          0.03          1.02         9.43 o                         
   5   4  21          0.52         -9.56         9.56 o                         
   6   4  21          2.03         19.40        10.46 o                         
   7   4  21          0.03         -9.94         9.94 o                         
   1   5  21          1.56          9.65         8.38 o                         
   2   5  21        205.10        225.36        13.43 o                         
   3   5  21          1.01          9.38         8.59 o                         
   4   5  21          0.29         -3.27         9.40 o                         
   5   5  21         14.03         26.53        16.14 o                         
   0   0  22         74.36         61.34        24.06 o                         
   1   0  22        155.21        157.78        20.59 o                         
   2   0  22         10.31         15.03        12.98 o                         
   3   0  22         53.75         38.49        13.56 o                         
   4   0  22        138.94        148.04        16.60 o                         
   5   0  22        190.27        187.03        18.28 o                         
   6   0  22         22.37         21.95        15.75 o                         
   7   0  22         25.79         23.16        14.02 o                         
   8   0  22        164.36        182.36        19.79 o                         
   9   0  22         73.00         66.85        19.42 o                         
   1   1  22         30.81         18.58         9.11 o                         
   2   1  22         23.62         10.46         8.58 o                         
   3   1  22         13.68         -7.07         7.88 o                         
   4   1  22         14.42         22.47         9.28 o                         
   5   1  22          3.55         -9.08         9.08 o                         
   6   1  22         12.10          9.44        10.02 o                         
   7   1  22          0.08        -10.01        10.01 o                         
   8   1  22          6.63         -5.09        10.18 o                         
   9   1  22          0.74         -4.03        10.89 o                         
   0   2  22         10.38         -3.24        11.05 o                         
   1   2  22          1.86         -8.63         8.63 o                         
   2   2  22          8.53          7.26         9.49 o                         
   3   2  22         18.21          9.78         9.60 o                         
   4   2  22         18.86         14.22         9.19 o                         
   5   2  22          1.03         -9.35         9.35 o                         
   6   2  22         17.45         -4.23         9.65 o                         
   7   2  22          7.63         -3.25        10.96 o                         
   8   2  22         15.98         27.38        12.66 o                         
   1   3  22          0.93          1.41         9.05 o                         
   2   3  22          0.08         -3.28         9.59 o                         
   3   3  22         20.14         12.71        10.45 o                         
   4   3  22         13.90         12.42        10.54 o                         
   5   3  22          8.80          5.34        10.75 o                         
   6   3  22          3.36         -3.51        10.37 o                         
   7   3  22          6.23         15.27        11.40 o                         
   0   4  22         97.98         64.67        15.05 o                         
   1   4  22         13.67         12.98         9.49 o                         
   2   4  22          1.45         -8.83         8.83 o                         
   3   4  22          0.31         -9.33         9.33 o                         
   4   4  22         92.15        104.21        12.66 o                         
   5   4  22          1.16          6.50        10.19 o                         
   6   4  22          2.60         22.88        12.59 o                         
   1   5  22         19.68         19.97         9.63 o                         
   2   5  22          5.21         -3.92         8.94 o                         
   3   5  22          8.77        -12.66        13.50 o                         
   1   1  23          2.21          5.41         7.54 o                         
   2   1  23          0.96         -7.52         8.76 o                         
   3   1  23          6.31         15.23         8.96 o                         
   4   1  23          1.29         -9.88         9.88 o                         
   5   1  23          0.01         -3.48         9.97 o                         
   6   1  23          4.43         13.34        10.27 o                         
   7   1  23          4.59         27.01        11.48 o                         
   8   1  23          0.00          4.42        13.52 o                         
   0   2  23         50.84         58.33        16.57 o                         
   1   2  23          0.10         -5.35         9.13 o                         
   2   2  23          5.54         12.00        10.38 o                         
   3   2  23          7.31          5.16        10.12 o                         
   4   2  23         46.49         57.19        12.39 o                         
   5   2  23          0.13          1.37        10.75 o                         
   6   2  23         10.96          2.62        11.07 o                         
   7   2  23         13.13         12.41        12.21 o                         
   1   3  23         12.90         11.21         9.57 o                         
   2   3  23         47.38         41.39        11.16 o                         
   3   3  23          5.48         -6.39        10.01 o                         
   4   3  23          7.05          1.81        11.19 o                         
   5   3  23         36.31         15.00        11.98 o                         
   6   3  23         24.55         10.80        11.01 o                         
   0   4  23         10.57         -5.02        13.47 o                         
   1   4  23         25.85         26.87        10.35 o                         
   2   4  23          0.20         12.11        10.52 o                         
   3   4  23         26.34         27.76        11.55 o                         
   4   4  23         11.73         13.43        10.99 o                         
   0   0  24        625.24        683.85        52.95 o                         
   1   0  24         30.31         74.57        14.26 o                         
   2   0  24          0.48         20.24        14.40 o                         
   3   0  24         12.61         48.18        14.10 o                         
   4   0  24        352.81        469.89        40.38 o                         
   5   0  24         26.63         35.40        18.05 o                         
   6   0  24          1.29         -2.78        18.00 o                         
   7   0  24          1.47          3.77        19.17 o                         
   1   1  24          6.27         -3.96         8.80 o                         
   2   1  24         34.79         46.51        11.39 o                         
   3   1  24          6.83         19.76        10.77 o                         
   4   1  24          5.74          5.19        10.06 o                         
   5   1  24          0.07         -6.90        10.33 o                         
   6   1  24         24.10          9.72        11.67 o                         
   7   1  24          0.37         -8.20        13.90 o                         
   0   2  24         77.31         81.56        17.11 o                         
   1   2  24          0.09         14.20        10.89 o                         
   2   2  24          0.50         -9.30        10.87 o                         
   3   2  24          6.88         11.30        10.49 o                         
   4   2  24         45.78          6.55        10.37 o                         
   5   2  24          0.56        -10.32        10.32 o                         
   6   2  24          0.34        -11.71        11.71 o                         
   1   3  24          0.83         20.48        10.81 o                         
   2   3  24         54.82         34.96        12.03 o                         
   3   3  24          1.45          3.59         9.99 o                         
   4   3  24         16.44          8.44        11.64 o                         
   5   3  24          4.62        -12.37        13.76 o                         
   0   4  24         42.17         34.49        18.07 o                         
   1   4  24         17.70         27.21        12.61 o                         
   2   4  24          0.13          8.48        12.22 o                         
   1   1  25        124.51        115.87        13.97 o                         
   2   1  25         50.40         47.23        12.57 o                         
   3   1  25         92.93        127.27        13.64 o                         
   4   1  25          0.18          7.67        12.62 o                         
   5   1  25         85.04         74.16        13.06 o                         
   0   2  25         17.54         17.46        16.60 o                         
   1   2  25          0.01          1.61        10.49 o                         
   2   2  25          0.00         -8.82        10.98 o                         
   3   2  25         15.01         20.19        12.14 o                         
   4   2  25         13.73         15.11        11.70 o                         
   1   3  25         22.48         17.11        11.33 o                         
   2   3  25          1.76        -12.50        12.50 o                         
   3   3  25         15.60         42.42        40.49 o                         
   0   0  26        918.89       1120.49        49.28 o                         
   1   0  26          8.06         56.32        16.38 o                         
   2   0  26          1.51         29.86        17.32 o                         
   3   0  26         16.21         50.55        31.14 o                         
   4   0  26        629.73        875.58        50.41 o                         
   1   1  26          1.90         -6.92        11.13 o                         
   2   1  26         38.79         28.62        12.70 o                         
   3   1  26          0.02          4.40        14.48 o                         
   0   2  26         47.47         49.50        21.33 o                         
   1   2  26          2.09         12.78        13.76 o                         
   2   2  26          2.70         16.88        18.71 o                         
                                                                                
