# Supplementary material for: Four 1-aryl-1H-pyrazole-3,4-di­carboxyl­ate derivatives: synthesis, mol­ecular conformation and hydrogen bonding
Source: Acta Crystallogr E Crystallogr Commun. 2018 Nov 13;74(Pt 12):1783–9. doi: 10.1107/S2056989018015864 (PMC6281123; doi:10.1107/S2056989018015864)
Supplement: Supplementary file 3 [file e-74-01783-IIsup3.hkl]

data_II                                                                         
_shelx_title '  52ecg'                                                          
_shelx_refln_list_code          4                                               
_shelx_F_calc_maximum      154.23                                               
_exptl_crystal_F_000       544.00                                               
_reflns_d_resolution_high  0.7872                                               
                                                                                
loop_                                                                           
 _space_group_symop_operation_xyz                                               
 'x, y, z'                                                                      
 '-x+1/2, y+1/2, -z+1/2'                                                        
 '-x, -y, -z'                                                                   
 'x-1/2, -y-1/2, z-1/2'                                                         
                                                                                
_cell_length_a     5.9000                                                       
_cell_length_b    14.5273                                                       
_cell_length_c    14.8726                                                       
_cell_angle_alpha  90.000                                                       
_cell_angle_beta   98.867                                                       
_cell_angle_gamma  90.000                                                       
                                                                                
_shelx_F_squared_multiplier     1.000                                           
                                                                                
loop_                                                                           
 _refln_index_h                                                                 
 _refln_index_k                                                                 
 _refln_index_l                                                                 
 _refln_F_squared_calc                                                          
 _refln_F_squared_meas                                                          
 _refln_F_squared_sigma                                                         
 _refln_observed_status                                                         
   2   0   0        263.66        238.23         5.54 o                         
   4   0   0        343.70        326.41         5.82 o                         
   6   0   0        102.02         88.88        11.18 o                         
   1   1   0        188.16        170.81         1.98 o                         
   2   1   0         25.97         35.96         1.03 o                         
   3   1   0        566.73        545.52         7.46 o                         
   4   1   0          9.90          8.01         1.03 o                         
   5   1   0         37.04         33.19         4.18 o                         
   6   1   0        160.69        154.65         8.62 o                         
   7   1   0          5.96         10.86         3.55 o                         
   0   2   0       3101.01       3037.81        20.63 o                         
   1   2   0         19.22         12.59         0.67 o                         
   2   2   0        602.43        569.69         4.76 o                         
   3   2   0        851.18        876.53         7.26 o                         
   4   2   0        191.09        197.75         4.83 o                         
   5   2   0        778.16        786.33        11.54 o                         
   6   2   0          9.23          5.92         2.15 o                         
   7   2   0          0.93          3.63         4.39 o                         
   1   3   0       4708.66       4586.13        21.24 o                         
   2   3   0        264.48        257.87         3.03 o                         
   3   3   0         39.05         38.60         1.83 o                         
   4   3   0         12.82         12.37         1.04 o                         
   5   3   0          0.74          2.11         1.80 o                         
   6   3   0         11.68          9.38         2.65 o                         
   7   3   0          0.79          6.80         3.50 o                         
   0   4   0      23785.80      24657.03       161.11 o                         
   1   4   0       3021.32       2857.49        14.17 o                         
   2   4   0         24.33         24.40         1.13 o                         
   3   4   0        275.40        288.66         3.61 o                         
   4   4   0        109.48        107.42         3.09 o                         
   5   4   0          0.24         -1.60         1.60 o                         
   6   4   0          3.54          1.97         2.32 o                         
   7   4   0          5.30          1.32         3.30 o                         
   1   5   0       2590.17       2446.95        12.38 o                         
   2   5   0         55.40         38.89         1.38 o                         
   3   5   0         15.79         17.62         1.23 o                         
   4   5   0        344.65        341.09         5.89 o                         
   5   5   0         15.00         11.77         1.86 o                         
   6   5   0          0.37         -0.78         2.50 o                         
   7   5   0         21.63         29.52         6.27 o                         
   0   6   0        433.13        378.04         5.40 o                         
   1   6   0       1171.40       1203.24         7.59 o                         
   2   6   0        348.38        328.07         3.57 o                         
   3   6   0          0.01         -0.44         0.99 o                         
   4   6   0         84.10         87.84         3.17 o                         
   5   6   0        273.65        277.52         7.21 o                         
   6   6   0          1.42          1.67         2.86 o                         
   1   7   0          1.71          0.98         0.73 o                         
   2   7   0        376.04        375.10         4.69 o                         
   3   7   0         28.98         20.51         1.57 o                         
   4   7   0         51.31         55.67         2.50 o                         
   5   7   0          4.67          2.90         2.25 o                         
   6   7   0          0.06          4.51         2.73 o                         
   0   8   0          0.19         -0.21         1.28 o                         
   1   8   0        894.28        876.11         7.02 o                         
   2   8   0        444.63        458.73         5.73 o                         
   3   8   0         68.47         76.83         2.87 o                         
   4   8   0         24.81         21.13         2.18 o                         
   5   8   0        171.91        179.74        14.87 o                         
   6   8   0          0.78         -1.30         2.91 o                         
   1   9   0        186.59        196.88         3.46 o                         
   2   9   0          7.49          2.52         1.32 o                         
   3   9   0          8.03          5.42         1.81 o                         
   4   9   0         81.63         79.59         4.57 o                         
   5   9   0          1.36         -0.32         3.14 o                         
   6   9   0          1.55         -4.16         4.16 o                         
   0  10   0        377.91        391.18         8.64 o                         
   1  10   0          9.81          7.97         1.32 o                         
   2  10   0         75.66         85.32         3.18 o                         
   3  10   0        169.60        166.56         6.85 o                         
   4  10   0          1.42         -3.10         3.10 o                         
   5  10   0          4.39          9.62         3.80 o                         
   6  10   0         18.26         18.05         4.60 o                         
   1  11   0          3.64          0.98         1.25 o                         
   2  11   0         10.41          8.15         1.86 o                         
   3  11   0          0.06          0.83         2.78 o                         
   4  11   0          5.45          0.41         3.99 o                         
   5  11   0          5.61          8.48         4.25 o                         
   0  12   0         29.83         40.31         4.29 o                         
   1  12   0         12.31         15.88         1.65 o                         
   2  12   0         37.27         39.57         3.29 o                         
   3  12   0         10.20         14.61         3.29 o                         
   4  12   0          8.49          0.59         3.39 o                         
   5  12   0          4.10         -1.16         4.82 o                         
   1  13   0          7.45          4.38         1.23 o                         
   2  13   0         24.50         24.50         2.94 o                         
   3  13   0         11.59          7.60         3.45 o                         
   4  13   0          0.19         -3.89         3.89 o                         
   5  13   0          1.15          0.60         4.67 o                         
   0  14   0        139.64        147.14         9.33 o                         
   1  14   0         14.69          6.88         3.31 o                         
   2  14   0         40.99         40.73         4.49 o                         
   3  14   0         35.34         31.71         5.07 o                         
   4  14   0          0.29         -3.38         3.91 o                         
   1  15   0         21.57         14.75         3.48 o                         
   2  15   0          8.39         -0.16         3.48 o                         
   3  15   0          2.89          0.26         3.63 o                         
   4  15   0          1.71         -2.51         4.93 o                         
   0  16   0          1.68         -3.39         4.93 o                         
   1  16   0         37.82         42.03         4.64 o                         
   2  16   0          1.64         -0.24         3.78 o                         
   3  16   0         12.35         11.73         4.53 o                         
   1  17   0          4.35          8.94         3.76 o                         
   2  17   0         20.62         35.58         6.66 o                         
   0  18   0          8.14         -2.56         5.81 o                         
   1  18   0          1.72          0.38         4.12 o                         
  -7   0   1          1.70          7.22         4.83 o                         
  -5   0   1         20.10         17.56         6.09 o                         
  -3   0   1        118.64        106.72         2.32 o                         
  -1   0   1        475.94        494.93         5.43 o                         
   1   0   1        829.85        800.18        16.42 o                         
   3   0   1        380.26        347.93         7.43 o                         
   5   0   1         91.07         86.37         6.20 o                         
   7   0   1          2.63          4.41         4.64 o                         
  -7   1   1         40.40         46.86         5.56 o                         
  -6   1   1          9.59          9.67         3.10 o                         
  -5   1   1         13.66         21.17         1.97 o                         
  -4   1   1         36.89         41.45         3.36 o                         
  -3   1   1        196.29        202.67         4.96 o                         
  -2   1   1         55.13         53.32         1.27 o                         
  -1   1   1        759.02        729.77         4.66 o                         
   1   1   1       3641.83       3532.58        23.04 o                         
   2   1   1       1053.68       1016.61         8.07 o                         
   3   1   1         26.27         30.66         1.25 o                         
   4   1   1        252.14        243.88         5.88 o                         
   5   1   1          0.75         -0.84         1.38 o                         
   6   1   1         93.87        101.15         4.70 o                         
   7   1   1          8.31          3.20         4.09 o                         
  -7   2   1         12.81         19.24         3.82 o                         
  -6   2   1         48.88         45.92         2.81 o                         
  -5   2   1          8.18          5.22         2.20 o                         
  -4   2   1        187.93        224.88         7.84 o                         
  -3   2   1        352.90        346.41         3.90 o                         
  -2   2   1        579.51        535.08         3.99 o                         
  -1   2   1       3277.92       3135.76        19.59 o                         
   0   2   1       3194.20       3077.07        14.46 o                         
   1   2   1         67.75         56.34         1.36 o                         
   2   2   1        182.47        175.74         3.03 o                         
   3   2   1         43.15         42.46         1.61 o                         
   4   2   1         16.49         17.36         1.53 o                         
   5   2   1        185.03        186.23         4.35 o                         
   6   2   1        194.15        206.95         6.92 o                         
   7   2   1          1.72          6.49         4.11 o                         
  -7   3   1         34.88         31.29         4.30 o                         
  -6   3   1         10.43         13.92         2.48 o                         
  -5   3   1        110.51        119.92         6.40 o                         
  -4   3   1          7.73          1.46         1.04 o                         
  -3   3   1         17.79         14.94         1.23 o                         
  -2   3   1        644.08        690.91         5.37 o                         
  -1   3   1       1090.95       1022.25         6.03 o                         
   0   3   1        488.21        426.76         3.19 o                         
   1   3   1       1167.24       1140.27         7.07 o                         
   2   3   1          1.07          0.08         0.70 o                         
   3   3   1        569.96        582.84         6.42 o                         
   4   3   1          6.77          5.60         1.05 o                         
   5   3   1         70.33         73.08         2.91 o                         
   6   3   1          1.05          1.43         2.27 o                         
   7   3   1          0.16         11.07         4.96 o                         
  -7   4   1          7.97         10.08         3.73 o                         
  -6   4   1         24.43         28.27         3.19 o                         
  -5   4   1        117.50        115.23         3.62 o                         
  -4   4   1         14.18         11.65         1.36 o                         
  -3   4   1        178.51        159.77         2.27 o                         
  -2   4   1        417.29        377.77         3.49 o                         
  -1   4   1       2089.36       2000.95        10.65 o                         
   0   4   1       1199.51       1069.76         6.61 o                         
   1   4   1       3862.84       3779.17        19.57 o                         
   2   4   1       3519.69       3518.65        20.65 o                         
   3   4   1         88.85         97.99         2.34 o                         
   4   4   1         28.51         26.38         1.72 o                         
   5   4   1        117.60        121.13         3.96 o                         
   6   4   1         87.97        103.14         6.91 o                         
   7   4   1         15.85         11.68         5.05 o                         
  -7   5   1          3.59          8.35         5.48 o                         
  -6   5   1          1.31          0.39         2.82 o                         
  -5   5   1        148.85        132.57         3.32 o                         
  -4   5   1          1.23         -1.01         1.01 o                         
  -3   5   1          1.16          0.72         0.83 o                         
  -2   5   1        316.71        359.86         3.59 o                         
  -1   5   1        409.12        401.10         3.40 o                         
   0   5   1        192.83        189.85         2.44 o                         
   1   5   1         18.40         11.68         0.90 o                         
   2   5   1        232.88        219.16         2.69 o                         
   3   5   1        152.25        149.56         3.23 o                         
   4   5   1         41.38         38.49         1.28 o                         
   5   5   1          0.01         -1.18         1.94 o                         
   6   5   1         28.69         37.09         4.50 o                         
   7   5   1          0.22         -0.64         4.08 o                         
  -7   6   1         13.53         17.17         7.14 o                         
  -6   6   1         14.61         19.78         3.65 o                         
  -5   6   1         19.19         14.86         2.62 o                         
  -4   6   1        116.03        130.94         2.70 o                         
  -3   6   1        227.41        225.83         3.36 o                         
  -2   6   1          6.62          2.74         0.88 o                         
  -1   6   1       1336.74       1224.70         7.73 o                         
   0   6   1          7.95         12.38         1.30 o                         
   1   6   1       1190.44       1186.65         7.66 o                         
   2   6   1        499.08        533.27         5.36 o                         
   3   6   1        226.24        234.05         3.54 o                         
   4   6   1        335.64        322.29         4.25 o                         
   5   6   1          1.23          2.04         2.39 o                         
   6   6   1         14.70         14.84         3.01 o                         
  -6   7   1         72.51         82.96         5.23 o                         
  -5   7   1         29.61         21.04         3.62 o                         
  -4   7   1          4.02          4.35         1.38 o                         
  -3   7   1        405.15        412.78         4.93 o                         
  -2   7   1        433.76        422.06         4.58 o                         
  -1   7   1        663.15        655.25         5.32 o                         
   0   7   1         14.92         17.71         1.23 o                         
   1   7   1        170.95        187.96         2.75 o                         
   2   7   1         44.27         30.58         1.77 o                         
   3   7   1         44.13         48.73         1.99 o                         
   4   7   1        336.63        329.34         5.32 o                         
   5   7   1          4.94          1.31         2.19 o                         
   6   7   1          5.66          6.43         3.07 o                         
  -6   8   1         11.84          5.87         3.42 o                         
  -5   8   1          4.28          0.66         2.36 o                         
  -4   8   1         17.97          9.93         1.71 o                         
  -3   8   1        219.94        214.00         3.62 o                         
  -2   8   1         18.40          8.66         1.45 o                         
  -1   8   1        718.34        727.97         6.46 o                         
   0   8   1          5.67          4.03         1.02 o                         
   1   8   1          5.15          2.93         0.96 o                         
   2   8   1        302.21        311.06         5.24 o                         
   3   8   1        154.18        173.23         4.04 o                         
   4   8   1          6.48          3.13         1.67 o                         
   5   8   1         22.21         20.58         3.85 o                         
   6   8   1          9.70          8.51         3.57 o                         
  -6   9   1          2.13          2.56         3.38 o                         
  -5   9   1          9.44         -0.42         3.33 o                         
  -4   9   1         46.14         42.28         2.94 o                         
  -3   9   1         32.85         31.40         2.23 o                         
  -2   9   1         39.69         44.85         2.38 o                         
  -1   9   1        613.11        666.33         6.87 o                         
   0   9   1          1.56          1.69         1.27 o                         
   1   9   1        323.97        314.37         4.43 o                         
   2   9   1        124.42        133.72         3.58 o                         
   3   9   1          6.72          5.30         1.46 o                         
   4   9   1         86.73         87.69         5.05 o                         
   5   9   1          0.89         -1.37         2.93 o                         
   6   9   1          0.61         -2.98         2.98 o                         
  -6  10   1          2.12          0.68         3.63 o                         
  -5  10   1          8.62          2.04         4.26 o                         
  -4  10   1         75.58         63.10         4.91 o                         
  -3  10   1         12.97          8.60         1.92 o                         
  -2  10   1         34.76         31.48         2.37 o                         
  -1  10   1         23.51         18.65         1.79 o                         
   0  10   1        297.50        316.05         5.66 o                         
   1  10   1          7.38         10.62         1.58 o                         
   2  10   1         77.56         84.21         3.70 o                         
   3  10   1         63.47         59.51         4.06 o                         
   4  10   1        199.46        205.26         7.88 o                         
   5  10   1         43.31         45.37         5.25 o                         
   6  10   1         17.39         13.21         5.14 o                         
  -5  11   1          1.70         -3.49         3.63 o                         
  -4  11   1          0.03         -1.32         3.03 o                         
  -3  11   1        290.54        299.06         6.93 o                         
  -2  11   1          3.11          4.56         1.88 o                         
  -1  11   1          6.97          4.40         1.63 o                         
   0  11   1         50.64         51.29         3.21 o                         
   1  11   1          4.87          0.47         1.53 o                         
   2  11   1         19.98         22.83         3.04 o                         
   3  11   1         44.29         45.55         4.12 o                         
   4  11   1          7.73          6.31         3.41 o                         
   5  11   1          2.11          2.16         3.64 o                         
  -5  12   1          0.00         -3.24         3.24 o                         
  -4  12   1          0.98         -3.11         3.11 o                         
  -3  12   1          5.18          4.11         2.58 o                         
  -2  12   1         66.69         66.93         3.67 o                         
  -1  12   1         14.94         14.70         2.32 o                         
   0  12   1        657.73        636.11         9.81 o                         
   1  12   1          2.14         -0.07         1.45 o                         
   2  12   1          1.60          2.62         2.69 o                         
   3  12   1        291.78        317.52         9.10 o                         
   4  12   1          1.25         -3.80         3.80 o                         
   5  12   1          1.01         -1.66         4.24 o                         
  -5  13   1          1.02         -3.99         3.99 o                         
  -4  13   1         12.44          7.00         4.85 o                         
  -3  13   1          3.18         -2.24         2.24 o                         
  -2  13   1         46.20         43.66         3.62 o                         
  -1  13   1         30.79         25.15         3.66 o                         
   0  13   1         86.66         89.17         4.46 o                         
   1  13   1         12.21         16.36         3.65 o                         
   2  13   1          0.21         -2.26         2.62 o                         
   3  13   1          0.58         -1.58         2.86 o                         
   4  13   1          0.18         -4.12         4.29 o                         
   5  13   1          0.69         -0.04         4.44 o                         
  -4  14   1          4.98          1.06         4.27 o                         
  -3  14   1          0.07         -1.07         3.62 o                         
  -2  14   1         58.24         64.94         4.27 o                         
  -1  14   1          3.71          0.82         2.87 o                         
   0  14   1         97.77        104.78         5.76 o                         
   1  14   1          2.51         -2.62         2.62 o                         
   2  14   1          2.00          0.99         3.16 o                         
   3  14   1          4.97          3.74         3.79 o                         
   4  14   1          1.30         -3.74         3.74 o                         
  -4  15   1          2.70         -0.41         4.37 o                         
  -3  15   1         32.01         26.80         5.37 o                         
  -2  15   1          9.52         12.04         4.02 o                         
  -1  15   1         99.20        100.27         5.90 o                         
   0  15   1         27.11         28.78         3.91 o                         
   1  15   1         20.07         13.86         3.52 o                         
   2  15   1          4.72          0.47         3.33 o                         
   3  15   1          3.96          1.95         3.99 o                         
   4  15   1          0.00         -4.52         4.52 o                         
  -3  16   1          0.91          5.23         4.43 o                         
  -2  16   1          1.88         -0.89         4.34 o                         
  -1  16   1          6.94          0.62         3.13 o                         
   0  16   1          1.19         -1.69         3.08 o                         
   1  16   1         40.55         45.24         5.07 o                         
   2  16   1          5.95          6.03         3.92 o                         
   3  16   1         52.28         56.33         6.47 o                         
  -2  17   1          0.75          2.35         5.46 o                         
  -1  17   1         49.82         54.47         5.29 o                         
   0  17   1          3.18         -0.91         3.73 o                         
   1  17   1         44.48         47.61         5.66 o                         
   2  17   1          0.14         -3.03         5.09 o                         
  -1  18   1          0.03         -4.00         4.00 o                         
   0  18   1          0.74         -3.72         3.72 o                         
   1  18   1         14.13         14.09         4.69 o                         
  -6   0   2         91.32         83.48         9.17 o                         
  -4   0   2        319.59        309.85         8.65 o                         
  -2   0   2        638.59        676.45         9.16 o                         
   0   0   2        867.36        721.22         5.60 o                         
   2   0   2         54.50         43.80         3.56 o                         
   4   0   2        299.43        301.73         9.02 o                         
   6   0   2         34.16         34.38         3.91 o                         
  -7   1   2         17.32         19.60         3.78 o                         
  -6   1   2         10.56          9.62         2.83 o                         
  -5   1   2         65.27         59.88         3.01 o                         
  -4   1   2        145.13        147.40         3.84 o                         
  -3   1   2        721.04        737.51         6.58 o                         
  -2   1   2        723.30        692.75         5.43 o                         
  -1   1   2        886.16        788.15         4.93 o                         
   0   1   2       2600.01       2535.70        12.93 o                         
   1   1   2        388.82        366.73         3.41 o                         
   2   1   2       2141.40       2092.67        15.11 o                         
   3   1   2        229.98        262.52         3.33 o                         
   4   1   2         16.66         14.48         1.97 o                         
   5   1   2          2.76          0.69         1.47 o                         
   6   1   2          6.53          3.54         2.34 o                         
   7   1   2          4.64          9.96         4.93 o                         
  -7   2   2         15.13         10.88         3.22 o                         
  -6   2   2         12.09         13.80         3.37 o                         
  -5   2   2        112.36        100.14         4.55 o                         
  -4   2   2          3.08          2.07         1.30 o                         
  -3   2   2        732.22        812.35         7.20 o                         
  -2   2   2        677.01        670.44         5.01 o                         
  -1   2   2      20820.44      22157.94       143.15 o                         
   0   2   2        119.66        129.45         1.63 o                         
   1   2   2       6993.18       6968.91        38.95 o                         
   2   2   2        429.50        395.54         4.40 o                         
   3   2   2        242.50        259.97         3.56 o                         
   4   2   2        120.74        128.62         2.79 o                         
   5   2   2         16.53         10.59         1.88 o                         
   6   2   2         16.69         25.22         3.69 o                         
   7   2   2          0.80          4.36         4.94 o                         
  -7   3   2          0.00          6.77         3.10 o                         
  -6   3   2         57.21         54.14         3.99 o                         
  -5   3   2          0.07         -1.26         1.58 o                         
  -4   3   2        116.74        127.48         2.89 o                         
  -3   3   2        188.03        197.02         3.10 o                         
  -2   3   2        343.77        301.02         3.14 o                         
  -1   3   2      16080.22      16439.42        89.04 o                         
   0   3   2       4543.05       4411.84        20.30 o                         
   1   3   2         88.73         62.82         1.64 o                         
   2   3   2       1324.89       1312.63         9.46 o                         
   3   3   2       1213.30       1296.20         9.51 o                         
   4   3   2         91.41         85.96         2.73 o                         
   5   3   2         32.55         29.33         2.48 o                         
   6   3   2         58.44         62.87         5.31 o                         
   7   3   2          1.44          5.26         5.00 o                         
  -7   4   2         40.06         57.27         5.37 o                         
  -6   4   2         40.05         37.20         3.72 o                         
  -5   4   2         38.27         40.33         2.41 o                         
  -4   4   2         30.68         27.16         1.69 o                         
  -3   4   2         23.38         27.77         1.23 o                         
  -2   4   2       1141.40       1124.48         7.41 o                         
  -1   4   2         98.20         92.49         1.66 o                         
   0   4   2       1354.09       1356.76         7.68 o                         
   1   4   2       1330.23       1340.83         8.39 o                         
   2   4   2          8.47          7.90         1.11 o                         
   3   4   2        323.91        320.98         4.47 o                         
   4   4   2        175.95        168.81         4.34 o                         
   5   4   2        147.00        144.42         4.27 o                         
   6   4   2          4.71          3.74         3.13 o                         
   7   4   2          6.05         11.59         5.18 o                         
  -7   5   2         15.36          4.48         5.93 o                         
  -6   5   2        197.21        212.39         9.72 o                         
  -5   5   2          0.07          1.26         1.78 o                         
  -4   5   2         45.65         40.58         2.35 o                         
  -3   5   2        207.81        199.21         2.86 o                         
  -2   5   2       1198.84       1235.10         7.81 o                         
  -1   5   2        790.98        767.88         4.96 o                         
   0   5   2        242.18        263.53         2.75 o                         
   1   5   2        148.66        143.60         2.32 o                         
   2   5   2         11.25         15.18         1.17 o                         
   3   5   2        837.52        883.94         7.46 o                         
   4   5   2        532.79        499.94         5.79 o                         
   5   5   2          5.63          5.83         2.15 o                         
   6   5   2         39.84         47.02         4.23 o                         
  -7   6   2          4.91          8.08         6.05 o                         
  -6   6   2          0.13         -1.98         3.84 o                         
  -5   6   2         87.83         81.05         4.46 o                         
  -4   6   2         11.87          9.43         1.19 o                         
  -3   6   2          8.49          5.16         1.08 o                         
  -2   6   2       1811.78       1899.25        10.72 o                         
  -1   6   2        306.63        276.29         3.05 o                         
   0   6   2        449.31        461.51         3.99 o                         
   1   6   2        112.39        116.11         2.35 o                         
   2   6   2        145.13        150.17         2.49 o                         
   3   6   2          9.42         10.02         1.52 o                         
   4   6   2        105.78        112.27         2.69 o                         
   5   6   2         16.05         15.07         3.34 o                         
   6   6   2          8.91          7.37         3.02 o                         
  -6   7   2          0.33         -1.46         2.44 o                         
  -5   7   2         55.76         57.59         4.06 o                         
  -4   7   2          2.17         -0.84         1.12 o                         
  -3   7   2         44.43         38.95         1.89 o                         
  -2   7   2        872.97        839.26         6.34 o                         
  -1   7   2       1418.32       1329.48         8.26 o                         
   0   7   2          0.37          0.14         0.76 o                         
   1   7   2        344.98        327.13         4.03 o                         
   2   7   2        213.17        217.85         4.59 o                         
   3   7   2         73.25         69.20         3.01 o                         
   4   7   2          8.49          5.23         1.37 o                         
   5   7   2          2.75          0.71         2.13 o                         
   6   7   2          8.78         14.22         3.54 o                         
  -6   8   2          6.22          3.79         2.96 o                         
  -5   8   2          0.92          0.00         2.16 o                         
  -4   8   2         42.80         39.19         2.20 o                         
  -3   8   2         10.03         10.32         1.42 o                         
  -2   8   2        747.20        730.10         6.29 o                         
  -1   8   2         31.03         30.26         1.48 o                         
   0   8   2         13.21         12.64         1.22 o                         
   1   8   2          5.53          6.05         1.30 o                         
   2   8   2        140.05        135.16         4.01 o                         
   3   8   2          0.45         -0.29         1.66 o                         
   4   8   2         44.89         39.45         2.73 o                         
   5   8   2          2.76         -0.47         4.18 o                         
   6   8   2          8.49         10.14         4.31 o                         
  -6   9   2          8.73          5.12         3.76 o                         
  -5   9   2          1.77          0.64         3.23 o                         
  -4   9   2         12.24          7.80         1.92 o                         
  -3   9   2          0.02         -1.27         1.27 o                         
  -2   9   2          4.19          3.30         1.11 o                         
  -1   9   2        394.30        419.41         5.03 o                         
   0   9   2         11.18          6.99         1.61 o                         
   1   9   2         17.68         31.40         2.24 o                         
   2   9   2        120.20        129.24         4.07 o                         
   3   9   2        262.65        280.83         6.33 o                         
   4   9   2         70.73         61.35         4.96 o                         
   5   9   2         35.24         29.62         4.88 o                         
   6   9   2          3.96          7.50         4.09 o                         
  -6  10   2         25.90         20.69         4.70 o                         
  -5  10   2          6.13          6.27         4.07 o                         
  -4  10   2         39.38         35.66         3.86 o                         
  -3  10   2         63.50         59.84         2.91 o                         
  -2  10   2          2.11          1.99         1.22 o                         
  -1  10   2         15.92         11.08         1.52 o                         
   0  10   2        138.90        135.36         3.49 o                         
   1  10   2         61.82         60.81         3.64 o                         
   2  10   2          6.13          2.09         2.09 o                         
   3  10   2         60.82         57.71         4.12 o                         
   4  10   2          0.24         -2.88         2.88 o                         
   5  10   2         15.79         12.72         4.47 o                         
   6  10   2          0.01         -3.57         3.57 o                         
  -6  11   2          0.01         -9.74         9.74 o                         
  -5  11   2          7.11          6.13         3.98 o                         
  -4  11   2          1.54          0.62         2.65 o                         
  -3  11   2        109.70        118.01         4.22 o                         
  -2  11   2        102.61         88.06         2.67 o                         
  -1  11   2        241.39        247.38         4.58 o                         
   0  11   2        140.40        159.45         4.08 o                         
   1  11   2         81.08         82.23         4.32 o                         
   2  11   2         35.60         39.59         4.12 o                         
   3  11   2         27.00         24.18         3.69 o                         
   4  11   2          1.49          1.06         3.09 o                         
   5  11   2         24.57         16.38         4.93 o                         
  -5  12   2          0.64         -2.88         3.90 o                         
  -4  12   2         30.19         30.96         4.10 o                         
  -3  12   2        126.09        144.94         5.82 o                         
  -2  12   2         35.61         35.27         2.76 o                         
  -1  12   2         21.85         20.55         2.00 o                         
   0  12   2         69.06         75.94         3.53 o                         
   1  12   2          3.29          0.49         2.39 o                         
   2  12   2          2.56          1.18         2.45 o                         
   3  12   2         14.10         13.53         3.35 o                         
   4  12   2         13.78         12.68         4.48 o                         
   5  12   2          0.61         -3.91         3.91 o                         
  -5  13   2          4.04          6.30         4.92 o                         
  -4  13   2          5.57          0.93         4.27 o                         
  -3  13   2         11.90         12.12         3.00 o                         
  -2  13   2         17.49         21.12         3.24 o                         
  -1  13   2         14.56         10.13         3.06 o                         
   0  13   2          6.20          5.53         2.22 o                         
   1  13   2         39.61         41.70         3.79 o                         
   2  13   2         10.65         12.19         3.04 o                         
   3  13   2         48.19         48.94         4.83 o                         
   4  13   2          2.32          3.95         4.62 o                         
   5  13   2         11.68          8.13         4.87 o                         
  -4  14   2          2.74         -3.38         4.14 o                         
  -3  14   2          0.93         -0.02         2.93 o                         
  -2  14   2         14.66          8.79         4.24 o                         
  -1  14   2         14.17         12.32         3.45 o                         
   0  14   2          0.24         -1.01         2.05 o                         
   1  14   2          1.66         -2.44         2.44 o                         
   2  14   2         18.55         21.17         4.84 o                         
   3  14   2          3.14         -3.49         3.49 o                         
   4  14   2          2.84         -3.12         4.04 o                         
  -4  15   2         36.36         17.00         5.42 o                         
  -3  15   2         16.55         22.81         4.99 o                         
  -2  15   2          0.16         -3.32         3.32 o                         
  -1  15   2         43.92         45.61         4.43 o                         
   0  15   2          2.71         -1.12         3.61 o                         
   1  15   2         15.14          9.96         3.50 o                         
   2  15   2          0.78         -0.47         3.49 o                         
   3  15   2          0.00         -0.65         4.74 o                         
   4  15   2          6.20          6.63         5.10 o                         
  -3  16   2          0.00         -3.83         3.83 o                         
  -2  16   2          4.70          2.74         4.00 o                         
  -1  16   2         10.43          9.46         3.86 o                         
   0  16   2          0.52         -3.09         3.09 o                         
   1  16   2         20.30         15.95         4.04 o                         
   2  16   2          0.60         -0.09         3.96 o                         
   3  16   2         17.36         19.00         5.02 o                         
  -2  17   2          0.04         -4.02         4.02 o                         
  -1  17   2          5.11          9.25         4.10 o                         
   0  17   2         29.17         20.82         4.53 o                         
   1  17   2          0.21         -1.87         3.84 o                         
   2  17   2         10.50         13.32         5.50 o                         
  -1  18   2          0.07          0.46         4.33 o                         
   0  18   2          0.29         -3.68         3.68 o                         
   1  18   2         13.62          9.31         5.11 o                         
  -7   0   3          7.28          2.66         3.84 o                         
  -5   0   3          8.01          2.33         3.40 o                         
  -3   0   3          7.47          9.74         1.26 o                         
  -1   0   3      13474.75      13680.79        92.20 o                         
   1   0   3         44.57         38.26         1.72 o                         
   3   0   3         27.87         14.55         2.15 o                         
   5   0   3         34.32         27.46        10.84 o                         
   7   0   3          7.52          7.16        11.53 o                         
  -7   1   3          8.77         17.56         3.24 o                         
  -6   1   3          0.00          0.26         2.49 o                         
  -5   1   3         19.95         18.49         1.58 o                         
  -4   1   3          0.23          0.33         0.80 o                         
  -3   1   3         42.97         38.37         1.46 o                         
  -2   1   3       1529.93       1528.83         9.22 o                         
  -1   1   3        301.61        322.81         2.62 o                         
   0   1   3       3491.78       3308.10        16.46 o                         
   1   1   3         13.00         15.37         1.00 o                         
   2   1   3         63.61         78.27         2.01 o                         
   3   1   3        183.51        192.51         3.69 o                         
   4   1   3         97.25         97.10         2.27 o                         
   5   1   3        855.47        881.51        19.29 o                         
   6   1   3          2.21          1.23         2.70 o                         
   7   1   3          4.37         10.34         7.64 o                         
  -7   2   3         25.98         27.42         4.43 o                         
  -6   2   3        260.00        274.01         6.70 o                         
  -5   2   3          0.34          0.03         1.35 o                         
  -4   2   3        103.91        107.71         2.43 o                         
  -3   2   3         76.69        109.32         2.17 o                         
  -2   2   3          2.15          2.33         0.46 o                         
  -1   2   3        439.16        457.16         3.21 o                         
   0   2   3        945.68        937.41         6.11 o                         
   1   2   3        470.11        493.79         4.81 o                         
   2   2   3        387.27        402.18         4.59 o                         
   3   2   3        316.00        326.75         4.80 o                         
   4   2   3        124.55        129.17         2.49 o                         
   5   2   3          1.35          6.14         2.82 o                         
   6   2   3         18.66         23.68         7.15 o                         
   7   2   3          8.02         16.30         7.00 o                         
  -7   3   3         15.26         19.16         3.50 o                         
  -6   3   3          3.06          3.96         2.44 o                         
  -5   3   3          3.24          1.03         1.82 o                         
  -4   3   3          1.47         -0.01         0.92 o                         
  -3   3   3         57.24         62.16         1.45 o                         
  -2   3   3        512.44        489.44         4.61 o                         
  -1   3   3       7253.85       7194.32        34.29 o                         
   0   3   3        699.70        716.88         5.08 o                         
   1   3   3        858.01        824.64         6.33 o                         
   2   3   3        281.55        278.02         3.74 o                         
   3   3   3        365.36        390.68         4.84 o                         
   4   3   3         92.66         91.76         2.72 o                         
   5   3   3         30.29         29.46         3.13 o                         
   6   3   3         11.04          9.77         3.39 o                         
   7   3   3          2.41          9.67         6.66 o                         
  -7   4   3          7.02          6.55         3.01 o                         
  -6   4   3          7.82          9.69         3.99 o                         
  -5   4   3         10.40         12.87         1.79 o                         
  -4   4   3        300.39        320.47         5.24 o                         
  -3   4   3        288.00        298.19         3.58 o                         
  -2   4   3        139.64        119.40         2.08 o                         
  -1   4   3       4059.69       4040.49        19.27 o                         
   0   4   3          0.40          3.85         0.78 o                         
   1   4   3        243.89        271.90         3.19 o                         
   2   4   3       1256.09       1314.77        10.54 o                         
   3   4   3          8.21          6.33         1.11 o                         
   4   4   3         21.44         19.11         1.64 o                         
   5   4   3         17.30         17.12         3.00 o                         
   6   4   3          0.47          4.14         3.37 o                         
  -7   5   3         10.47         18.40         4.42 o                         
  -6   5   3          6.98         12.37         3.16 o                         
  -5   5   3         19.23         19.49         2.45 o                         
  -4   5   3         57.97         47.40         2.82 o                         
  -3   5   3         67.06         70.25         2.39 o                         
  -2   5   3       1126.11       1278.25         8.14 o                         
  -1   5   3        267.16        273.45         2.80 o                         
   0   5   3          7.18          8.92         0.90 o                         
   1   5   3        108.39        103.50         1.80 o                         
   2   5   3        821.79        879.13         7.25 o                         
   3   5   3         86.25         72.84         2.49 o                         
   4   5   3         15.27         11.80         1.45 o                         
   5   5   3         79.22         75.86         5.26 o                         
   6   5   3          0.01         -0.38         3.30 o                         
  -7   6   3          0.52         -3.05        10.47 o                         
  -6   6   3          8.69          2.35         2.96 o                         
  -5   6   3          0.15         -2.01         2.01 o                         
  -4   6   3          0.02         -0.90         0.90 o                         
  -3   6   3          5.02         -0.40         0.94 o                         
  -2   6   3       1178.17       1178.74         9.18 o                         
  -1   6   3        414.99        458.75         4.02 o                         
   0   6   3        138.53        132.28         2.18 o                         
   1   6   3        130.69        133.05         2.28 o                         
   2   6   3         58.79         49.76         1.88 o                         
   3   6   3         65.49         62.85         2.61 o                         
   4   6   3        194.50        207.68         5.23 o                         
   5   6   3         32.60         27.87         4.81 o                         
   6   6   3          0.34         -2.93         3.10 o                         
  -6   7   3          8.90          3.27         4.35 o                         
  -5   7   3          5.60          1.76         2.36 o                         
  -4   7   3         38.32         34.55         2.13 o                         
  -3   7   3          3.52          1.43         1.12 o                         
  -2   7   3       1111.24       1144.62         8.23 o                         
  -1   7   3          2.43          0.53         0.81 o                         
   0   7   3         32.62         39.42         1.52 o                         
   1   7   3         45.68         45.96         1.61 o                         
   2   7   3         12.70         10.77         2.01 o                         
   3   7   3         15.86         13.53         1.92 o                         
   4   7   3        377.40        419.16         7.37 o                         
   5   7   3         16.71         17.07         4.02 o                         
   6   7   3          0.02         -2.82         2.82 o                         
  -6   8   3          8.68         -1.52         3.19 o                         
  -5   8   3          1.71         -0.88         2.02 o                         
  -4   8   3        107.32        110.59         4.31 o                         
  -3   8   3         76.69         70.94         2.48 o                         
  -2   8   3         15.13         20.25         1.43 o                         
  -1   8   3        753.27        804.98         7.49 o                         
   0   8   3         49.61         37.10         1.61 o                         
   1   8   3          0.17          0.11         0.79 o                         
   2   8   3        517.35        557.29         8.44 o                         
   3   8   3        466.52        468.16         7.85 o                         
   4   8   3         92.39         88.27         3.63 o                         
   5   8   3          0.14         -1.26         2.91 o                         
   6   8   3         44.10         54.36         5.77 o                         
  -6   9   3         14.40          9.74         3.96 o                         
  -5   9   3          5.40         -1.00         3.08 o                         
  -4   9   3         92.87         74.58         3.61 o                         
  -3   9   3         15.74          9.34         1.55 o                         
  -2   9   3          4.60          6.14         1.33 o                         
  -1   9   3        107.67        115.92         3.59 o                         
   0   9   3        275.40        312.99         4.89 o                         
   1   9   3        183.33        189.87         4.91 o                         
   2   9   3         30.16         30.81         3.07 o                         
   3   9   3        476.42        496.11         8.67 o                         
   4   9   3         23.03         18.17         3.93 o                         
   5   9   3         12.82          8.66         3.59 o                         
   6   9   3          1.19          0.88         3.81 o                         
  -6  10   3          0.27         -4.17         4.17 o                         
  -5  10   3          0.11         -1.09         3.14 o                         
  -4  10   3          0.70          0.04         2.51 o                         
  -3  10   3          4.97          1.51         1.43 o                         
  -2  10   3          4.48          8.24         1.56 o                         
  -1  10   3        571.04        608.90         7.96 o                         
   0  10   3          2.05          0.06         1.33 o                         
   1  10   3        176.34        171.29         5.11 o                         
   2  10   3         57.21         62.56         3.56 o                         
   3  10   3          0.90         -0.05         2.39 o                         
   4  10   3         11.54          7.95         3.24 o                         
   5  10   3         44.49         44.78         5.86 o                         
  -5  11   3          1.28         -0.79         3.45 o                         
  -4  11   3         21.18         19.23         3.54 o                         
  -3  11   3          1.45         -1.73         1.73 o                         
  -2  11   3        142.82        151.92         4.47 o                         
  -1  11   3          0.61          1.21         1.63 o                         
   0  11   3         68.20         66.06         2.91 o                         
   1  11   3          5.96          0.51         2.17 o                         
   2  11   3          4.61          5.51         2.42 o                         
   3  11   3         79.87         70.48         5.26 o                         
   4  11   3          2.30         -1.34         3.31 o                         
   5  11   3          8.39          3.14         4.49 o                         
  -5  12   3          0.06         -4.00         4.00 o                         
  -4  12   3         12.49         12.23         3.55 o                         
  -3  12   3        166.88        194.85         7.37 o                         
  -2  12   3        175.03        164.48         4.80 o                         
  -1  12   3          0.20         -1.62         1.62 o                         
   0  12   3        193.80        201.37         5.50 o                         
   1  12   3         27.80         28.39         3.19 o                         
   2  12   3        118.98        110.91         5.43 o                         
   3  12   3         44.01         39.00         4.28 o                         
   4  12   3         34.87         37.07         5.78 o                         
   5  12   3          0.23         -2.44         4.58 o                         
  -5  13   3          1.22         -3.77         3.77 o                         
  -4  13   3         61.93         60.14         6.28 o                         
  -3  13   3          0.50          2.91         2.46 o                         
  -2  13   3          3.63          1.59         2.89 o                         
  -1  13   3         21.48         21.21         2.99 o                         
   0  13   3        201.93        230.34         8.24 o                         
   1  13   3         45.46         49.20         4.16 o                         
   2  13   3         47.42         51.16         5.20 o                         
   3  13   3         42.86         56.60         5.76 o                         
   4  13   3          6.39         -4.28         4.28 o                         
  -4  14   3          1.92         -0.83         4.09 o                         
  -3  14   3          1.47         -1.26         2.79 o                         
  -2  14   3         25.53         25.05         3.85 o                         
  -1  14   3         47.04         44.78         4.35 o                         
   0  14   3          0.08         -2.05         2.05 o                         
   1  14   3          0.21         -2.30         2.30 o                         
   2  14   3        266.88        300.28         9.77 o                         
   3  14   3         17.90         15.10         5.97 o                         
   4  14   3          3.46         -1.49         4.50 o                         
  -4  15   3          0.40          0.09         4.57 o                         
  -3  15   3          1.47          1.81         5.97 o                         
  -2  15   3          3.37          2.37         3.05 o                         
  -1  15   3        119.50        125.50         6.52 o                         
   0  15   3         78.09         79.15         5.43 o                         
   1  15   3          3.65         -0.97         2.82 o                         
   2  15   3          0.02          3.17         3.42 o                         
   3  15   3         21.35         20.06         5.40 o                         
  -3  16   3         16.71         14.10         5.14 o                         
  -2  16   3          0.91         -3.27         3.27 o                         
  -1  16   3         34.17         35.92         4.58 o                         
   0  16   3         36.93         40.58         4.53 o                         
   1  16   3         29.87         31.79         4.85 o                         
   2  16   3          0.61         -4.33         4.33 o                         
   3  16   3          6.84          6.15         4.45 o                         
  -2  17   3          5.28          6.19         4.79 o                         
  -1  17   3          9.43          1.72         5.84 o                         
   0  17   3          2.38         -0.90         3.45 o                         
   1  17   3          1.08          2.44         3.80 o                         
   2  17   3          0.89          1.03         4.68 o                         
  -1  18   3         11.27          8.36         8.35 o                         
   0  18   3          0.73         -1.53         5.98 o                         
  -6   0   4         12.25          6.53         4.23 o                         
  -4   0   4        138.98        148.99         4.78 o                         
  -2   0   4       3356.80       3226.01        23.47 o                         
   0   0   4          7.27          8.06         0.91 o                         
   2   0   4         72.75        107.64         3.32 o                         
   4   0   4        264.20        265.74         6.17 o                         
   6   0   4          0.00         -2.01         3.10 o                         
  -7   1   4          0.00         -0.40         2.35 o                         
  -6   1   4          0.37          4.31         2.54 o                         
  -5   1   4         18.99         17.64         1.86 o                         
  -4   1   4        280.85        292.18         4.48 o                         
  -3   1   4        699.91        713.55         5.70 o                         
  -2   1   4         71.55         89.97         1.65 o                         
  -1   1   4        139.71        134.00         1.77 o                         
   0   1   4       4767.36       4553.40        22.16 o                         
   1   1   4       1379.86       1364.41         8.62 o                         
   2   1   4       1281.77       1329.90         9.74 o                         
   3   1   4        114.32        132.48         2.99 o                         
   4   1   4        423.94        423.03         5.67 o                         
   5   1   4          0.35          0.89         3.37 o                         
   6   1   4         19.86         17.84         4.27 o                         
  -7   2   4          9.12         11.18         4.66 o                         
  -6   2   4         53.80         57.47         3.25 o                         
  -5   2   4         52.46         48.36         3.06 o                         
  -4   2   4          0.14         -0.91         0.91 o                         
  -3   2   4        210.69        204.42         2.52 o                         
  -2   2   4        913.13        911.23         6.69 o                         
  -1   2   4        414.73        357.91         3.00 o                         
   0   2   4        103.22         93.85         1.82 o                         
   1   2   4          1.04          0.79         0.70 o                         
   2   2   4        701.03        798.67         6.84 o                         
   3   2   4          9.43         11.62         1.41 o                         
   4   2   4          0.70         -0.26         0.98 o                         
   5   2   4        273.28        294.04         9.52 o                         
   6   2   4          0.00          1.58         3.36 o                         
  -7   3   4         18.78         14.68         3.36 o                         
  -6   3   4          0.99          0.50         1.89 o                         
  -5   3   4         10.17          7.95         1.11 o                         
  -4   3   4          1.26          4.03         0.92 o                         
  -3   3   4          0.01         -0.64         0.70 o                         
  -2   3   4        233.80        235.93         2.61 o                         
  -1   3   4        334.86        353.59         3.44 o                         
   0   3   4        183.98        191.07         2.62 o                         
   1   3   4        136.79        139.90         2.43 o                         
   2   3   4        315.59        314.60         4.15 o                         
   3   3   4         25.00         29.94         1.84 o                         
   4   3   4          0.56         -0.41         1.25 o                         
   5   3   4         22.71         19.54         3.59 o                         
   6   3   4          3.04          1.79         3.88 o                         
  -7   4   4          0.08          0.44         2.85 o                         
  -6   4   4         28.76         24.67         3.01 o                         
  -5   4   4         12.45          9.56         1.57 o                         
  -4   4   4         37.42         31.77         1.99 o                         
  -3   4   4         10.02          7.98         1.08 o                         
  -2   4   4        123.13        144.71         2.36 o                         
  -1   4   4         59.87         49.42         1.48 o                         
   0   4   4         67.46         63.35         1.71 o                         
   1   4   4        688.32        648.01         5.67 o                         
   2   4   4         26.25         28.67         1.84 o                         
   3   4   4        285.18        278.37         4.30 o                         
   4   4   4          3.33          2.80         1.43 o                         
   5   4   4          0.10          2.30         2.84 o                         
   6   4   4          3.66         -0.55         3.23 o                         
  -7   5   4          2.23          6.31         5.03 o                         
  -6   5   4          3.40          3.88         2.24 o                         
  -5   5   4         76.42         76.92         4.05 o                         
  -4   5   4         69.58         76.58         3.20 o                         
  -3   5   4        506.21        506.69         5.82 o                         
  -2   5   4       1351.08       1417.73         9.31 o                         
  -1   5   4         41.58         35.22         1.23 o                         
   0   5   4        157.82        153.32         2.48 o                         
   1   5   4        546.26        529.26         5.02 o                         
   2   5   4         56.11         62.62         3.19 o                         
   3   5   4          9.21          8.88         1.57 o                         
   4   5   4         38.36         39.65         2.82 o                         
   5   5   4          0.83          0.46         2.87 o                         
   6   5   4          0.45         -1.52         3.26 o                         
  -7   6   4          2.36          5.14         5.08 o                         
  -6   6   4          1.58          1.50         2.53 o                         
  -5   6   4         43.30         42.27         3.44 o                         
  -4   6   4          3.15          1.38         1.22 o                         
  -3   6   4         10.13          8.66         1.34 o                         
  -2   6   4         32.61         19.62         1.27 o                         
  -1   6   4        959.72        932.11         6.59 o                         
   0   6   4         53.17         63.49         2.03 o                         
   1   6   4        382.13        360.74         3.68 o                         
   2   6   4        520.89        498.40         6.12 o                         
   3   6   4        173.52        180.48         3.99 o                         
   4   6   4         45.49         50.45         2.87 o                         
   5   6   4         14.53         19.61         4.66 o                         
   6   6   4         10.75          8.81         3.57 o                         
  -6   7   4          0.84         -3.15         3.25 o                         
  -5   7   4         42.63         35.68         3.30 o                         
  -4   7   4         14.03         14.21         1.77 o                         
  -3   7   4          1.75          1.78         1.15 o                         
  -2   7   4         37.33         41.41         1.82 o                         
  -1   7   4        492.70        513.69         4.62 o                         
   0   7   4        141.77        148.34         2.80 o                         
   1   7   4        250.48        271.06         4.13 o                         
   2   7   4        218.12        224.81         3.97 o                         
   3   7   4          0.64          0.78         1.40 o                         
   4   7   4         68.91         75.10         4.51 o                         
   5   7   4         38.76         41.96         4.92 o                         
   6   7   4          0.87          1.22         3.40 o                         
  -6   8   4          0.79         -0.27         2.77 o                         
  -5   8   4         22.62         22.50         3.13 o                         
  -4   8   4        226.46        231.71         7.37 o                         
  -3   8   4        280.17        290.55         4.35 o                         
  -2   8   4         34.08         34.04         1.73 o                         
  -1   8   4        233.93        247.92         3.73 o                         
   0   8   4          2.48          1.99         1.13 o                         
   1   8   4          0.39         -0.72         1.14 o                         
   2   8   4        334.92        343.24         6.03 o                         
   3   8   4        141.34        126.55         3.25 o                         
   4   8   4         37.81         33.96         4.19 o                         
   5   8   4         21.81         29.48         4.69 o                         
   6   8   4         12.59          8.78         4.37 o                         
  -6   9   4          0.04          4.17         3.83 o                         
  -5   9   4          5.92          5.14         4.03 o                         
  -4   9   4         13.49         13.68         2.53 o                         
  -3   9   4         86.15         80.64         2.77 o                         
  -2   9   4        374.23        365.68         4.77 o                         
  -1   9   4        195.10        191.04         4.31 o                         
   0   9   4        296.27        287.85         4.76 o                         
   1   9   4        130.66        142.50         4.78 o                         
   2   9   4        151.35        153.20         6.48 o                         
   3   9   4         19.09         17.63         2.90 o                         
   4   9   4         14.40         14.59         3.79 o                         
   5   9   4         31.21         27.99         5.06 o                         
   6   9   4          0.08         -4.46         4.46 o                         
  -6  10   4         10.10          4.78         3.90 o                         
  -5  10   4          5.83          3.36         3.30 o                         
  -4  10   4          0.85         -1.35         2.04 o                         
  -3  10   4        466.82        453.35         6.34 o                         
  -2  10   4         88.59         88.22         3.30 o                         
  -1  10   4          0.75          0.01         1.50 o                         
   0  10   4         27.70         30.76         2.15 o                         
   1  10   4         53.45         60.61         2.27 o                         
   2  10   4        184.68        189.14         6.88 o                         
   3  10   4        130.11        121.29         5.91 o                         
   4  10   4         18.63         19.98         4.13 o                         
   5  10   4          2.42         -1.57         3.84 o                         
  -5  11   4          0.00          0.39         3.21 o                         
  -4  11   4          6.03          4.00         2.77 o                         
  -3  11   4         23.08         26.98         2.95 o                         
  -2  11   4          0.49         -0.37         1.62 o                         
  -1  11   4         24.30         19.26         2.07 o                         
   0  11   4         19.36         17.18         2.26 o                         
   1  11   4          6.36          5.40         2.45 o                         
   2  11   4          0.60          0.46         1.77 o                         
   3  11   4         20.27         18.54         3.51 o                         
   4  11   4         14.90          5.67         3.95 o                         
   5  11   4         21.10         22.52         5.29 o                         
  -5  12   4         26.90         18.79         4.91 o                         
  -4  12   4          2.59          5.78         3.35 o                         
  -3  12   4         29.57         27.64         3.41 o                         
  -2  12   4         10.40          3.93         2.72 o                         
  -1  12   4          2.51          0.44         1.66 o                         
   0  12   4          0.07          1.01         1.66 o                         
   1  12   4         28.89         25.21         3.90 o                         
   2  12   4        337.35        357.30        10.84 o                         
   3  12   4          0.06         -2.64         2.64 o                         
   4  12   4          0.08          0.48         4.23 o                         
   5  12   4         18.73         14.01         5.92 o                         
  -5  13   4          0.02         -3.52         3.52 o                         
  -4  13   4          5.05          6.04         3.63 o                         
  -3  13   4          0.38         -1.14         2.41 o                         
  -2  13   4          0.00         -1.07         2.55 o                         
  -1  13   4         11.60          8.95         2.58 o                         
   0  13   4          2.38          4.23         2.79 o                         
   1  13   4         16.76         16.93         3.53 o                         
   2  13   4          0.04          1.48         4.52 o                         
   3  13   4          7.22          4.56         3.53 o                         
   4  13   4         14.06          9.49         5.77 o                         
  -4  14   4          7.12          4.82         3.49 o                         
  -3  14   4         35.73         35.66         4.04 o                         
  -2  14   4         26.49         28.31         4.06 o                         
  -1  14   4         21.65         15.91         3.15 o                         
   0  14   4          1.04          0.05         3.21 o                         
   1  14   4         41.08         46.39         4.10 o                         
   2  14   4         64.72         74.15         6.07 o                         
   3  14   4         16.36         11.14         4.33 o                         
   4  14   4          3.78         -3.95         3.95 o                         
  -4  15   4         23.68         20.69         5.14 o                         
  -3  15   4          0.43          3.56         3.76 o                         
  -2  15   4          0.83         -1.29         3.23 o                         
  -1  15   4          0.16         -1.49         2.62 o                         
   0  15   4          0.41         -2.75         2.75 o                         
   1  15   4          6.19          3.74         4.26 o                         
   2  15   4         13.81         10.72         4.19 o                         
   3  15   4         12.29         10.12         4.41 o                         
  -3  16   4         24.82         25.13         5.15 o                         
  -2  16   4         38.81         35.37         5.68 o                         
  -1  16   4          9.90          1.29         4.90 o                         
   0  16   4         19.97         13.10         4.74 o                         
   1  16   4          0.00         -0.15         3.29 o                         
   2  16   4         56.59         63.37         6.11 o                         
   3  16   4          1.44         -0.10         4.34 o                         
  -2  17   4          1.66         -3.80         4.78 o                         
  -1  17   4          8.69          5.24         5.68 o                         
   0  17   4          2.33          7.84         4.32 o                         
   1  17   4          6.64          8.09         5.40 o                         
   2  17   4          1.50         -0.80         5.97 o                         
   0  18   4          0.21          0.20         9.94 o                         
  -7   0   5         99.84        109.26         9.20 o                         
  -5   0   5        161.38        164.96         4.66 o                         
  -3   0   5        263.41        274.00         5.00 o                         
  -1   0   5         76.46         67.50         1.78 o                         
   1   0   5       3199.81       3054.44        23.18 o                         
   3   0   5          4.15          4.97         1.73 o                         
   5   0   5        164.83        152.96        18.20 o                         
  -7   1   5          3.52          5.08         3.04 o                         
  -6   1   5         61.38         68.32         5.02 o                         
  -5   1   5         85.78         93.85         3.15 o                         
  -4   1   5        130.68        127.50         3.20 o                         
  -3   1   5        608.45        623.11         5.54 o                         
  -2   1   5          9.41          7.60         0.75 o                         
  -1   1   5        461.33        455.77         3.78 o                         
   0   1   5         20.87         21.28         1.09 o                         
   1   1   5         20.29         18.69         1.18 o                         
   2   1   5       1659.53       1814.01        12.34 o                         
   3   1   5         13.69         11.53         1.41 o                         
   4   1   5         96.67        100.18         4.37 o                         
   5   1   5         17.11          9.81         4.20 o                         
   6   1   5          1.63          3.27         3.52 o                         
  -7   2   5         21.72         26.79         4.15 o                         
  -6   2   5         12.78          9.72         2.23 o                         
  -5   2   5        119.20        117.84         2.95 o                         
  -4   2   5         80.28         84.32         2.69 o                         
  -3   2   5        118.88        131.66         2.17 o                         
  -2   2   5        731.21        706.04         5.26 o                         
  -1   2   5          0.58          1.08         0.55 o                         
   0   2   5        569.22        573.78         4.82 o                         
   1   2   5        299.40        288.03         3.66 o                         
   2   2   5        478.65        446.91         4.94 o                         
   3   2   5         12.44         16.36         2.02 o                         
   4   2   5        501.81        511.92         8.33 o                         
   5   2   5         13.47         10.14         4.08 o                         
   6   2   5          9.18          6.21         6.37 o                         
  -7   3   5          1.42          5.86         3.06 o                         
  -6   3   5         77.69         90.51         4.71 o                         
  -5   3   5          1.07         -0.11         1.44 o                         
  -4   3   5        278.44        283.24         3.94 o                         
  -3   3   5       1044.84       1064.71         8.01 o                         
  -2   3   5        623.38        629.21         5.79 o                         
  -1   3   5        810.50        838.77         5.72 o                         
   0   3   5        387.95        365.08         3.94 o                         
   1   3   5        299.46        331.76         4.01 o                         
   2   3   5        748.97        858.08         7.34 o                         
   3   3   5          1.85         -0.18         1.31 o                         
   4   3   5        173.00        166.39         5.86 o                         
   5   3   5        125.46        122.51         5.85 o                         
   6   3   5         32.61         40.90         5.89 o                         
  -7   4   5          7.96          2.05         4.25 o                         
  -6   4   5          3.58          1.18         2.19 o                         
  -5   4   5          1.53          1.55         1.72 o                         
  -4   4   5          6.19          1.47         0.99 o                         
  -3   4   5         61.25         60.21         2.08 o                         
  -2   4   5        453.28        428.53         3.69 o                         
  -1   4   5       1666.66       1657.45        10.04 o                         
   0   4   5         12.95         13.96         1.13 o                         
   1   4   5        567.27        577.80         5.62 o                         
   2   4   5         54.42         41.87         1.96 o                         
   3   4   5          4.20          3.15         1.68 o                         
   4   4   5         99.15         94.89         3.48 o                         
   5   4   5          0.39          0.30         3.39 o                         
   6   4   5          5.41          7.85         5.52 o                         
  -7   5   5         24.88         18.95         5.31 o                         
  -6   5   5          0.02         -2.27         2.27 o                         
  -5   5   5         40.15         39.63         3.27 o                         
  -4   5   5          2.66          0.81         1.03 o                         
  -3   5   5        485.51        515.34         5.14 o                         
  -2   5   5         94.02        100.41         2.20 o                         
  -1   5   5        275.77        272.55         3.30 o                         
   0   5   5         37.84         42.59         1.62 o                         
   1   5   5         62.49         50.13         1.93 o                         
   2   5   5        253.02        259.35         5.09 o                         
   3   5   5        267.37        277.99         5.50 o                         
   4   5   5          0.67         -1.19         1.73 o                         
   5   5   5         77.17         87.18         6.14 o                         
   6   5   5         10.15          6.38         3.84 o                         
  -7   6   5          0.02          4.68         8.35 o                         
  -6   6   5          4.39         -0.39         1.99 o                         
  -5   6   5        211.27        209.00         6.58 o                         
  -4   6   5        123.40        114.61         3.49 o                         
  -3   6   5          4.45          6.71         1.18 o                         
  -2   6   5       1735.35       1718.07        13.36 o                         
  -1   6   5        987.82       1034.97         7.12 o                         
   0   6   5          0.72         -0.35         0.82 o                         
   1   6   5        888.43        968.09         8.81 o                         
   2   6   5         16.63         21.56         1.97 o                         
   3   6   5         73.79         74.29         3.07 o                         
   4   6   5          4.00          0.19         2.26 o                         
   5   6   5         12.94         15.26         4.14 o                         
   6   6   5          0.87         -0.07         3.71 o                         
  -6   7   5          1.25          0.49         2.29 o                         
  -5   7   5          0.18          0.74         2.00 o                         
  -4   7   5         15.12         10.25         1.66 o                         
  -3   7   5        111.70        103.50         3.08 o                         
  -2   7   5        171.07        176.57         3.45 o                         
  -1   7   5          0.06          0.57         1.03 o                         
   0   7   5         29.13         26.07         1.81 o                         
   1   7   5        338.53        347.91         5.27 o                         
   2   7   5        186.49        182.18         4.06 o                         
   3   7   5         17.90         18.85         1.94 o                         
   4   7   5          0.25         -2.31         2.31 o                         
   5   7   5          4.67          4.50         3.45 o                         
   6   7   5          0.02          1.15         4.26 o                         
  -6   8   5          0.90         -0.92         2.85 o                         
  -5   8   5          5.62          1.54         2.12 o                         
  -4   8   5         22.18         23.54         2.20 o                         
  -3   8   5         48.55         45.31         2.20 o                         
  -2   8   5        347.75        367.46         4.96 o                         
  -1   8   5          0.14         -0.49         1.25 o                         
   0   8   5         95.86        103.21         3.30 o                         
   1   8   5         57.82         43.89         2.45 o                         
   2   8   5        149.15        142.86         4.51 o                         
   3   8   5        203.43        197.87         5.48 o                         
   4   8   5         11.76         11.27         3.42 o                         
   5   8   5          0.06         -3.14         3.14 o                         
   6   8   5         41.38         56.28         6.72 o                         
  -6   9   5          1.61         -0.74         3.41 o                         
  -5   9   5          0.12         -2.49         2.49 o                         
  -4   9   5         89.54         90.05         4.27 o                         
  -3   9   5         18.69         20.61         1.83 o                         
  -2   9   5          5.75          6.29         1.30 o                         
  -1   9   5          5.07          5.28         1.60 o                         
   0   9   5          1.64          3.00         1.55 o                         
   1   9   5         10.68         10.52         1.71 o                         
   2   9   5         35.89         38.05         3.45 o                         
   3   9   5         80.62         74.45         3.97 o                         
   4   9   5          4.83          2.47         3.17 o                         
   5   9   5          8.87         -0.14         3.77 o                         
  -6  10   5          5.72          9.65         4.24 o                         
  -5  10   5          9.03          5.67         2.98 o                         
  -4  10   5         70.75         64.91         3.94 o                         
  -3  10   5          6.59          1.26         1.68 o                         
  -2  10   5          6.99          5.35         1.47 o                         
  -1  10   5          5.90          4.80         1.75 o                         
   0  10   5         41.30         40.25         2.68 o                         
   1  10   5        412.64        417.58         6.57 o                         
   2  10   5          7.51          4.61         2.54 o                         
   3  10   5         36.50         32.16         4.39 o                         
   4  10   5          8.16          5.61         3.76 o                         
   5  10   5         13.33         17.49         4.57 o                         
  -5  11   5          5.64          7.79         3.53 o                         
  -4  11   5          0.02          0.38         2.44 o                         
  -3  11   5         17.83         13.23         2.56 o                         
  -2  11   5         71.07         60.47         3.13 o                         
  -1  11   5         41.18         42.46         2.98 o                         
   0  11   5         81.02         75.07         3.68 o                         
   1  11   5          3.94          6.17         1.87 o                         
   2  11   5        221.11        237.22         7.72 o                         
   3  11   5          5.64          1.73         2.82 o                         
   4  11   5          9.99         14.50         5.07 o                         
   5  11   5         61.29         70.90         7.34 o                         
  -5  12   5          2.67          5.65         3.96 o                         
  -4  12   5          4.62          3.37         2.88 o                         
  -3  12   5          1.29          1.46         2.51 o                         
  -2  12   5         85.72         75.84         4.84 o                         
  -1  12   5         68.91         72.53         3.75 o                         
   0  12   5         37.53         40.06         3.45 o                         
   1  12   5         11.10         12.42         3.17 o                         
   2  12   5         37.42         48.97         5.11 o                         
   3  12   5          3.02          0.91         3.03 o                         
   4  12   5          7.30          4.13         4.30 o                         
  -5  13   5          0.83         -3.26         3.26 o                         
  -4  13   5          2.07          3.63         3.01 o                         
  -3  13   5          3.36          3.88         2.63 o                         
  -2  13   5         60.60         54.95         4.54 o                         
  -1  13   5         32.17         29.73         3.17 o                         
   0  13   5        150.51        151.10         5.20 o                         
   1  13   5          0.76          3.86         2.63 o                         
   2  13   5        286.50        332.57        12.39 o                         
   3  13   5          6.97          0.71         3.34 o                         
   4  13   5         18.50          4.05         6.79 o                         
  -4  14   5         11.23          3.97         3.68 o                         
  -3  14   5          9.76          9.27         3.57 o                         
  -2  14   5         25.74         23.75         4.41 o                         
  -1  14   5         91.12         91.02         5.31 o                         
   0  14   5         50.08         59.94         4.81 o                         
   1  14   5         56.43         59.10         4.88 o                         
   2  14   5          0.10         -3.54         3.54 o                         
   3  14   5         16.79         11.00         4.67 o                         
   4  14   5         13.52         -0.36         6.30 o                         
  -4  15   5          1.50          5.80         4.91 o                         
  -3  15   5          2.08          4.22         3.29 o                         
  -2  15   5          1.22         -0.45         3.22 o                         
  -1  15   5          5.16         -0.45         3.90 o                         
   0  15   5          5.79          3.26         3.22 o                         
   1  15   5          6.39         11.01         3.97 o                         
   2  15   5          0.08         -3.45         3.45 o                         
   3  15   5          1.74         -3.80         3.80 o                         
  -3  16   5          2.18         -0.10         4.01 o                         
  -2  16   5          0.93         -3.55         3.55 o                         
  -1  16   5          0.89         -3.91         5.19 o                         
   0  16   5         18.87          9.94         4.17 o                         
   1  16   5        109.20        123.41         7.78 o                         
   2  16   5         38.20         34.60         5.89 o                         
  -2  17   5          9.02          0.05         5.36 o                         
  -1  17   5          8.79          1.62         5.90 o                         
   0  17   5         14.31         11.58         5.52 o                         
   1  17   5          7.05         -2.60         7.90 o                         
  -6   0   6         54.91         61.05         4.99 o                         
  -4   0   6          7.61          6.22         1.04 o                         
  -2   0   6         38.56         40.53         1.85 o                         
   0   0   6        955.94       1034.66         9.41 o                         
   2   0   6        530.91        551.56         8.03 o                         
   4   0   6        217.68        213.78         7.90 o                         
   6   0   6          0.03          5.57         9.15 o                         
  -7   1   6          8.32          4.37         3.62 o                         
  -6   1   6          0.56         -1.69         2.12 o                         
  -5   1   6         20.86         23.60         1.77 o                         
  -4   1   6         22.18         20.03         1.16 o                         
  -3   1   6          2.17          0.14         0.78 o                         
  -2   1   6        256.69        245.99         2.42 o                         
  -1   1   6        350.07        342.93         3.32 o                         
   0   1   6        729.01        699.69         5.55 o                         
   1   1   6        322.98        354.38         4.00 o                         
   2   1   6        697.45        755.19         7.08 o                         
   3   1   6          8.07          8.54         1.63 o                         
   4   1   6         36.34         29.90         2.85 o                         
   5   1   6         24.49         18.22         5.12 o                         
   6   1   6          3.46          4.52         5.56 o                         
  -7   2   6          5.55          7.75         4.87 o                         
  -6   2   6          0.34         -1.66         1.87 o                         
  -5   2   6          2.70          4.94         1.39 o                         
  -4   2   6          0.28         -0.91         0.91 o                         
  -3   2   6         44.84         50.79         1.60 o                         
  -2   2   6          2.51          2.55         0.76 o                         
  -1   2   6       1765.13       1595.55         9.39 o                         
   0   2   6        474.36        469.29         4.43 o                         
   1   2   6        535.77        526.41         5.30 o                         
   2   2   6          0.41         -0.93         1.03 o                         
   3   2   6          0.81         -0.18         1.28 o                         
   4   2   6         60.53         62.26         3.36 o                         
   5   2   6          0.52         -3.10         3.10 o                         
   6   2   6         19.05         15.08         5.03 o                         
  -7   3   6          1.24         -0.53         3.46 o                         
  -6   3   6         23.39         26.76         3.05 o                         
  -5   3   6          0.83         -1.47         1.47 o                         
  -4   3   6         90.38         95.98         2.98 o                         
  -3   3   6          3.51          2.19         0.87 o                         
  -2   3   6        411.37        380.17         4.06 o                         
  -1   3   6        295.03        297.08         3.41 o                         
   0   3   6        123.66        149.71         2.65 o                         
   1   3   6        204.07        198.79         3.25 o                         
   2   3   6          9.79          6.31         1.51 o                         
   3   3   6         37.91         39.09         2.65 o                         
   4   3   6         44.21         56.58         3.22 o                         
   5   3   6         18.39         20.01         4.69 o                         
   6   3   6          1.98          3.16         5.80 o                         
  -7   4   6          1.22          3.83         4.49 o                         
  -6   4   6         28.82         27.11         3.31 o                         
  -5   4   6          1.43          1.37         1.71 o                         
  -4   4   6        129.51        139.68         3.03 o                         
  -3   4   6        190.73        188.17         3.04 o                         
  -2   4   6        545.55        568.38         5.21 o                         
  -1   4   6       1042.36       1030.35         7.10 o                         
   0   4   6        652.30        704.67         6.30 o                         
   1   4   6       1162.81       1304.75         9.98 o                         
   2   4   6          8.66          7.24         1.49 o                         
   3   4   6       1083.81       1120.68        13.09 o                         
   4   4   6        616.50        629.90         9.52 o                         
   5   4   6         22.97         28.73         5.36 o                         
   6   4   6          5.72          1.46         4.31 o                         
  -7   5   6          6.73          2.32         6.68 o                         
  -6   5   6          7.62          5.78         2.88 o                         
  -5   5   6         12.33         12.02         2.26 o                         
  -4   5   6        411.68        402.24         6.44 o                         
  -3   5   6        189.56        202.71         3.34 o                         
  -2   5   6        322.46        310.63         4.19 o                         
  -1   5   6        118.41        110.28         2.38 o                         
   0   5   6       1027.77       1094.91         8.30 o                         
   1   5   6         86.38         93.85         2.87 o                         
   2   5   6         37.42         36.61         2.08 o                         
   3   5   6         84.51         85.56         4.20 o                         
   4   5   6         74.88         72.21         4.71 o                         
   5   5   6         15.03         14.24         4.14 o                         
   6   5   6          1.70          5.66         3.40 o                         
  -6   6   6          0.38         -0.22         2.14 o                         
  -5   6   6         42.97         52.66         3.32 o                         
  -4   6   6        164.95        165.38         5.02 o                         
  -3   6   6        110.40        102.09         2.10 o                         
  -2   6   6        599.18        626.28         6.68 o                         
  -1   6   6         21.04         22.67         1.11 o                         
   0   6   6        304.61        291.86         3.94 o                         
   1   6   6        302.88        317.75         5.08 o                         
   2   6   6          1.31          0.98         1.54 o                         
   3   6   6         94.64         91.36         3.67 o                         
   4   6   6        102.37        108.35         5.38 o                         
   5   6   6          8.61         10.64         5.24 o                         
   6   6   6         37.78         56.30         7.43 o                         
  -6   7   6         13.26         12.69         2.76 o                         
  -5   7   6          0.06         -1.75         1.75 o                         
  -4   7   6        409.00        420.23         5.92 o                         
  -3   7   6        608.94        629.38         7.51 o                         
  -2   7   6        167.69        142.72         3.90 o                         
  -1   7   6        218.99        251.55         3.62 o                         
   0   7   6         90.44         88.34         3.58 o                         
   1   7   6        260.01        241.77         4.73 o                         
   2   7   6          2.16          2.51         1.64 o                         
   3   7   6        149.72        147.69         4.17 o                         
   4   7   6         76.78         89.31         5.99 o                         
   5   7   6          4.75          5.54         3.54 o                         
   6   7   6          0.01          1.56         3.86 o                         
  -6   8   6          3.20          5.13         3.01 o                         
  -5   8   6         16.21         10.94         2.76 o                         
  -4   8   6          3.24          3.14         1.42 o                         
  -3   8   6         34.46         32.47         2.34 o                         
  -2   8   6          0.05         -0.04         1.36 o                         
  -1   8   6        115.68        124.08         3.17 o                         
   0   8   6          2.76          3.54         1.63 o                         
   1   8   6        530.44        587.29         6.64 o                         
   2   8   6         50.34         50.95         2.66 o                         
   3   8   6         17.64         12.40         2.60 o                         
   4   8   6         47.89         49.90         5.18 o                         
   5   8   6         11.08         13.55         4.07 o                         
  -6   9   6         10.70         11.10         3.88 o                         
  -5   9   6          0.30          0.95         2.90 o                         
  -4   9   6         41.93         41.65         3.26 o                         
  -3   9   6         89.76         94.36         3.99 o                         
  -2   9   6         72.02         74.09         3.43 o                         
  -1   9   6         43.98         43.71         2.47 o                         
   0   9   6         33.20         32.59         2.53 o                         
   1   9   6        241.78        258.09         7.37 o                         
   2   9   6          0.78          1.11         2.00 o                         
   3   9   6         69.71         75.76         5.25 o                         
   4   9   6         55.72         62.17         5.51 o                         
   5   9   6         18.03         21.70         6.64 o                         
  -6  10   6          6.09         -2.88         3.16 o                         
  -5  10   6         32.72         29.53         4.18 o                         
  -4  10   6         52.78         55.04         3.77 o                         
  -3  10   6        157.85        148.77         4.65 o                         
  -2  10   6        113.36        116.25         4.12 o                         
  -1  10   6        258.34        286.30         5.72 o                         
   0  10   6          0.00          0.97         1.79 o                         
   1  10   6        311.18        332.51         6.52 o                         
   2  10   6          7.83          8.48         2.86 o                         
   3  10   6          0.33         -2.61         2.78 o                         
   4  10   6         52.99         50.30         5.93 o                         
   5  10   6         42.07         53.74         6.67 o                         
  -5  11   6          0.30         -0.70         3.56 o                         
  -4  11   6         11.56         10.78         2.78 o                         
  -3  11   6          2.57          1.15         2.62 o                         
  -2  11   6         71.95         75.01         5.11 o                         
  -1  11   6          0.50         -1.71         2.00 o                         
   0  11   6        132.17        130.99         4.55 o                         
   1  11   6        104.18         97.32         3.99 o                         
   2  11   6          1.56          1.32         3.03 o                         
   3  11   6          9.03          7.53         3.41 o                         
   4  11   6          0.42         -2.14         3.93 o                         
   5  11   6         12.86         18.33         5.68 o                         
  -5  12   6          8.63         11.90         3.89 o                         
  -4  12   6         59.40         52.77         6.03 o                         
  -3  12   6          5.51          6.97         2.98 o                         
  -2  12   6        134.66        138.19         9.60 o                         
  -1  12   6         32.09         34.64         3.21 o                         
   0  12   6         10.24          4.54         2.34 o                         
   1  12   6         78.80         75.88         5.43 o                         
   2  12   6         39.65         39.05         4.57 o                         
   3  12   6          3.65          5.74         4.28 o                         
   4  12   6          0.07         -2.79         3.85 o                         
  -5  13   6          1.04         -0.55         3.85 o                         
  -4  13   6          0.52         -0.54         3.68 o                         
  -3  13   6         11.86         11.34         4.05 o                         
  -2  13   6          0.17         -2.76         2.76 o                         
  -1  13   6         70.48         77.60         4.37 o                         
   0  13   6          3.96          6.26         2.38 o                         
   1  13   6         64.96         61.75         4.61 o                         
   2  13   6         37.04         50.07         5.19 o                         
   3  13   6          1.84         -3.47         3.47 o                         
   4  13   6          0.01         -4.94         4.94 o                         
  -4  14   6          0.05          2.73         4.01 o                         
  -3  14   6         18.04         14.23         3.81 o                         
  -2  14   6          0.12         -0.17         3.21 o                         
  -1  14   6         16.75         16.74         3.41 o                         
   0  14   6         25.22         33.01         3.95 o                         
   1  14   6        142.14        137.55         7.33 o                         
   2  14   6          0.12         -3.09         3.09 o                         
   3  14   6          4.75         -0.85         4.15 o                         
  -3  15   6          3.71         -0.53         3.59 o                         
  -2  15   6         13.38         11.56         3.68 o                         
  -1  15   6          1.49         -3.23         3.23 o                         
   0  15   6         51.28         58.03         5.55 o                         
   1  15   6         18.00         19.86         4.30 o                         
   2  15   6          3.83         -1.19         3.69 o                         
   3  15   6          1.49         -1.46         4.36 o                         
  -3  16   6         14.68         25.31         5.07 o                         
  -2  16   6          3.67         -0.22         3.68 o                         
  -1  16   6         16.26         17.95         4.49 o                         
   0  16   6          0.41          0.82         4.33 o                         
   1  16   6          0.37         -3.81         3.81 o                         
   2  16   6          4.95         -0.80         4.65 o                         
  -2  17   6          0.18         -7.95         7.95 o                         
  -1  17   6          2.58         -4.46         4.46 o                         
   0  17   6          0.87         -4.97         4.97 o                         
   1  17   6          0.08         -4.48         4.48 o                         
  -7   0   7         23.74         25.80         7.94 o                         
  -5   0   7         51.39         55.56         4.10 o                         
  -3   0   7          3.02          3.83         1.40 o                         
  -1   0   7          0.31          0.18         0.81 o                         
   1   0   7       1263.93       1365.15        13.45 o                         
   3   0   7        109.65        132.19         7.43 o                         
   5   0   7        314.88        342.63        43.39 o                         
  -7   1   7         33.72         32.32         5.25 o                         
  -6   1   7         40.01         38.06         2.67 o                         
  -5   1   7        234.67        257.83         5.45 o                         
  -4   1   7         52.08         47.60         1.83 o                         
  -3   1   7        133.08        121.98         2.36 o                         
  -2   1   7        792.82        798.76         6.18 o                         
  -1   1   7        183.39        187.52         2.59 o                         
   0   1   7        209.77        214.15         3.02 o                         
   1   1   7          0.07          1.53         0.97 o                         
   2   1   7        166.87        181.98         4.06 o                         
   3   1   7         68.78         62.23         3.03 o                         
   4   1   7        158.04        128.40         6.21 o                         
   5   1   7          7.62          2.78         4.49 o                         
   6   1   7          0.88          8.59         7.20 o                         
  -7   2   7          2.96         -0.35         4.04 o                         
  -6   2   7          0.44         -1.37         1.67 o                         
  -5   2   7         37.67         36.28         2.66 o                         
  -4   2   7          3.93          2.52         1.07 o                         
  -3   2   7         58.83         59.38         1.84 o                         
  -2   2   7        113.30        111.40         2.15 o                         
  -1   2   7         98.55         85.89         2.05 o                         
   0   2   7       1648.65       1704.94        10.85 o                         
   1   2   7        140.24        152.52         3.08 o                         
   2   2   7        132.20        154.59         3.92 o                         
   3   2   7          1.90          1.99         1.58 o                         
   4   2   7        232.95        218.99         6.82 o                         
   5   2   7          7.27          7.89         5.45 o                         
   6   2   7          7.15         10.32         5.48 o                         
  -7   3   7          0.14         -2.57         3.86 o                         
  -6   3   7         76.62         71.85         6.09 o                         
  -5   3   7         54.40         56.25         3.29 o                         
  -4   3   7        188.00        184.53         3.40 o                         
  -3   3   7        272.48        279.99         3.49 o                         
  -2   3   7       1010.55        994.30         8.10 o                         
  -1   3   7         19.21         17.53         1.09 o                         
   0   3   7        214.66        182.98         3.19 o                         
   1   3   7        110.44        116.67         3.15 o                         
   2   3   7        118.20        125.25         3.98 o                         
   3   3   7        250.40        254.37         5.39 o                         
   4   3   7          1.06         -2.16         2.16 o                         
   5   3   7          2.86          4.83         4.40 o                         
   6   3   7          4.34         10.34         5.45 o                         
  -7   4   7         12.58         11.14         5.54 o                         
  -6   4   7         33.48         31.97         3.03 o                         
  -5   4   7         62.19         59.24         3.36 o                         
  -4   4   7         19.33         22.31         1.66 o                         
  -3   4   7         34.04         29.85         1.73 o                         
  -2   4   7          5.82          7.97         1.35 o                         
  -1   4   7         47.78         39.23         1.58 o                         
   0   4   7        138.10        148.98         3.19 o                         
   1   4   7         24.17         24.91         1.99 o                         
   2   4   7         78.43         82.05         3.49 o                         
   3   4   7         13.06         10.68         2.13 o                         
   4   4   7        138.24        137.96         6.37 o                         
   5   4   7          6.72          9.29         3.82 o                         
   6   4   7          0.04         -0.83         6.11 o                         
  -7   5   7          0.47         -3.46         4.28 o                         
  -6   5   7          3.45          4.15         3.13 o                         
  -5   5   7        106.05        116.10         5.39 o                         
  -4   5   7        155.74        166.06         3.63 o                         
  -3   5   7          0.03         -0.65         1.28 o                         
  -2   5   7          0.07         -0.68         1.02 o                         
  -1   5   7          1.80          1.86         0.92 o                         
   0   5   7         63.10         63.71         2.43 o                         
   1   5   7          2.80          0.84         1.58 o                         
   2   5   7         65.67         60.32         3.02 o                         
   3   5   7         84.03         81.43         4.14 o                         
   4   5   7        129.96        135.55         7.55 o                         
   5   5   7          2.48          3.90         3.76 o                         
   6   5   7          4.96          3.95         4.33 o                         
  -6   6   7          0.24          0.65         2.31 o                         
  -5   6   7          0.31          0.27         2.63 o                         
  -4   6   7        152.62        161.99         4.42 o                         
  -3   6   7         99.55         88.32         3.67 o                         
  -2   6   7          0.70          3.34         1.30 o                         
  -1   6   7         17.16         13.20         1.20 o                         
   0   6   7         57.69         62.86         2.70 o                         
   1   6   7         13.42         11.66         1.75 o                         
   2   6   7          0.69          0.10         1.07 o                         
   3   6   7         32.69         33.87         3.38 o                         
   4   6   7         96.01         93.75         7.37 o                         
   5   6   7         11.09          6.57         4.79 o                         
   6   6   7          0.01         -2.57         9.64 o                         
  -6   7   7          0.07         -2.35         2.35 o                         
  -5   7   7         22.83         32.51         3.73 o                         
  -4   7   7         58.65         65.93         2.69 o                         
  -3   7   7         13.51         14.49         2.15 o                         
  -2   7   7        177.48        190.60         4.60 o                         
  -1   7   7          0.02         -0.77         0.77 o                         
   0   7   7        204.42        209.67         4.57 o                         
   1   7   7          4.81          6.03         1.88 o                         
   2   7   7        115.89        115.25         6.28 o                         
   3   7   7          0.28         -1.54         1.54 o                         
   4   7   7         33.51         28.70         4.11 o                         
   5   7   7          1.26         -3.66         3.66 o                         
  -6   8   7          2.35         -2.16         3.66 o                         
  -5   8   7         24.24         22.06         3.53 o                         
  -4   8   7        122.85        134.32         5.08 o                         
  -3   8   7          0.44         -1.50         1.79 o                         
  -2   8   7          1.06          1.73         1.88 o                         
  -1   8   7        119.90        115.09         2.84 o                         
   0   8   7         75.20         75.45         3.57 o                         
   1   8   7         13.10         11.43         2.00 o                         
   2   8   7          4.89          4.00         1.70 o                         
   3   8   7         44.76         44.69         3.82 o                         
   4   8   7        114.82        121.01        10.47 o                         
   5   8   7          3.56         -4.33         4.33 o                         
  -6   9   7          3.74          2.34         3.50 o                         
  -5   9   7          0.13         -1.55         2.38 o                         
  -4   9   7          0.00         -0.60         2.28 o                         
  -3   9   7          5.30          6.29         2.24 o                         
  -2   9   7        400.42        377.99         7.36 o                         
  -1   9   7          3.38          1.59         1.51 o                         
   0   9   7        105.14        109.38         4.31 o                         
   1   9   7         20.02         23.11         1.72 o                         
   2   9   7        272.53        287.43         7.37 o                         
   3   9   7        172.57        188.23         8.64 o                         
   4   9   7         48.10         46.85         5.68 o                         
   5   9   7          4.80          7.33         5.09 o                         
  -6  10   7          1.69          8.49         5.42 o                         
  -5  10   7          6.92          9.66         3.50 o                         
  -4  10   7          9.60          9.31         2.89 o                         
  -3  10   7         59.74         54.91         4.16 o                         
  -2  10   7          7.25          5.85         2.23 o                         
  -1  10   7         30.61         30.99         2.64 o                         
   0  10   7         21.21         24.80         2.63 o                         
   1  10   7         59.11         53.23         3.36 o                         
   2  10   7         78.00         81.89         5.38 o                         
   3  10   7          5.84          8.92         3.34 o                         
   4  10   7          1.13          4.33         4.24 o                         
   5  10   7          8.52         14.09         5.14 o                         
  -5  11   7         14.65         15.82         4.15 o                         
  -4  11   7          5.33          7.26         3.35 o                         
  -3  11   7         10.42         13.23         3.02 o                         
  -2  11   7        131.40        129.26         6.13 o                         
  -1  11   7          1.59          2.18         1.96 o                         
   0  11   7          0.31         -0.35         1.90 o                         
   1  11   7        161.99        171.78         6.78 o                         
   2  11   7         79.88         78.75         5.55 o                         
   3  11   7         19.03         11.24         3.91 o                         
   4  11   7          5.23          2.17         4.39 o                         
  -5  12   7          6.52          5.24         5.38 o                         
  -4  12   7          0.95         -1.97         3.43 o                         
  -3  12   7         23.59         22.03         3.45 o                         
  -2  12   7          0.06         -3.09         3.09 o                         
  -1  12   7         42.54         40.31         3.24 o                         
   0  12   7          8.24          2.96         2.27 o                         
   1  12   7         10.77         14.33         3.04 o                         
   2  12   7         86.32         73.41         5.55 o                         
   3  12   7          8.66          9.85         4.43 o                         
   4  12   7          7.77          6.90         6.53 o                         
  -4  13   7          0.04         -3.73         3.73 o                         
  -3  13   7          0.58          2.95         3.24 o                         
  -2  13   7          0.52         -1.00         3.24 o                         
  -1  13   7         23.88         19.95         3.51 o                         
   0  13   7        200.25        229.93         6.17 o                         
   1  13   7          0.03         -2.02         2.90 o                         
   2  13   7          3.52         -1.33         2.92 o                         
   3  13   7          1.89         -2.57         4.06 o                         
   4  13   7         11.33          8.09         8.40 o                         
  -4  14   7          3.86         -0.62         3.84 o                         
  -3  14   7          8.92          4.38         3.66 o                         
  -2  14   7         15.31         19.61         3.93 o                         
  -1  14   7          8.16          9.64         3.60 o                         
   0  14   7          1.59         -1.17         3.32 o                         
   1  14   7         53.80         49.85         5.49 o                         
   2  14   7          0.04         -5.09         6.35 o                         
   3  14   7          4.17          4.14         4.16 o                         
  -3  15   7          0.01         -0.05         3.88 o                         
  -2  15   7          1.37         -3.43         3.47 o                         
  -1  15   7         11.49         -0.31         4.36 o                         
   0  15   7          2.15         -1.32         4.59 o                         
   1  15   7         33.99         29.32         5.51 o                         
   2  15   7          0.64         -1.80         3.44 o                         
  -2  16   7          7.26         -1.54         5.58 o                         
  -1  16   7          2.21          1.38         4.09 o                         
   0  16   7          3.13          1.34         5.17 o                         
   1  16   7         16.31         20.26         5.68 o                         
   2  16   7          0.12          4.00         8.45 o                         
  -1  17   7          4.74         -5.30         7.34 o                         
   0  17   7         62.96         67.67        12.83 o                         
  -6   0   8         10.72          5.62         3.19 o                         
  -4   0   8         58.72         62.37         4.44 o                         
  -2   0   8         40.61         35.40         2.12 o                         
   0   0   8         17.44          6.64         1.43 o                         
   2   0   8        264.01        293.79         7.53 o                         
   4   0   8         25.31         21.88         5.03 o                         
   6   0   8          1.27          1.59         8.75 o                         
  -7   1   8          9.84          0.89         4.92 o                         
  -6   1   8         14.02         10.68         2.16 o                         
  -5   1   8          4.76          6.16         1.77 o                         
  -4   1   8         63.50         64.23         2.71 o                         
  -3   1   8        108.04         99.83         1.94 o                         
  -2   1   8        529.39        508.45         5.57 o                         
  -1   1   8        132.65        126.66         2.36 o                         
   0   1   8        520.37        559.15         5.30 o                         
   1   1   8        301.32        326.24         4.88 o                         
   2   1   8        347.34        355.65         6.23 o                         
   3   1   8        108.35        103.88         4.15 o                         
   4   1   8         44.27         37.80         4.30 o                         
   5   1   8          3.11         -0.12        11.93 o                         
   6   1   8         29.15         38.57        11.18 o                         
  -7   2   8          5.19          4.67         5.39 o                         
  -6   2   8          1.93         -0.19         1.96 o                         
  -5   2   8         53.72         62.45         3.95 o                         
  -4   2   8          0.41          0.27         1.02 o                         
  -3   2   8        279.18        280.01         4.36 o                         
  -2   2   8        280.14        290.62         4.13 o                         
  -1   2   8       1584.09       1664.64        10.41 o                         
   0   2   8         57.06         46.09         1.86 o                         
   1   2   8          1.23          1.68         1.29 o                         
   2   2   8        318.07        360.79         6.47 o                         
   3   2   8         62.99         67.67         3.45 o                         
   4   2   8         18.45         15.37         3.09 o                         
   5   2   8          2.74         -1.82         4.47 o                         
   6   2   8         13.74         21.12        13.11 o                         
  -7   3   8          1.81         -0.12         4.99 o                         
  -6   3   8          0.73          1.30         2.31 o                         
  -5   3   8         75.45         65.53         3.32 o                         
  -4   3   8         84.15         82.64         2.66 o                         
  -3   3   8          7.77          8.26         1.44 o                         
  -2   3   8        220.64        259.79         4.18 o                         
  -1   3   8        487.65        511.56         5.19 o                         
   0   3   8         40.18         36.87         1.82 o                         
   1   3   8       1174.13       1310.37        12.44 o                         
   2   3   8          2.46          3.19         1.72 o                         
   3   3   8          7.49          2.31         1.82 o                         
   4   3   8         90.81         73.06         4.74 o                         
   5   3   8          0.02         -5.28         5.28 o                         
   6   3   8         12.52         21.26         8.39 o                         
  -6   4   8          3.56         -0.53         2.27 o                         
  -5   4   8          0.20          1.74         1.88 o                         
  -4   4   8         28.27         20.36         1.64 o                         
  -3   4   8         42.80         40.77         2.00 o                         
  -2   4   8         12.73          5.91         1.73 o                         
  -1   4   8         15.20         11.02         1.36 o                         
   0   4   8          4.01          2.54         1.54 o                         
   1   4   8         93.21         99.97         3.70 o                         
   2   4   8         31.57         28.51         2.49 o                         
   3   4   8          0.05         -0.22         1.68 o                         
   4   4   8         46.67         33.63         4.78 o                         
   5   4   8         25.48         27.34         4.90 o                         
   6   4   8          8.05         10.18        12.10 o                         
  -6   5   8          0.03          1.44         2.40 o                         
  -5   5   8         66.64         64.33         4.82 o                         
  -4   5   8        204.69        220.41         4.69 o                         
  -3   5   8         73.92         68.27         3.23 o                         
  -2   5   8          0.65          2.98         1.59 o                         
  -1   5   8        113.68        117.39         2.53 o                         
   0   5   8        191.44        232.76         5.44 o                         
   1   5   8          0.18          0.97         1.82 o                         
   2   5   8          0.01         -1.67         1.67 o                         
   3   5   8        449.33        478.81        12.63 o                         
   4   5   8        110.29        113.68         6.73 o                         
   5   5   8         15.28         18.96         4.58 o                         
  -6   6   8          0.69         -1.29         2.47 o                         
  -5   6   8         40.85         40.24         4.03 o                         
  -4   6   8        103.04         86.48         2.77 o                         
  -3   6   8        694.41        746.39         9.76 o                         
  -2   6   8        377.04        375.29         8.13 o                         
  -1   6   8         11.85          9.33         0.97 o                         
   0   6   8         89.20        116.32         4.65 o                         
   1   6   8         21.60         22.16         2.54 o                         
   2   6   8         47.40         54.96         3.36 o                         
   3   6   8        179.27        196.01         6.03 o                         
   4   6   8          7.08          6.56         3.87 o                         
   5   6   8          7.16          6.45         3.71 o                         
  -6   7   8          0.25         -1.78         3.62 o                         
  -5   7   8         26.53         18.24         3.25 o                         
  -4   7   8         42.98         40.56         3.33 o                         
  -3   7   8          0.41          2.09         1.57 o                         
  -2   7   8         97.44         87.16         4.73 o                         
  -1   7   8         46.11         42.55         2.00 o                         
   0   7   8        142.47        157.69         4.27 o                         
   1   7   8        412.12        430.54         6.93 o                         
   2   7   8         22.52         26.11         2.55 o                         
   3   7   8        229.49        204.98         9.82 o                         
   4   7   8         72.06         77.38         6.52 o                         
   5   7   8          0.04          1.68         3.69 o                         
  -6   8   8          8.01          8.20         3.51 o                         
  -5   8   8          0.87          0.68         2.82 o                         
  -4   8   8         41.43         39.89         3.78 o                         
  -3   8   8        208.63        226.15         6.89 o                         
  -2   8   8        199.20        197.63         4.91 o                         
  -1   8   8          4.85          6.62         1.07 o                         
   0   8   8         93.56         94.10         3.68 o                         
   1   8   8         42.35         36.88         2.85 o                         
   2   8   8          0.58          0.01         1.88 o                         
   3   8   8         23.60         26.16         3.93 o                         
   4   8   8         80.91         87.35         7.32 o                         
   5   8   8         14.13         19.83         5.52 o                         
  -6   9   8          2.91         -3.10         3.33 o                         
  -5   9   8         44.69         37.66         4.42 o                         
  -4   9   8        107.28        121.43         6.04 o                         
  -3   9   8        588.52        600.44        10.81 o                         
  -2   9   8         41.35         36.63         3.29 o                         
  -1   9   8        282.15        302.08         5.64 o                         
   0   9   8          0.79         -1.81         1.81 o                         
   1   9   8         52.40         48.03         2.83 o                         
   2   9   8          7.40          3.43         2.89 o                         
   3   9   8          1.58         -0.39         2.92 o                         
   4   9   8          1.26          3.40         3.97 o                         
   5   9   8          1.53          0.27         4.60 o                         
  -5  10   8          3.40          1.79         3.91 o                         
  -4  10   8          0.96          1.78         4.58 o                         
  -3  10   8          3.98          2.13         2.72 o                         
  -2  10   8         59.31         64.88         3.94 o                         
  -1  10   8          0.46         -1.82         1.82 o                         
   0  10   8        144.77        147.34         4.82 o                         
   1  10   8        174.37        167.93         5.36 o                         
   2  10   8         10.35         12.42         3.60 o                         
   3  10   8         10.74          8.36         3.80 o                         
   4  10   8         14.52         -0.79         4.34 o                         
  -5  11   8          3.98         13.49         4.26 o                         
  -4  11   8          4.33          1.39         2.66 o                         
  -3  11   8         20.29         19.62         3.28 o                         
  -2  11   8        221.22        243.15         7.25 o                         
  -1  11   8          7.24          8.29         3.06 o                         
   0  11   8         41.84         38.96         3.09 o                         
   1  11   8         25.87         22.79         2.77 o                         
   2  11   8         60.04         58.95         5.78 o                         
   3  11   8          0.00         -3.27         3.27 o                         
   4  11   8         69.45         78.76         7.83 o                         
  -5  12   8          4.41          4.04         3.78 o                         
  -4  12   8         19.78         16.56         4.99 o                         
  -3  12   8         19.88         21.79         3.74 o                         
  -2  12   8         49.02         43.90         4.50 o                         
  -1  12   8          6.90          4.75         2.92 o                         
   0  12   8         46.31         40.87         3.40 o                         
   1  12   8          5.00         -3.16         3.20 o                         
   2  12   8          4.22          3.68         3.47 o                         
   3  12   8          1.62          1.78         3.52 o                         
   4  12   8          1.49          6.38         5.03 o                         
  -4  13   8          0.26          0.34         3.73 o                         
  -3  13   8         15.87         13.12         5.50 o                         
  -2  13   8          2.36          3.59         3.35 o                         
  -1  13   8        216.44        245.41         8.24 o                         
   0  13   8          2.15          4.84         3.03 o                         
   1  13   8         27.50         31.97         4.53 o                         
   2  13   8          0.01         -1.47         3.41 o                         
   3  13   8         10.09         18.84         6.75 o                         
  -4  14   8          0.11         -2.40         3.71 o                         
  -3  14   8          4.49          3.42         3.81 o                         
  -2  14   8          0.33         -2.92         2.92 o                         
  -1  14   8          6.18          8.05         3.24 o                         
   0  14   8          0.19         -2.01         3.06 o                         
   1  14   8          2.51          1.54         3.65 o                         
   2  14   8          7.65          1.48         4.16 o                         
   3  14   8          1.02         -4.42         5.15 o                         
  -3  15   8         12.86         11.43         4.84 o                         
  -2  15   8         10.85          5.48         3.67 o                         
  -1  15   8         10.77          5.98         5.11 o                         
   0  15   8          9.02          3.95         3.96 o                         
   1  15   8          2.89         -4.90         4.92 o                         
   2  15   8         11.25          9.83         4.76 o                         
  -2  16   8          5.41         -4.44         4.48 o                         
  -1  16   8          2.04         -0.84         4.21 o                         
   0  16   8         11.44         14.35         5.52 o                         
   1  16   8          5.35         -4.17         4.17 o                         
  -7   0   9          3.06          2.19         8.55 o                         
  -5   0   9          8.19          6.36         2.68 o                         
  -3   0   9         14.48          8.83         1.71 o                         
  -1   0   9        292.87        330.51         6.02 o                         
   1   0   9         22.06         18.61         2.92 o                         
   3   0   9        236.82        238.21         9.67 o                         
   5   0   9          3.23         23.66        13.52 o                         
  -7   1   9         13.94          4.88         4.84 o                         
  -6   1   9         11.98          6.41         2.97 o                         
  -5   1   9         10.59          5.65         2.17 o                         
  -4   1   9          1.77         -0.10         1.04 o                         
  -3   1   9         98.57        106.20         2.89 o                         
  -2   1   9         40.12         54.15         2.31 o                         
  -1   1   9         10.73          9.78         1.37 o                         
   0   1   9         38.30         29.27         2.06 o                         
   1   1   9        140.49        140.00         4.04 o                         
   2   1   9        559.19        570.51         8.75 o                         
   3   1   9         29.03         29.17         2.98 o                         
   4   1   9          1.39         -0.69         3.62 o                         
   5   1   9         13.24         11.55        11.02 o                         
  -7   2   9          0.84          1.99         6.92 o                         
  -6   2   9         18.82         18.81         3.02 o                         
  -5   2   9         42.06         43.49         3.31 o                         
  -4   2   9        338.54        341.44         5.65 o                         
  -3   2   9          2.98          4.57         1.51 o                         
  -2   2   9         93.81         85.67         2.88 o                         
  -1   2   9        113.79        122.55         2.89 o                         
   0   2   9          0.01          0.96         1.37 o                         
   1   2   9         25.21         26.66         2.59 o                         
   2   2   9        403.61        408.25         7.76 o                         
   3   2   9         93.30         92.30         4.26 o                         
   4   2   9         47.93         45.52         7.73 o                         
   5   2   9          0.11         -5.41         5.41 o                         
  -6   3   9          3.59          2.73         2.56 o                         
  -5   3   9         81.15        104.55         4.61 o                         
  -4   3   9          4.24          1.94         1.44 o                         
  -3   3   9        145.56        142.44         3.71 o                         
  -2   3   9        102.91        108.52         3.15 o                         
  -1   3   9         21.46         18.22         1.56 o                         
   0   3   9        490.88        460.59         6.82 o                         
   1   3   9        454.40        457.39         7.99 o                         
   2   3   9         20.96         23.28         2.73 o                         
   3   3   9         49.43         47.98         3.65 o                         
   4   3   9         10.53          3.97         4.78 o                         
   5   3   9          8.09          4.35         6.43 o                         
  -6   4   9          3.05          0.16         2.67 o                         
  -5   4   9          7.76          6.81         2.61 o                         
  -4   4   9         74.32         70.61         2.94 o                         
  -3   4   9         84.94         89.04         3.47 o                         
  -2   4   9         95.88         82.18         3.62 o                         
  -1   4   9        123.43        133.84         3.31 o                         
   0   4   9         33.51         28.81         2.29 o                         
   1   4   9        228.00        244.54         5.87 o                         
   2   4   9         25.48         22.24         3.10 o                         
   3   4   9        578.00        599.37        10.39 o                         
   4   4   9          0.31         -0.03         3.91 o                         
   5   4   9          0.01         -4.11         4.86 o                         
  -6   5   9          8.52          5.63         2.73 o                         
  -5   5   9         25.37         28.38         3.68 o                         
  -4   5   9          0.14         -1.22         1.22 o                         
  -3   5   9         13.06         17.53         2.16 o                         
  -2   5   9         33.94         40.34         2.96 o                         
  -1   5   9         89.77         98.01         4.08 o                         
   0   5   9          1.65          2.36         1.86 o                         
   1   5   9          4.39          3.06         2.04 o                         
   2   5   9         82.84         87.24         5.24 o                         
   3   5   9        254.30        261.46         8.79 o                         
   4   5   9          0.19          0.31         4.85 o                         
   5   5   9          2.32          0.52         4.04 o                         
  -6   6   9          1.38          0.19         2.92 o                         
  -5   6   9         31.98         39.13         4.18 o                         
  -4   6   9         22.93         24.21         3.33 o                         
  -3   6   9        300.68        312.74         6.53 o                         
  -2   6   9        408.62        410.84         6.88 o                         
  -1   6   9          0.00         -0.88         0.88 o                         
   0   6   9         30.16         37.25         3.03 o                         
   1   6   9        249.05        250.55         6.33 o                         
   2   6   9         37.76         39.20         3.30 o                         
   3   6   9        370.81        387.30        14.30 o                         
   4   6   9          2.17          0.60         3.38 o                         
   5   6   9          0.67         -3.23         4.27 o                         
  -6   7   9          7.86          5.34         3.16 o                         
  -5   7   9          6.99          6.59         3.36 o                         
  -4   7   9          0.80         -0.72         2.25 o                         
  -3   7   9         56.97         52.52         3.68 o                         
  -2   7   9         31.77         33.54         2.52 o                         
  -1   7   9         22.20         17.35         1.31 o                         
   0   7   9        252.35        230.65         5.06 o                         
   1   7   9         40.01         39.78         3.11 o                         
   2   7   9         62.82         64.50         4.72 o                         
   3   7   9         17.16         18.64         4.10 o                         
   4   7   9         12.76          1.89         5.46 o                         
   5   7   9          2.06          4.33         3.77 o                         
  -6   8   9          0.42          2.22         4.22 o                         
  -5   8   9          0.06         -2.75         2.98 o                         
  -4   8   9         49.11         56.39         4.45 o                         
  -3   8   9         46.05         43.56         3.47 o                         
  -2   8   9         45.02         43.52         3.02 o                         
  -1   8   9         35.86         31.84         2.48 o                         
   0   8   9        199.34        197.29         6.01 o                         
   1   8   9          0.19          0.90         1.88 o                         
   2   8   9         27.90         26.86         2.46 o                         
   3   8   9        188.68        204.10         7.55 o                         
   4   8   9          2.45          1.66         3.80 o                         
   5   8   9          0.62         -2.70         5.44 o                         
  -5   9   9         26.74         31.42         4.36 o                         
  -4   9   9         25.44         29.71         3.90 o                         
  -3   9   9         50.56         54.08         4.50 o                         
  -2   9   9          4.17          4.27         2.36 o                         
  -1   9   9          9.23          8.37         1.82 o                         
   0   9   9         23.89         29.49         3.90 o                         
   1   9   9          6.95          1.04         2.09 o                         
   2   9   9          1.54         -2.17         2.84 o                         
   3   9   9          3.20          4.09         3.24 o                         
   4   9   9         51.08         48.66         6.53 o                         
  -5  10   9         13.87         10.40         3.93 o                         
  -4  10   9         32.65         38.96         5.07 o                         
  -3  10   9         21.57         20.84         3.58 o                         
  -2  10   9        231.51        255.41         7.54 o                         
  -1  10   9        153.33        172.52         6.06 o                         
   0  10   9          7.02          8.63         3.34 o                         
   1  10   9         67.08         74.14         3.98 o                         
   2  10   9         17.18         13.04         3.43 o                         
   3  10   9          9.04          9.91         3.91 o                         
   4  10   9          0.13          3.76         4.40 o                         
  -5  11   9         46.31         60.11         6.07 o                         
  -4  11   9          0.10          2.03         3.20 o                         
  -3  11   9          1.69          2.80         2.92 o                         
  -2  11   9          5.33          5.62         2.79 o                         
  -1  11   9        260.18        283.78         7.93 o                         
   0  11   9         47.89         49.92         3.96 o                         
   1  11   9         37.44         41.17         3.52 o                         
   2  11   9          5.07         -0.25         3.37 o                         
   3  11   9          8.63          1.15         4.39 o                         
   4  11   9         26.71         21.87         5.38 o                         
  -4  12   9          0.03         -3.42         3.42 o                         
  -3  12   9          6.17          6.63         3.38 o                         
  -2  12   9         29.50         29.99         4.37 o                         
  -1  12   9          0.01          2.76         2.87 o                         
   0  12   9         15.39          9.13         2.86 o                         
   1  12   9          0.01         -2.53         2.53 o                         
   2  12   9         68.39         64.84         5.78 o                         
   3  12   9         19.46         14.44         5.23 o                         
  -4  13   9          6.38          5.26         4.16 o                         
  -3  13   9          7.51          9.80         4.04 o                         
  -2  13   9         39.32         44.66         4.65 o                         
  -1  13   9          0.23         -3.10         3.10 o                         
   0  13   9         15.99         12.70         4.76 o                         
   1  13   9         16.30         15.38         4.04 o                         
   2  13   9          0.63         -2.70         3.40 o                         
   3  13   9          4.84          8.67         6.37 o                         
  -3  14   9          3.82          0.19         3.86 o                         
  -2  14   9          0.04         -2.89         3.01 o                         
  -1  14   9         12.02         11.59         4.29 o                         
   0  14   9          0.21         -4.54         4.54 o                         
   1  14   9          0.75         -7.13         7.13 o                         
   2  14   9          9.03          4.75         4.55 o                         
  -3  15   9          0.83         11.53        12.92 o                         
  -2  15   9         15.42         12.30         4.63 o                         
  -1  15   9        104.68        121.20        10.80 o                         
   0  15   9         21.20         17.84         5.50 o                         
   1  15   9          5.02          1.98         5.17 o                         
  -1  16   9          5.20          8.06         4.93 o                         
   0  16   9          0.25         -4.66         4.66 o                         
  -6   0  10         48.54         58.07         5.53 o                         
  -4   0  10        271.30        283.34         7.34 o                         
  -2   0  10        527.98        582.01         8.85 o                         
   0   0  10        568.87        572.24        11.00 o                         
   2   0  10        526.57        517.51        13.94 o                         
   4   0  10         19.11          7.92         7.19 o                         
  -6   1  10          0.22         -2.21         2.21 o                         
  -5   1  10          0.18          0.05         2.03 o                         
  -4   1  10          0.10         -1.21         1.83 o                         
  -3   1  10         85.77         98.29         3.10 o                         
  -2   1  10         77.56         67.83         2.61 o                         
  -1   1  10          5.05          4.03         1.37 o                         
   0   1  10         14.02         13.34         1.97 o                         
   1   1  10          8.29          8.75         2.29 o                         
   2   1  10         43.38         36.97         3.51 o                         
   3   1  10          0.94         -0.40         2.69 o                         
   4   1  10          3.71         -3.54         5.83 o                         
   5   1  10         31.45         50.60        11.25 o                         
  -6   2  10          0.51          0.00         2.59 o                         
  -5   2  10         31.25         35.07         3.23 o                         
  -4   2  10         26.96         29.00         2.81 o                         
  -3   2  10         63.42         59.85         2.63 o                         
  -2   2  10        151.02        156.64         3.75 o                         
  -1   2  10        158.14        168.57         3.93 o                         
   0   2  10         28.02         25.43         2.30 o                         
   1   2  10          8.09          7.03         2.08 o                         
   2   2  10         32.83         28.71         3.49 o                         
   3   2  10         11.99          1.87         2.32 o                         
   4   2  10          2.20         -0.30         4.09 o                         
   5   2  10         15.07         16.50         7.33 o                         
  -6   3  10         32.44         36.62         3.79 o                         
  -5   3  10         42.38         50.68         4.10 o                         
  -4   3  10         53.81         52.53         2.94 o                         
  -3   3  10         14.98         13.22         1.80 o                         
  -2   3  10          4.44          4.26         1.51 o                         
  -1   3  10          9.70         12.39         1.71 o                         
   0   3  10         24.45         19.72         2.17 o                         
   1   3  10         16.90         20.84         2.72 o                         
   2   3  10        222.16        230.76         7.34 o                         
   3   3  10         20.00         10.70         3.33 o                         
   4   3  10         92.87         81.23         8.16 o                         
   5   3  10          6.32          4.81         6.93 o                         
  -6   4  10         52.03         50.98         4.71 o                         
  -5   4  10         25.46         26.96         3.48 o                         
  -4   4  10         45.66         54.21         2.99 o                         
  -3   4  10         77.28         74.40         3.58 o                         
  -2   4  10          1.86         -0.91         1.25 o                         
  -1   4  10         74.72         64.07         2.89 o                         
   0   4  10        179.63        198.83         5.59 o                         
   1   4  10        124.66         97.68         4.88 o                         
   2   4  10          5.76          4.88         2.68 o                         
   3   4  10        118.38        131.54         7.16 o                         
   4   4  10          1.75         -3.69         3.69 o                         
   5   4  10          7.49         18.94         6.13 o                         
  -6   5  10          8.82         11.81         3.46 o                         
  -5   5  10          1.35         -2.26         2.26 o                         
  -4   5  10         14.11         17.72         3.10 o                         
  -3   5  10         13.88          8.11         2.06 o                         
  -2   5  10         72.56         62.70         3.89 o                         
  -1   5  10         41.87         42.11         2.46 o                         
   0   5  10        544.73        569.58         9.40 o                         
   1   5  10          0.84         -2.00         2.00 o                         
   2   5  10          2.31         -1.95         2.41 o                         
   3   5  10         24.87         25.88         4.13 o                         
   4   5  10         10.34          8.12         5.04 o                         
   5   5  10          0.06          4.81         4.54 o                         
  -6   6  10          3.15         -2.87         2.87 o                         
  -5   6  10          0.06          0.70         3.13 o                         
  -4   6  10         78.98         78.67         4.77 o                         
  -3   6  10        163.60        176.02         5.31 o                         
  -2   6  10         84.59         76.03         4.09 o                         
  -1   6  10          0.30         -0.84         2.13 o                         
   0   6  10         81.48         88.63         5.25 o                         
   1   6  10        189.02        196.53         7.06 o                         
   2   6  10         37.95         39.69         4.36 o                         
   3   6  10        186.09        160.41         8.07 o                         
   4   6  10          3.99          0.19         3.87 o                         
   5   6  10         14.21          6.32         4.87 o                         
  -6   7  10          0.54         -3.32         3.32 o                         
  -5   7  10          9.07         15.43         3.52 o                         
  -4   7  10         56.44         53.47         4.23 o                         
  -3   7  10         76.78         80.41         4.40 o                         
  -2   7  10         50.78         48.58         2.68 o                         
  -1   7  10         10.03          8.47         1.58 o                         
   0   7  10        100.63        116.67         4.71 o                         
   1   7  10         63.70         67.48         4.56 o                         
   2   7  10         27.72         27.01         4.42 o                         
   3   7  10          8.39          8.28         3.35 o                         
   4   7  10          2.92          1.00         4.11 o                         
  -6   8  10          1.90         -4.22         4.96 o                         
  -5   8  10         11.40          7.35         3.23 o                         
  -4   8  10         25.17         42.49         5.16 o                         
  -3   8  10        153.49        156.12         7.13 o                         
  -2   8  10         74.38         81.85         4.27 o                         
  -1   8  10         41.75         35.29         3.23 o                         
   0   8  10         34.88         31.49         3.18 o                         
   1   8  10         48.40         45.25         4.04 o                         
   2   8  10         28.93         26.81         4.01 o                         
   3   8  10        161.11        167.85         7.64 o                         
   4   8  10          0.43         -2.59         5.35 o                         
  -5   9  10         20.93         10.73         3.68 o                         
  -4   9  10          0.35          1.42         3.51 o                         
  -3   9  10         56.48         40.44         4.27 o                         
  -2   9  10          7.61          2.30         2.16 o                         
  -1   9  10          4.90          5.02         1.96 o                         
   0   9  10        218.59        231.54         6.22 o                         
   1   9  10         52.80         46.70         4.04 o                         
   2   9  10          3.56          2.00         2.96 o                         
   3   9  10          4.38          4.34         4.09 o                         
   4   9  10          2.82         -4.28         4.28 o                         
  -5  10  10          0.59         -5.47         5.47 o                         
  -4  10  10         33.83         35.70         5.11 o                         
  -3  10  10          3.54          2.49         2.93 o                         
  -2  10  10          5.35          2.60         3.09 o                         
  -1  10  10         33.66         29.57         3.95 o                         
   0  10  10          1.66         -0.16         2.35 o                         
   1  10  10          0.71          1.85         2.32 o                         
   2  10  10          5.90          2.49         3.46 o                         
   3  10  10          1.61          1.53         4.09 o                         
   4  10  10          2.19         -2.59         4.49 o                         
  -5  11  10         17.82         19.24         4.70 o                         
  -4  11  10         22.60         15.65         4.80 o                         
  -3  11  10          0.15         -3.12         3.12 o                         
  -2  11  10         79.14         83.32         5.42 o                         
  -1  11  10         32.15         30.53         4.71 o                         
   0  11  10         93.49         90.59         4.75 o                         
   1  11  10          3.60         -2.13         3.24 o                         
   2  11  10          7.43         16.34         4.28 o                         
   3  11  10          6.53          2.87         5.97 o                         
  -4  12  10          0.08         -1.72         4.32 o                         
  -3  12  10          0.48         -2.87         2.87 o                         
  -2  12  10          0.47          2.00         2.89 o                         
  -1  12  10         49.92         63.58         5.28 o                         
   0  12  10         15.83         15.34         3.49 o                         
   1  12  10          2.85          2.27         4.00 o                         
   2  12  10          6.45          0.86         3.93 o                         
   3  12  10          3.59          2.35         4.24 o                         
  -4  13  10          2.85          7.86         4.60 o                         
  -3  13  10         21.61         27.10         5.22 o                         
  -2  13  10          3.32          4.96         3.52 o                         
  -1  13  10          0.08         -3.13         3.13 o                         
   0  13  10          0.00          0.88         3.61 o                         
   1  13  10          7.52          5.69         4.23 o                         
   2  13  10          6.85          4.91         4.04 o                         
  -3  14  10          5.72         -2.33         3.85 o                         
  -2  14  10          0.17         -0.41         3.57 o                         
  -1  14  10         20.16         17.98         4.82 o                         
   0  14  10          4.99          6.28         4.21 o                         
   1  14  10          5.49         -4.23         4.23 o                         
   2  14  10          7.47          1.29         5.79 o                         
  -2  15  10          3.96         -3.32         4.28 o                         
  -1  15  10          0.03          4.15         4.59 o                         
   0  15  10          0.49         -0.90         3.77 o                         
   1  15  10          1.93          0.90        10.21 o                         
  -5   0  11        170.95        174.79         8.22 o                         
  -3   0  11         16.89         17.63         3.13 o                         
  -1   0  11         22.93         22.07         3.07 o                         
   1   0  11        285.84        314.97        10.97 o                         
   3   0  11         46.98         41.63         7.13 o                         
   5   0  11          0.12          3.78        10.14 o                         
  -6   1  11          5.15          3.98         2.69 o                         
  -5   1  11        157.65        191.92         6.12 o                         
  -4   1  11         22.51         24.34         2.88 o                         
  -3   1  11         86.11         95.60         3.35 o                         
  -2   1  11         85.58         86.60         3.28 o                         
  -1   1  11          8.21          5.80         1.61 o                         
   0   1  11         16.76         14.95         2.40 o                         
   1   1  11        813.12        843.98        12.58 o                         
   2   1  11        475.88        478.83        11.55 o                         
   3   1  11         30.32         32.91         4.85 o                         
   4   1  11          0.20         -4.52         4.52 o                         
   5   1  11         23.86         23.12         8.77 o                         
  -6   2  11          0.02         -2.48         2.48 o                         
  -5   2  11          2.35          5.57         2.57 o                         
  -4   2  11         84.83         84.46         4.88 o                         
  -3   2  11          0.98          0.28         1.46 o                         
  -2   2  11          1.94          4.72         1.93 o                         
  -1   2  11          3.85          2.53         1.66 o                         
   0   2  11         27.56         26.44         2.50 o                         
   1   2  11         66.19         55.26         4.04 o                         
   2   2  11         90.96         92.96         5.97 o                         
   3   2  11         12.69          6.74         3.66 o                         
   4   2  11         12.60         25.64         7.54 o                         
   5   2  11          0.11          5.27         7.36 o                         
  -6   3  11         10.23          5.18         2.92 o                         
  -5   3  11         10.64          5.13         2.88 o                         
  -4   3  11          1.62          3.50         1.91 o                         
  -3   3  11        253.23        274.97         6.19 o                         
  -2   3  11          0.02         -1.68         1.68 o                         
  -1   3  11         42.23         46.58         2.75 o                         
   0   3  11        540.37        542.23         8.70 o                         
   1   3  11         37.99         34.71         3.50 o                         
   2   3  11        158.24        145.65         6.50 o                         
   3   3  11          4.13          2.12         3.41 o                         
   4   3  11          0.10          1.54         4.86 o                         
   5   3  11          1.68         -6.28         6.28 o                         
  -6   4  11          1.20         -1.01         2.80 o                         
  -5   4  11         23.17         28.48         3.81 o                         
  -4   4  11         46.86         43.35         3.95 o                         
  -3   4  11        141.84        153.71         5.11 o                         
  -2   4  11          7.99          6.03         1.65 o                         
  -1   4  11          3.77          4.18         1.59 o                         
   0   4  11        240.34        240.91         6.11 o                         
   1   4  11          2.46         -2.23         2.23 o                         
   2   4  11        102.52         97.85         6.01 o                         
   3   4  11          6.56          2.43         3.41 o                         
   4   4  11          1.17         -4.40         4.40 o                         
   5   4  11          1.27          2.42         5.46 o                         
  -6   5  11          0.52         -2.99         2.99 o                         
  -5   5  11         49.42         52.23         5.41 o                         
  -4   5  11         26.84         28.36         3.49 o                         
  -3   5  11          0.07         -0.74         1.89 o                         
  -2   5  11          3.11          2.09         2.84 o                         
  -1   5  11        211.80        208.55         5.05 o                         
   0   5  11          5.31          6.66         2.56 o                         
   1   5  11         73.54         58.11         4.26 o                         
   2   5  11        280.31        291.17         9.77 o                         
   3   5  11          1.90         -1.94         3.12 o                         
   4   5  11          0.58         -4.68         4.68 o                         
  -6   6  11         12.43          5.76         3.36 o                         
  -5   6  11         14.86          9.41         3.10 o                         
  -4   6  11         45.99         46.31         4.12 o                         
  -3   6  11         24.86         26.43         3.10 o                         
  -2   6  11        133.56        128.35         6.00 o                         
  -1   6  11         87.80         76.33         3.31 o                         
   0   6  11          8.33         16.23         3.19 o                         
   1   6  11         31.16         28.44         3.65 o                         
   2   6  11         73.77         66.81         5.50 o                         
   3   6  11         13.88         12.20         5.04 o                         
   4   6  11          7.88          3.90         4.23 o                         
  -5   7  11          0.05         -3.20         3.20 o                         
  -4   7  11         89.17        105.51         6.34 o                         
  -3   7  11        136.60        142.18         5.74 o                         
  -2   7  11         15.85         10.83         2.77 o                         
  -1   7  11         80.96         75.63         2.72 o                         
   0   7  11        603.82        622.04        11.39 o                         
   1   7  11         29.36         24.75         3.96 o                         
   2   7  11        176.09        186.91        14.18 o                         
   3   7  11         28.27         30.04         4.52 o                         
   4   7  11          0.70          2.77         4.67 o                         
  -5   8  11          2.38          2.64         3.39 o                         
  -4   8  11         33.18         29.17         4.18 o                         
  -3   8  11        114.94        118.02         5.38 o                         
  -2   8  11        113.34        117.98         5.27 o                         
  -1   8  11          1.94         -1.29         2.62 o                         
   0   8  11         20.42         21.01         3.49 o                         
   1   8  11        157.35        172.45         8.70 o                         
   2   8  11          3.28          5.00         2.80 o                         
   3   8  11          0.51          0.77         3.37 o                         
   4   8  11          7.27         11.26         4.24 o                         
  -5   9  11         19.10         23.46         4.26 o                         
  -4   9  11         70.18         73.20         6.58 o                         
  -3   9  11         29.29         37.07         3.78 o                         
  -2   9  11        134.07        139.54         5.55 o                         
  -1   9  11         60.67         48.98         3.48 o                         
   0   9  11         40.64         35.72         3.53 o                         
   1   9  11         85.08         91.56         6.88 o                         
   2   9  11         18.76         26.95         4.32 o                         
   3   9  11         13.63          9.38         4.08 o                         
   4   9  11          0.00         -1.99         7.46 o                         
  -5  10  11         18.70         19.44         4.58 o                         
  -4  10  11         14.51         14.01         4.35 o                         
  -3  10  11          4.84          7.76         3.13 o                         
  -2  10  11         40.06         48.33         4.98 o                         
  -1  10  11         13.94         14.78         3.45 o                         
   0  10  11          2.69          1.95         3.16 o                         
   1  10  11          0.06         -0.76         2.56 o                         
   2  10  11        156.43        181.55         9.71 o                         
   3  10  11          4.83          1.96         4.72 o                         
  -4  11  11          0.19         -3.53         3.56 o                         
  -3  11  11          4.41          0.47         3.53 o                         
  -2  11  11          1.43         -2.68         3.11 o                         
  -1  11  11          5.78          3.63         3.40 o                         
   0  11  11          0.68         -2.53         3.14 o                         
   1  11  11         10.47          8.49         3.79 o                         
   2  11  11         11.61         15.11         4.32 o                         
   3  11  11         12.08         12.01         5.01 o                         
  -4  12  11         24.01         42.69         6.56 o                         
  -3  12  11          2.53         -3.35         3.35 o                         
  -2  12  11         52.03         52.77         6.00 o                         
  -1  12  11          1.43          5.34         3.16 o                         
   0  12  11         26.61         39.70         5.92 o                         
   1  12  11          7.35          0.81         7.20 o                         
   2  12  11         10.52          6.00         3.93 o                         
  -3  13  11          3.02         -1.90         4.03 o                         
  -2  13  11         34.08         28.20         4.54 o                         
  -1  13  11         14.47         19.09         3.97 o                         
   0  13  11          4.39          1.14         4.19 o                         
   1  13  11         18.00          5.26         4.39 o                         
   2  13  11          3.93          0.97         7.37 o                         
  -2  14  11         12.22          5.51         5.52 o                         
  -1  14  11          0.01         -1.34         4.51 o                         
   0  14  11         12.22          6.79         4.97 o                         
   1  14  11          3.82         -4.43         4.43 o                         
  -6   0  12         43.74         54.42         7.47 o                         
  -4   0  12          0.46         -0.15         2.84 o                         
  -2   0  12        168.80        155.14         7.84 o                         
   0   0  12         60.90         62.66         5.60 o                         
   2   0  12        114.11        113.97        13.45 o                         
   4   0  12          0.11         -4.63        21.87 o                         
  -6   1  12          8.29         11.45         3.66 o                         
  -5   1  12          3.64          7.78         2.73 o                         
  -4   1  12         49.86         55.35         4.25 o                         
  -3   1  12         49.81         45.81         3.25 o                         
  -2   1  12          0.70          0.05         1.70 o                         
  -1   1  12        180.39        183.75         4.89 o                         
   0   1  12         78.20         73.60         4.68 o                         
   1   1  12        257.36        271.60         7.89 o                         
   2   1  12         74.58         80.40         6.02 o                         
   3   1  12         21.37         21.97         4.55 o                         
   4   1  12          0.71         -4.94         4.94 o                         
  -6   2  12          8.59          5.44         3.19 o                         
  -5   2  12         26.78         26.65         3.66 o                         
  -4   2  12          0.19          1.54         2.75 o                         
  -3   2  12          0.15         -1.97         1.97 o                         
  -2   2  12         20.10         17.69         2.41 o                         
  -1   2  12        103.68        113.52         4.24 o                         
   0   2  12         90.49         86.39         4.96 o                         
   1   2  12        101.31        102.57         5.38 o                         
   2   2  12        115.74        108.02         6.60 o                         
   3   2  12          9.65          2.23         3.60 o                         
   4   2  12          0.47         -3.89         6.65 o                         
  -6   3  12          2.66         -0.31         2.98 o                         
  -5   3  12          9.67         13.76         3.26 o                         
  -4   3  12        192.59        202.73         6.74 o                         
  -3   3  12        200.60        198.10         7.21 o                         
  -2   3  12         24.46         26.17         3.65 o                         
  -1   3  12        223.39        232.06         5.52 o                         
   0   3  12         42.20         47.75         3.70 o                         
   1   3  12        589.45        642.44        11.58 o                         
   2   3  12        144.82        125.74         8.57 o                         
   3   3  12         17.46         13.01         5.77 o                         
   4   3  12         17.29         11.97         6.38 o                         
  -6   4  12          3.99          1.65         3.70 o                         
  -5   4  12         10.87         11.21         3.19 o                         
  -4   4  12          1.66         -0.44         2.67 o                         
  -3   4  12         59.67         60.96         4.54 o                         
  -2   4  12         47.18         46.18         3.04 o                         
  -1   4  12         11.03         13.00         2.32 o                         
   0   4  12        238.26        246.63         6.42 o                         
   1   4  12         89.03         94.06         5.62 o                         
   2   4  12         20.62         16.22         4.92 o                         
   3   4  12          1.03          1.88         3.46 o                         
   4   4  12          4.81          6.90        11.11 o                         
  -6   5  12          0.27         -2.27         3.58 o                         
  -5   5  12         14.97         10.20         3.38 o                         
  -4   5  12         25.70         28.99         3.96 o                         
  -3   5  12         31.00         32.41         3.36 o                         
  -2   5  12          0.37         -2.66         2.66 o                         
  -1   5  12          2.33          4.01         1.92 o                         
   0   5  12         11.53          8.20         2.46 o                         
   1   5  12          6.29          2.31         2.80 o                         
   2   5  12         33.13         30.46         4.65 o                         
   3   5  12          3.06          5.99         4.02 o                         
   4   5  12          7.47          2.68         5.20 o                         
  -5   6  12          4.18         -0.50         3.04 o                         
  -4   6  12          6.63          2.82         3.02 o                         
  -3   6  12          7.48          6.18         2.59 o                         
  -2   6  12         13.94         18.70         3.34 o                         
  -1   6  12         38.10         33.54         2.81 o                         
   0   6  12          4.36          0.41         2.73 o                         
   1   6  12          3.11         -2.51         2.51 o                         
   2   6  12         59.27         61.39         6.01 o                         
   3   6  12          0.88         -1.68         4.55 o                         
   4   6  12          0.00         -4.59         4.59 o                         
  -5   7  12          2.95          6.60         3.98 o                         
  -4   7  12          2.63         -3.07         3.07 o                         
  -3   7  12         10.82          7.78         2.92 o                         
  -2   7  12         45.88         47.37         4.23 o                         
  -1   7  12         22.11         23.08         2.09 o                         
   0   7  12         25.98         27.22         3.64 o                         
   1   7  12          4.13          0.10         2.98 o                         
   2   7  12         86.47        120.84         8.93 o                         
   3   7  12         19.31         11.51         4.27 o                         
   4   7  12          1.04         -4.06         9.19 o                         
  -5   8  12          6.30         -1.85         3.56 o                         
  -4   8  12          0.39         -2.79         3.16 o                         
  -3   8  12          3.75          1.52         2.54 o                         
  -2   8  12          2.79          0.77         2.40 o                         
  -1   8  12         44.82         40.00         4.06 o                         
   0   8  12         84.35         94.39         7.58 o                         
   1   8  12          4.12          3.76         2.77 o                         
   2   8  12          1.41         -1.37         3.56 o                         
   3   8  12          3.80          5.26         3.85 o                         
  -5   9  12          1.61          6.70         3.83 o                         
  -4   9  12          0.31         -2.19         3.61 o                         
  -3   9  12          6.61          9.55         2.76 o                         
  -2   9  12          0.16         -2.25         2.25 o                         
  -1   9  12          4.90          2.12         2.91 o                         
   0   9  12          0.65         -4.12         4.12 o                         
   1   9  12         80.65         78.49         5.30 o                         
   2   9  12          3.76          0.56         3.46 o                         
   3   9  12         25.46         28.40         5.47 o                         
  -4  10  12          3.97          2.30         4.31 o                         
  -3  10  12          5.37          4.45         3.88 o                         
  -2  10  12         18.87         13.98         3.81 o                         
  -1  10  12         32.19         29.94         4.57 o                         
   0  10  12         33.46         21.28         4.19 o                         
   1  10  12          0.07         -0.49         2.73 o                         
   2  10  12          0.33         -0.98         3.55 o                         
   3  10  12          0.51         -5.49         6.05 o                         
  -4  11  12          3.23         -3.96         3.96 o                         
  -3  11  12          0.06         -3.59         3.59 o                         
  -2  11  12          2.12          4.39         3.19 o                         
  -1  11  12         51.66         48.81         4.75 o                         
   0  11  12         11.34         10.97         5.19 o                         
   1  11  12         34.11         40.23         6.21 o                         
   2  11  12         46.94         43.89         5.37 o                         
  -3  12  12          2.41          0.01         3.80 o                         
  -2  12  12         12.72         19.24         4.78 o                         
  -1  12  12          3.14         -1.73         4.09 o                         
   0  12  12          4.50          5.14         5.09 o                         
   1  12  12          3.08         -1.33         4.70 o                         
   2  12  12          4.23         -1.39         6.14 o                         
  -3  13  12          5.02          8.83         6.45 o                         
  -2  13  12          0.43         -3.61         3.61 o                         
  -1  13  12          4.65          5.10         4.58 o                         
   0  13  12          0.44         -3.03         4.12 o                         
   1  13  12          0.00         -4.08         4.08 o                         
  -1  14  12          0.02         -0.25         5.07 o                         
   0  14  12          3.15          9.12         4.59 o                         
  -5   0  13         59.08         42.37         7.40 o                         
  -3   0  13         17.95          9.05         5.13 o                         
  -1   0  13         71.55         75.94         6.78 o                         
   1   0  13         35.00         26.50         6.27 o                         
   3   0  13         65.23         61.19         8.78 o                         
  -6   1  13          5.48          0.90         3.45 o                         
  -5   1  13          9.11          9.97         3.42 o                         
  -4   1  13         48.27         55.29         4.38 o                         
  -3   1  13          5.96          5.01         3.34 o                         
  -2   1  13          0.18         -1.34         2.82 o                         
  -1   1  13        375.53        369.02         8.37 o                         
   0   1  13          5.61          5.31         2.71 o                         
   1   1  13        104.01         91.16         5.76 o                         
   2   1  13         20.66         20.05         4.02 o                         
   3   1  13          8.18         -0.33         3.85 o                         
   4   1  13         21.41         35.41        10.79 o                         
  -6   2  13         13.93         10.80         3.72 o                         
  -5   2  13          5.45          7.29         3.39 o                         
  -4   2  13          1.41         -0.95         2.80 o                         
  -3   2  13          0.77         -1.70         2.79 o                         
  -2   2  13         10.55          7.63         2.78 o                         
  -1   2  13        164.96        158.76         4.93 o                         
   0   2  13          1.47          0.50         3.16 o                         
   1   2  13          0.91          0.35         2.80 o                         
   2   2  13          8.68          7.77         3.96 o                         
   3   2  13          3.03          4.55         4.40 o                         
   4   2  13         10.97          6.71         8.85 o                         
  -6   3  13         30.36         33.56         7.44 o                         
  -5   3  13          6.99         -0.01         2.61 o                         
  -4   3  13         10.82         10.62         4.46 o                         
  -3   3  13          6.45          0.66         2.81 o                         
  -2   3  13          2.47         -2.83         2.83 o                         
  -1   3  13         35.81         30.87         4.02 o                         
   0   3  13          4.13         -1.51         2.54 o                         
   1   3  13        120.53        111.23         5.90 o                         
   2   3  13         55.50         45.19         5.13 o                         
   3   3  13          8.54          4.44         3.66 o                         
   4   3  13         17.37         21.36         8.69 o                         
  -5   4  13          6.23          5.55         2.98 o                         
  -4   4  13          1.71         -1.02         3.53 o                         
  -3   4  13          5.54          1.42         3.28 o                         
  -2   4  13        110.34        118.43         6.51 o                         
  -1   4  13        247.83        269.20         6.49 o                         
   0   4  13         72.45         68.89         4.88 o                         
   1   4  13          2.80         -2.60         2.81 o                         
   2   4  13          0.09         -3.38         3.38 o                         
   3   4  13          9.87         -0.28         5.13 o                         
   4   4  13          2.76         -1.41         9.36 o                         
  -5   5  13         28.48         28.71         4.65 o                         
  -4   5  13        107.29        112.30         6.68 o                         
  -3   5  13         10.34          4.07         2.77 o                         
  -2   5  13        139.30        146.15         7.38 o                         
  -1   5  13        395.28        396.15         9.00 o                         
   0   5  13         36.03         30.87         3.90 o                         
   1   5  13          0.65          0.20         3.23 o                         
   2   5  13          3.24         -0.72         4.43 o                         
   3   5  13          0.02         -2.75         5.33 o                         
   4   5  13          1.03          5.45         9.04 o                         
  -5   6  13          1.13         -0.59         3.44 o                         
  -4   6  13          2.74          1.18         2.99 o                         
  -3   6  13          6.49          6.37         2.67 o                         
  -2   6  13          0.10         -3.05         3.06 o                         
  -1   6  13          0.60          0.00         2.34 o                         
   0   6  13         12.32          7.67         3.53 o                         
   1   6  13         24.58         26.59         4.20 o                         
   2   6  13          1.94         -3.23         5.56 o                         
   3   6  13          0.57         -5.59         5.59 o                         
  -5   7  13          2.40         -0.47         3.61 o                         
  -4   7  13          0.53         -2.07         2.89 o                         
  -3   7  13         52.75         50.46         4.17 o                         
  -2   7  13         68.75         63.75         5.82 o                         
  -1   7  13         28.21         24.64         3.66 o                         
   0   7  13        125.91        116.62         6.15 o                         
   1   7  13        134.64        145.14         7.36 o                         
   2   7  13          3.79          4.95         4.39 o                         
   3   7  13          5.45          9.44         4.87 o                         
  -5   8  13          3.07          4.17         3.83 o                         
  -4   8  13          4.83         -3.44         3.44 o                         
  -3   8  13         26.70         25.38         5.30 o                         
  -2   8  13         18.19         20.47         3.18 o                         
  -1   8  13          0.93         -2.52         2.52 o                         
   0   8  13          2.66          0.50         3.08 o                         
   1   8  13         13.66         13.66         3.20 o                         
   2   8  13          5.05         -3.40         3.40 o                         
   3   8  13          0.07         -3.76         5.52 o                         
  -4   9  13          0.53         -3.67         3.89 o                         
  -3   9  13          5.16         -3.35         3.35 o                         
  -2   9  13         15.24         13.36         4.22 o                         
  -1   9  13         38.59         35.79         4.16 o                         
   0   9  13          8.80          8.12         3.93 o                         
   1   9  13         49.11         43.11         4.38 o                         
   2   9  13          7.56          5.39         4.47 o                         
   3   9  13         11.53         16.81         6.02 o                         
  -4  10  13          6.16          4.25         4.48 o                         
  -3  10  13          4.77         -1.46         4.12 o                         
  -2  10  13          1.51          3.20         3.72 o                         
  -1  10  13         59.62         58.57         5.32 o                         
   0  10  13         96.77        100.62         6.80 o                         
   1  10  13          0.01         -4.17         4.17 o                         
   2  10  13          5.49         -3.10         4.47 o                         
  -3  11  13          5.53          4.82         4.46 o                         
  -2  11  13          0.60         -3.07         3.07 o                         
  -1  11  13          0.01          0.84         3.76 o                         
   0  11  13          8.04          2.12         4.17 o                         
   1  11  13          2.40         -2.54         4.16 o                         
   2  11  13          0.72         -0.06         5.09 o                         
  -3  12  13          4.25          4.24         4.61 o                         
  -2  12  13          7.62          8.97         4.26 o                         
  -1  12  13         23.24         20.50         4.27 o                         
   0  12  13         28.56         33.84         6.34 o                         
   1  12  13          3.92          7.29         7.38 o                         
  -2  13  13          0.00          0.14         5.24 o                         
  -1  13  13          0.75          2.99         4.78 o                         
   0  13  13          3.07         -3.05         4.53 o                         
  -4   0  14          0.19         -1.16         5.15 o                         
  -2   0  14         30.23         21.50         7.65 o                         
   0   0  14        349.34        403.45        19.97 o                         
   2   0  14          7.22          1.28         5.59 o                         
   4   0  14         23.01         15.71        14.32 o                         
  -5   1  14         17.04         10.32         4.15 o                         
  -4   1  14         21.44         14.00         3.84 o                         
  -3   1  14          0.00         -3.08         3.08 o                         
  -2   1  14         57.51         49.03         5.96 o                         
  -1   1  14         31.62         34.01         3.70 o                         
   0   1  14        370.55        400.23        17.49 o                         
   1   1  14        116.12        108.64         6.26 o                         
   2   1  14         62.01         84.81        11.34 o                         
   3   1  14          4.60         -7.26        10.50 o                         
   4   1  14         12.44         20.80        12.23 o                         
  -5   2  14          1.23          3.38         3.21 o                         
  -4   2  14          7.10          1.27         3.14 o                         
  -3   2  14         99.72        108.22         8.29 o                         
  -2   2  14          4.02          1.12         3.40 o                         
  -1   2  14          9.45          4.65         2.70 o                         
   0   2  14        171.50        192.98         7.42 o                         
   1   2  14         96.37        101.16         6.11 o                         
   2   2  14         17.02         17.39         4.41 o                         
   3   2  14          1.66          0.60         5.01 o                         
   4   2  14          0.00          2.63         9.74 o                         
  -5   3  14         22.41         20.27         3.95 o                         
  -4   3  14          6.79          6.19         3.36 o                         
  -3   3  14         20.40         17.83         4.07 o                         
  -2   3  14         18.66         20.00         4.07 o                         
  -1   3  14         12.31          3.01         2.72 o                         
   0   3  14          0.02         -2.61         2.61 o                         
   1   3  14         94.75        107.82         6.14 o                         
   2   3  14          1.97          1.60         3.63 o                         
   3   3  14          5.63          7.68         6.77 o                         
  -5   4  14          0.01         -3.12         3.12 o                         
  -4   4  14          8.95          5.19         3.10 o                         
  -3   4  14         25.53         17.82         4.15 o                         
  -2   4  14         14.80         13.13         3.71 o                         
  -1   4  14          1.62          3.07         3.94 o                         
   0   4  14         11.77          7.06         3.15 o                         
   1   4  14          2.44          0.65         3.36 o                         
   2   4  14          0.07         -2.81         3.27 o                         
   3   4  14          2.26          1.53         5.51 o                         
  -5   5  14          9.92          8.62         4.14 o                         
  -4   5  14          9.67         12.11         3.69 o                         
  -3   5  14         30.45         30.05         5.20 o                         
  -2   5  14         67.28         81.74         6.77 o                         
  -1   5  14         32.06         33.10         4.85 o                         
   0   5  14        333.50        366.31         9.94 o                         
   1   5  14         29.19         28.62         4.39 o                         
   2   5  14          0.01         -3.27         3.27 o                         
   3   5  14         37.98         38.14         8.75 o                         
  -5   6  14         31.04         33.96         4.99 o                         
  -4   6  14          1.98          1.19         3.26 o                         
  -3   6  14         30.20         37.89         4.06 o                         
  -2   6  14          0.03         -0.20         3.33 o                         
  -1   6  14         15.27         11.88         3.94 o                         
   0   6  14         29.27         26.94         4.14 o                         
   1   6  14         21.97         25.47         4.45 o                         
   2   6  14         25.14         20.48         5.01 o                         
   3   6  14          4.19          5.29         7.32 o                         
  -4   7  14          7.00          3.88         3.68 o                         
  -3   7  14          9.66         12.79         3.62 o                         
  -2   7  14         25.17         24.81         4.29 o                         
  -1   7  14         78.23         79.42         6.43 o                         
   0   7  14          4.05          5.54         3.21 o                         
   1   7  14          2.18         -3.54         3.67 o                         
   2   7  14         17.55         14.28         4.58 o                         
   3   7  14          0.49          3.38         8.27 o                         
  -4   8  14          0.60         -1.98         4.02 o                         
  -3   8  14          1.78         -4.22         4.22 o                         
  -2   8  14          0.25         -3.08         3.08 o                         
  -1   8  14          5.16          5.40         3.84 o                         
   0   8  14         24.61         13.73         5.75 o                         
   1   8  14         34.37         30.31         4.43 o                         
   2   8  14          1.49         -3.73         3.73 o                         
  -4   9  14          0.24         -4.09         4.09 o                         
  -3   9  14          4.45          0.37         3.98 o                         
  -2   9  14          4.45          2.65         3.57 o                         
  -1   9  14          8.68          2.26         3.42 o                         
   0   9  14         17.80         13.86         5.35 o                         
   1   9  14         38.69         37.50         5.21 o                         
   2   9  14          4.05         -4.66         6.58 o                         
  -3  10  14          0.17         -3.39         3.39 o                         
  -2  10  14          0.00         -3.55         3.55 o                         
  -1  10  14         32.87         43.99         5.56 o                         
   0  10  14          6.85          2.20         4.06 o                         
   1  10  14          1.93          1.04         5.70 o                         
   2  10  14          1.49         -4.27         4.43 o                         
  -3  11  14          1.75         -0.84         4.79 o                         
  -2  11  14          2.44         -2.39         3.55 o                         
  -1  11  14          2.48          0.06         3.99 o                         
   0  11  14         25.96         21.44         5.46 o                         
   1  11  14          8.94          3.79         5.43 o                         
  -2  12  14          5.99         13.52         7.31 o                         
  -1  12  14          8.36          0.61         5.10 o                         
   0  12  14          2.43         -0.46         5.22 o                         
  -5   0  15         25.41          8.52         7.55 o                         
  -3   0  15          3.25         -6.29         6.45 o                         
  -1   0  15         31.11         32.54         6.16 o                         
   1   0  15          6.87          2.15         5.01 o                         
   3   0  15          0.00          1.59         8.55 o                         
  -5   1  15          0.15         -3.30         3.61 o                         
  -4   1  15         13.45          9.51         4.87 o                         
  -3   1  15         12.33          7.74         4.90 o                         
  -2   1  15         36.00         36.09         6.01 o                         
  -1   1  15        146.98        153.15         7.14 o                         
   0   1  15          2.24          5.06         3.18 o                         
   1   1  15         10.28          3.51         3.99 o                         
   2   1  15          2.24         -4.18         4.18 o                         
   3   1  15          5.92         11.50         7.87 o                         
  -5   2  15          0.02          0.82         3.07 o                         
  -4   2  15          1.86         -0.49         3.02 o                         
  -3   2  15         22.04         22.08         4.51 o                         
  -2   2  15        121.74        124.14         7.84 o                         
  -1   2  15         29.58         25.30         4.35 o                         
   0   2  15          0.10         -0.89         2.86 o                         
   1   2  15          0.03         -1.74         3.32 o                         
   2   2  15          3.85          0.65         5.80 o                         
   3   2  15          0.03         -6.51         6.69 o                         
  -5   3  15          7.22          2.30         3.96 o                         
  -4   3  15          7.16          6.49         5.64 o                         
  -3   3  15          3.20          1.29         3.88 o                         
  -2   3  15         34.35         45.06         5.86 o                         
  -1   3  15         12.31          9.31         4.56 o                         
   0   3  15          2.41         -1.33         3.29 o                         
   1   3  15         14.57         12.27         4.16 o                         
   2   3  15          0.00         -4.05         4.05 o                         
   3   3  15         13.80         11.25         9.52 o                         
  -5   4  15          0.03         -2.87         3.66 o                         
  -4   4  15          0.04         -1.27         3.12 o                         
  -3   4  15         14.87          6.63         3.61 o                         
  -2   4  15         12.66         15.51         4.65 o                         
  -1   4  15          3.53         -0.22         3.27 o                         
   0   4  15         31.93         30.78         4.19 o                         
   1   4  15          8.43          4.28         4.16 o                         
   2   4  15         18.57         18.67         4.92 o                         
   3   4  15          1.27         -3.90         6.34 o                         
  -4   5  15          2.78          6.68         3.83 o                         
  -3   5  15         13.16         17.40         4.49 o                         
  -2   5  15          1.36         -2.19         3.85 o                         
  -1   5  15          6.20          7.12         3.91 o                         
   0   5  15         29.12         21.53         5.37 o                         
   1   5  15          0.73         -3.26         3.26 o                         
   2   5  15          0.64         -3.88         3.88 o                         
   3   5  15          0.61         -1.87         8.75 o                         
  -4   6  15          0.01         -1.29         3.45 o                         
  -3   6  15         28.92         24.21         4.24 o                         
  -2   6  15         37.45         44.92         5.28 o                         
  -1   6  15          4.45          1.21         4.28 o                         
   0   6  15         21.10         17.49         4.81 o                         
   1   6  15          8.14          2.55         4.26 o                         
   2   6  15         23.06         28.42         5.61 o                         
  -4   7  15          0.09         -4.26         4.26 o                         
  -3   7  15          2.54         -1.49         3.47 o                         
  -2   7  15         13.24         15.40         3.75 o                         
  -1   7  15          8.23          1.61         3.80 o                         
   0   7  15          5.43         -0.72         3.54 o                         
   1   7  15         20.73         22.12         4.79 o                         
   2   7  15         19.28         15.19         5.42 o                         
  -4   8  15          1.00         -2.55         4.93 o                         
  -3   8  15         10.37          3.49         4.25 o                         
  -2   8  15          2.95          2.39         3.87 o                         
  -1   8  15          9.10         12.95         4.10 o                         
   0   8  15          0.03         -4.65         4.65 o                         
   1   8  15          0.26         -4.58         4.58 o                         
   2   8  15          4.74          0.11         4.60 o                         
  -3   9  15         14.65          5.35         5.28 o                         
  -2   9  15         11.51          9.88         3.68 o                         
  -1   9  15          6.48         -1.60         3.36 o                         
   0   9  15         16.47         14.73         4.48 o                         
   1   9  15          1.52          3.23         5.58 o                         
  -2  10  15          9.43          7.19         5.32 o                         
  -1  10  15          2.22          0.90         4.09 o                         
   0  10  15          6.44         -3.89         3.89 o                         
   1  10  15         21.29         11.03         6.70 o                         
  -1  11  15         22.72         38.15         5.85 o                         
  -4   0  16         66.96         71.42        11.53 o                         
  -2   0  16         25.33          6.90         7.27 o                         
   0   0  16         62.74         54.06         7.76 o                         
   2   0  16          0.09         -3.03         5.39 o                         
  -4   1  16          1.12         -0.75         4.51 o                         
  -3   1  16          8.01          9.46         4.81 o                         
  -2   1  16        111.95        106.81         8.81 o                         
  -1   1  16          0.57          0.88         4.58 o                         
   0   1  16         38.80         33.68         4.71 o                         
   1   1  16         10.74          8.56         4.15 o                         
   2   1  16          1.66         -3.58         4.57 o                         
  -4   2  16          0.43         -0.57         4.08 o                         
  -3   2  16         33.52         39.28         6.70 o                         
  -2   2  16          0.89          2.32         4.74 o                         
  -1   2  16        167.49        166.76         8.58 o                         
   0   2  16          7.29         -0.05         3.75 o                         
   1   2  16         29.47         33.34         4.88 o                         
   2   2  16          2.85         -4.79         4.79 o                         
  -4   3  16          5.99          2.63         3.72 o                         
  -3   3  16         12.90         -0.51         4.19 o                         
  -2   3  16         12.67         12.42         4.55 o                         
  -1   3  16          5.34          3.86         3.85 o                         
   0   3  16         31.00         28.17         5.09 o                         
   1   3  16         29.35         24.61         5.06 o                         
   2   3  16         12.54         12.82         5.38 o                         
  -4   4  16         43.71         54.97         5.81 o                         
  -3   4  16          4.80          4.31         3.85 o                         
  -2   4  16         35.22         34.38         5.78 o                         
  -1   4  16          7.95          6.96         4.56 o                         
   0   4  16         27.36         18.05         4.89 o                         
   1   4  16         63.48         66.85         6.91 o                         
   2   4  16          0.77         -3.68         3.68 o                         
  -4   5  16          1.13          7.72         4.17 o                         
  -3   5  16          0.51          1.01         3.60 o                         
  -2   5  16          3.10          1.65         4.52 o                         
  -1   5  16          6.88          3.62         4.04 o                         
   0   5  16          0.70         -3.04         4.42 o                         
   1   5  16          5.58          2.68         4.17 o                         
   2   5  16          2.12          1.37         4.23 o                         
  -4   6  16          0.33         -3.07         3.67 o                         
  -3   6  16          2.23          3.31         3.90 o                         
  -2   6  16         12.86         13.27         5.00 o                         
  -1   6  16          6.66          7.18         4.45 o                         
   0   6  16          2.18         -3.71         3.71 o                         
   1   6  16          5.84          4.53         4.69 o                         
   2   6  16          5.30         -4.40         4.40 o                         
  -3   7  16          6.86          7.19         5.13 o                         
  -2   7  16          3.77          5.25         4.61 o                         
  -1   7  16         32.79         33.78         5.27 o                         
   0   7  16          2.07         -1.81         4.35 o                         
   1   7  16          0.01         -4.08         4.08 o                         
  -3   8  16          2.52         -4.37         4.44 o                         
  -2   8  16          3.22         -0.36         4.48 o                         
  -1   8  16          8.98          9.26         4.44 o                         
   0   8  16          1.83         -4.27         4.27 o                         
   1   8  16          1.28         -2.05         4.23 o                         
  -2   9  16          8.63          0.83         3.69 o                         
  -1   9  16          1.11         -2.34         3.75 o                         
   0   9  16          1.46         -3.84         3.84 o                         
  -3   0  17         45.24         49.31        11.39 o                         
  -1   0  17         33.74         28.02        10.25 o                         
   1   0  17         22.37         31.32         7.34 o                         
  -4   1  17          3.62         -0.24         4.80 o                         
  -3   1  17          0.01         -2.51         4.21 o                         
  -2   1  17          0.12          6.32         5.52 o                         
  -1   1  17          0.20         -4.41         4.41 o                         
   0   1  17         13.42         12.44         5.62 o                         
   1   1  17          0.14         -3.50         3.50 o                         
   2   1  17         15.87          4.14         5.57 o                         
  -4   2  17         52.43         50.80         7.01 o                         
  -3   2  17          3.94         -2.43         4.91 o                         
  -2   2  17          1.58         -1.24         5.97 o                         
  -1   2  17          9.57          7.48         5.46 o                         
   0   2  17          0.98         -3.99         3.99 o                         
   1   2  17          0.74         -3.94         3.94 o                         
   2   2  17          5.52         -1.83         6.43 o                         
  -4   3  17         18.32          8.64         6.23 o                         
  -3   3  17          6.86          2.10         4.82 o                         
  -2   3  17          0.01          2.16         4.21 o                         
  -1   3  17         42.61         43.87         6.46 o                         
   0   3  17          5.67         -0.46         4.23 o                         
   1   3  17         10.71          4.07         5.54 o                         
  -3   4  17          1.45         -5.37         5.37 o                         
  -2   4  17         26.47         27.91         7.34 o                         
  -1   4  17          4.06          1.89         4.44 o                         
   0   4  17          2.93         -4.21         4.21 o                         
   1   4  17         16.99         22.53         5.41 o                         
  -3   5  17          5.52         -0.13         5.29 o                         
  -2   5  17          0.02         -2.33         3.98 o                         
  -1   5  17         31.49         28.35         6.32 o                         
   0   5  17         37.30         42.76        10.18 o                         
   1   5  17          2.46          1.71         4.68 o                         
  -3   6  17          2.72         -0.61         4.91 o                         
  -2   6  17         12.26          6.92         5.19 o                         
  -1   6  17          4.66          4.25         4.47 o                         
   0   6  17          3.20         -3.91         3.91 o                         
   1   6  17          1.34         -5.07         5.07 o                         
  -2   7  17          0.28          0.61         4.33 o                         
  -1   7  17          0.48         -0.63         4.09 o                         
   0   7  17          1.86         -3.48         4.72 o                         
  -1   8  17          1.06          2.39        10.74 o                         
  -2   0  18          3.77          5.38         8.85 o                         
   0   0  18         20.62         35.42         9.17 o                         
  -3   1  18         16.51         12.45         6.26 o                         
  -2   1  18          6.02         -0.29         5.06 o                         
  -1   1  18          0.73         -4.95         4.95 o                         
   0   1  18          2.96          1.66         5.47 o                         
   1   1  18          0.15         -4.67         4.67 o                         
  -3   2  18          7.91          7.98         6.05 o                         
  -2   2  18         25.46         27.95         9.36 o                         
  -1   2  18         14.60         13.34         5.55 o                         
   0   2  18         14.99         20.20         6.78 o                         
  -3   3  18          9.81          3.38        11.73 o                         
  -2   3  18          1.79         -0.04         6.40 o                         
  -1   3  18          0.23         -4.74         4.74 o                         
   0   3  18          3.26         -0.35         4.66 o                         
  -2   4  18         11.94          1.69         4.99 o                         
  -1   4  18          1.16         -1.58         5.25 o                         
   0   4  18          0.09         -2.19         4.88 o                         
  -2   5  18          8.00         -8.45        12.82 o                         
  -1   5  18          0.57          4.94         5.58 o                         
                                                                                
