# Supplementary material for: Four 1-aryl-1H-pyrazole-3,4-di­carboxyl­ate derivatives: synthesis, mol­ecular conformation and hydrogen bonding
Source: Acta Crystallogr E Crystallogr Commun. 2018 Nov 13;74(Pt 12):1783–9. doi: 10.1107/S2056989018015864 (PMC6281123; doi:10.1107/S2056989018015864)
Supplement: Supplementary file 4 [file e-74-01783-IIIsup4.hkl]

data_III                                                                        
_shelx_title ' 53ecg'                                                           
_shelx_refln_list_code          4                                               
_shelx_F_calc_maximum      134.53                                               
_exptl_crystal_F_000       288.00                                               
_reflns_d_resolution_high  0.8267                                               
                                                                                
loop_                                                                           
 _space_group_symop_operation_xyz                                               
 'x, y, z'                                                                      
 '-x, -y, -z'                                                                   
                                                                                
_cell_length_a     7.6546                                                       
_cell_length_b     8.0959                                                       
_cell_length_c    11.3065                                                       
_cell_angle_alpha  78.988                                                       
_cell_angle_beta   85.527                                                       
_cell_angle_gamma  87.548                                                       
                                                                                
_shelx_F_squared_multiplier     1.000                                           
                                                                                
loop_                                                                           
 _refln_index_h                                                                 
 _refln_index_k                                                                 
 _refln_index_l                                                                 
 _refln_F_squared_calc                                                          
 _refln_F_squared_meas                                                          
 _refln_F_squared_sigma                                                         
 _refln_observed_status                                                         
   1   0   0        425.55        393.86         8.24 o                         
   2   0   0         83.84         73.73         0.75 o                         
   3   0   0        202.37        207.25         1.64 o                         
   4   0   0        316.78        339.00         2.71 o                         
   5   0   0        132.13        133.59         1.93 o                         
   6   0   0         34.13         38.06         1.28 o                         
   7   0   0          0.00         -0.29         0.79 o                         
   8   0   0          8.02         10.88         2.26 o                         
   9   0   0         14.49         19.61         2.03 o                         
  -9   1   0          1.87          4.16         1.45 o                         
  -8   1   0          3.18          0.78         1.45 o                         
  -7   1   0         48.30         49.14         2.85 o                         
  -6   1   0         10.15          7.41         0.65 o                         
  -5   1   0         43.02         42.04         1.04 o                         
  -4   1   0        230.66        226.81         2.17 o                         
  -3   1   0        395.14        352.67         2.71 o                         
  -2   1   0        116.18         98.60         1.22 o                         
  -1   1   0       2181.15       2211.58        13.54 o                         
   0   1   0        259.68        235.22         2.03 o                         
   1   1   0         74.79         76.93         0.91 o                         
   2   1   0       4273.45       4243.86        23.12 o                         
   3   1   0         29.67         38.08         0.69 o                         
   4   1   0        197.58        197.44         1.86 o                         
   5   1   0          1.51          0.73         0.38 o                         
   6   1   0          2.26          2.29         0.50 o                         
   7   1   0          0.06         -0.69         0.78 o                         
   8   1   0          8.43         11.09         1.57 o                         
   9   1   0          0.10         -1.22         1.22 o                         
  -8   2   0         18.84         18.25         2.09 o                         
  -7   2   0         11.70         13.57         1.51 o                         
  -6   2   0          8.38          6.60         0.64 o                         
  -5   2   0         11.87         14.15         0.79 o                         
  -4   2   0          3.52          3.51         0.47 o                         
  -3   2   0         13.66         11.15         0.60 o                         
  -2   2   0        343.27        317.07         2.76 o                         
  -1   2   0       8670.33       8816.42        73.78 o                         
   0   2   0       3527.34       3562.72        20.53 o                         
   1   2   0       2967.43       2933.54        16.18 o                         
   2   2   0         41.06         41.12         0.67 o                         
   3   2   0          7.80         12.68         0.48 o                         
   4   2   0          7.58          9.28         0.51 o                         
   5   2   0         21.00         21.71         0.87 o                         
   6   2   0          9.04          9.17         0.71 o                         
   7   2   0          2.32          3.15         1.01 o                         
   8   2   0          0.97          1.97         1.11 o                         
   9   2   0          6.90          6.90         1.45 o                         
  -8   3   0          0.57          3.25         1.55 o                         
  -7   3   0         12.14         12.19         1.33 o                         
  -6   3   0         29.64         31.92         1.13 o                         
  -5   3   0         37.24         35.47         1.24 o                         
  -4   3   0         30.09         29.80         1.22 o                         
  -3   3   0        235.20        230.78         2.54 o                         
  -2   3   0         12.66         22.24         0.92 o                         
  -1   3   0          5.29          4.53         0.41 o                         
   0   3   0         28.09         32.11         0.75 o                         
   1   3   0        112.31        112.30         1.34 o                         
   2   3   0        742.65        707.20         4.66 o                         
   3   3   0        438.48        461.19         3.73 o                         
   4   3   0         26.39         20.02         0.80 o                         
   5   3   0        185.97        183.04         2.24 o                         
   6   3   0         23.38         26.36         1.14 o                         
   7   3   0          0.69         -0.71         0.85 o                         
   8   3   0          3.44          4.32         1.21 o                         
  -8   4   0          8.27          9.58         1.64 o                         
  -7   4   0          0.65         -0.91         0.91 o                         
  -6   4   0         16.42         14.68         1.40 o                         
  -5   4   0         89.93         88.72         2.09 o                         
  -4   4   0          0.10          0.74         0.58 o                         
  -3   4   0         30.57         27.98         1.05 o                         
  -2   4   0         50.12         40.58         1.09 o                         
  -1   4   0       3141.30       3110.08        18.66 o                         
   0   4   0         38.47         44.94         0.99 o                         
   1   4   0          0.03          0.07         0.32 o                         
   2   4   0        459.18        425.65         3.50 o                         
   3   4   0        136.56        128.30         1.91 o                         
   4   4   0        260.85        263.50         3.46 o                         
   5   4   0        165.73        161.23         3.07 o                         
   6   4   0          0.20         -0.95         0.95 o                         
   7   4   0          3.74          3.56         1.20 o                         
   8   4   0         19.42         23.15         3.92 o                         
  -7   5   0          1.36         -0.56         1.05 o                         
  -6   5   0         25.01         21.93         1.70 o                         
  -5   5   0          3.42          3.03         0.88 o                         
  -4   5   0          3.57          4.41         0.92 o                         
  -3   5   0         56.88         53.87         1.79 o                         
  -2   5   0        117.86        124.03         2.07 o                         
  -1   5   0          0.81          0.34         0.45 o                         
   0   5   0         13.22         10.92         0.73 o                         
   1   5   0        119.73        118.15         1.98 o                         
   2   5   0         77.02         77.04         1.57 o                         
   3   5   0        118.89        119.87         2.19 o                         
   4   5   0         67.44         71.12         2.45 o                         
   5   5   0          0.33         -0.59         0.85 o                         
   6   5   0         48.32         57.56         3.62 o                         
   7   5   0         15.12         17.12         1.75 o                         
   8   5   0          1.35          1.01         1.91 o                         
  -7   6   0          1.87         -4.06         4.95 o                         
  -6   6   0          2.23          1.53         1.40 o                         
  -5   6   0          0.00         -1.15         1.15 o                         
  -4   6   0          0.77         -0.24         0.97 o                         
  -3   6   0          4.19          4.84         0.90 o                         
  -2   6   0        110.79        106.44         2.59 o                         
  -1   6   0          7.10          6.98         0.94 o                         
   0   6   0         17.76         13.12         1.09 o                         
   1   6   0         38.54         36.55         1.41 o                         
   2   6   0         30.45         26.38         1.51 o                         
   3   6   0          5.90          7.10         1.25 o                         
   4   6   0         27.32         29.69         2.17 o                         
   5   6   0          0.22          1.62         1.39 o                         
   6   6   0         10.85         12.98         2.01 o                         
   7   6   0          3.78          0.40         1.55 o                         
  -6   7   0          0.25         -1.74         1.74 o                         
  -5   7   0          0.47          0.34         1.40 o                         
  -4   7   0          0.00         -0.15         1.00 o                         
  -3   7   0          0.02         -0.03         0.88 o                         
  -2   7   0          2.27          3.17         1.12 o                         
  -1   7   0          8.80          6.64         1.14 o                         
   0   7   0          1.30          1.69         0.94 o                         
   1   7   0         27.32         25.84         1.72 o                         
   2   7   0         13.70         12.91         1.16 o                         
   3   7   0          0.08          0.03         1.07 o                         
   4   7   0         19.73         21.58         2.20 o                         
   5   7   0         10.03         13.86         3.36 o                         
   6   7   0          0.42         -2.22         2.22 o                         
  -4   8   0          1.78         -1.72         1.72 o                         
  -3   8   0          1.21          0.96         1.09 o                         
  -2   8   0         15.04         14.52         1.58 o                         
  -1   8   0          3.29          5.11         1.66 o                         
   0   8   0          1.32         -0.25         0.95 o                         
   1   8   0         10.95          8.84         1.55 o                         
   2   8   0          4.52          3.69         1.28 o                         
   3   8   0          7.29          9.72         1.68 o                         
   4   8   0         23.17         26.47         3.79 o                         
   5   8   0          1.00         -0.15         1.68 o                         
  -2   9   0          1.02         -0.99         1.40 o                         
  -1   9   0          2.61         -0.32         1.48 o                         
   0   9   0          0.31         -1.98         1.98 o                         
   1   9   0          1.47          1.06         1.82 o                         
   2   9   0          6.77          6.25         4.07 o                         
   3   9   0         22.51         22.12         2.55 o                         
  -2  -9   1          3.01          3.63         2.20 o                         
  -1  -9   1          0.17          1.66         1.41 o                         
   0  -9   1          0.04         -1.48         1.48 o                         
   1  -9   1          0.07         -1.62         1.62 o                         
   2  -9   1          0.20         -1.40         1.40 o                         
  -5  -8   1          1.13         -2.56         2.56 o                         
  -4  -8   1          2.57          4.66         1.56 o                         
  -3  -8   1         20.55         20.01         3.85 o                         
  -2  -8   1          7.30         10.48         2.40 o                         
  -1  -8   1          0.62         -0.85         1.34 o                         
   0  -8   1          3.64          3.46         1.06 o                         
   1  -8   1          0.00         -0.87         0.87 o                         
   2  -8   1          4.73          2.67         1.22 o                         
   3  -8   1          3.36          0.39         2.96 o                         
   4  -8   1          0.01         -1.18         1.18 o                         
  -6  -7   1         10.39         12.86         4.31 o                         
  -5  -7   1          1.81          0.57         1.48 o                         
  -4  -7   1         73.90         81.66         3.95 o                         
  -3  -7   1         21.77         21.67         1.77 o                         
  -2  -7   1          1.55         -0.59         0.95 o                         
  -1  -7   1          0.47         -1.06         1.06 o                         
   0  -7   1          8.01          9.20         1.25 o                         
   1  -7   1         14.45         13.94         1.40 o                         
   2  -7   1          1.01          1.89         0.90 o                         
   3  -7   1          0.04         -0.01         1.66 o                         
   4  -7   1          0.07         -0.88         0.88 o                         
   5  -7   1          0.10         -0.65         1.32 o                         
  -7  -6   1          0.14         -1.43         1.43 o                         
  -6  -6   1          0.02         -1.24         1.76 o                         
  -5  -6   1         62.72         63.61         3.37 o                         
  -4  -6   1         77.04         88.72         5.39 o                         
  -3  -6   1         30.18         28.67         1.72 o                         
  -2  -6   1          5.95          6.44         0.85 o                         
  -1  -6   1          0.02         -0.68         0.68 o                         
   0  -6   1         70.92         82.83         2.60 o                         
   1  -6   1         25.60         31.09         1.68 o                         
   2  -6   1          1.70          2.01         0.83 o                         
   3  -6   1          7.07          7.38         1.30 o                         
   4  -6   1          1.40          1.41         0.96 o                         
   5  -6   1          0.01          0.90         1.02 o                         
   6  -6   1          0.15         -1.12         1.12 o                         
  -7  -5   1          1.90         -0.56         0.91 o                         
  -6  -5   1         14.18          8.64         1.38 o                         
  -5  -5   1        105.32        108.80         3.35 o                         
  -4  -5   1         23.83         23.16         1.04 o                         
  -3  -5   1          6.31          3.92         0.69 o                         
  -2  -5   1         77.73         82.41         1.87 o                         
  -1  -5   1         22.91         22.08         1.01 o                         
   0  -5   1          0.58          1.28         0.47 o                         
   1  -5   1          0.09         -0.47         0.47 o                         
   2  -5   1         18.37         23.99         1.16 o                         
   3  -5   1          0.03          0.42         0.61 o                         
   4  -5   1          0.04         -0.12         0.55 o                         
   5  -5   1          3.90          4.46         0.97 o                         
   6  -5   1          8.58          6.03         1.71 o                         
   7  -5   1          5.59          2.75         1.39 o                         
  -8  -4   1          1.43         -0.24         1.26 o                         
  -7  -4   1          8.54          9.89         1.52 o                         
  -6  -4   1          3.50          2.13         0.84 o                         
  -5  -4   1          2.57          3.61         0.35 o                         
  -4  -4   1         24.47         25.29         0.95 o                         
  -3  -4   1         34.69         40.58         1.18 o                         
  -2  -4   1         36.06         45.12         1.08 o                         
  -1  -4   1         69.58         72.91         1.27 o                         
   0  -4   1          0.00         -0.34         0.34 o                         
   1  -4   1          2.99          6.97         0.53 o                         
   2  -4   1        101.04        109.85         1.87 o                         
   3  -4   1          0.52          0.29         0.40 o                         
   4  -4   1          9.90          9.37         0.79 o                         
   5  -4   1          6.02          4.32         0.69 o                         
   6  -4   1          1.61          1.81         0.92 o                         
   7  -4   1          0.00         -0.70         0.92 o                         
   8  -4   1          3.40          4.36         1.55 o                         
  -8  -3   1          5.24          7.13         1.94 o                         
  -7  -3   1         71.43         66.89         2.26 o                         
  -6  -3   1         17.73         13.53         0.92 o                         
  -5  -3   1         45.36         40.06         1.20 o                         
  -4  -3   1        105.21        109.84         1.65 o                         
  -3  -3   1         70.06         84.37         1.18 o                         
  -2  -3   1          3.90          3.37         0.42 o                         
  -1  -3   1         72.47         60.61         0.99 o                         
   0  -3   1         12.05          7.09         0.47 o                         
   1  -3   1        285.64        294.16         2.73 o                         
   2  -3   1        411.85        408.88         3.27 o                         
   3  -3   1         36.65         43.44         0.95 o                         
   4  -3   1          5.27          2.49         0.45 o                         
   5  -3   1         27.84         25.66         1.21 o                         
   6  -3   1         82.60         82.62         2.56 o                         
   7  -3   1         12.57          9.42         1.38 o                         
   8  -3   1          1.11          0.07         2.03 o                         
  -8  -2   1          6.42          5.61         1.31 o                         
  -7  -2   1          1.59          2.45         1.04 o                         
  -6  -2   1        146.16        144.18         4.61 o                         
  -5  -2   1        249.37        266.87         2.91 o                         
  -4  -2   1        156.73        168.33         1.79 o                         
  -3  -2   1       1106.24       1107.83         6.89 o                         
  -2  -2   1         74.43         73.67         1.11 o                         
  -1  -2   1        769.56        737.63         4.90 o                         
   0  -2   1       4797.80       4776.40        27.39 o                         
   1  -2   1        409.64        415.31         3.18 o                         
   2  -2   1        433.44        380.76         2.90 o                         
   3  -2   1        170.80        176.24         1.81 o                         
   4  -2   1        231.80        247.55         2.57 o                         
   5  -2   1        160.28        145.95         2.25 o                         
   6  -2   1          5.66          6.99         1.30 o                         
   7  -2   1          3.18          3.27         1.27 o                         
   8  -2   1         24.80         21.69         2.06 o                         
  -9  -1   1          3.49          1.76         1.23 o                         
  -8  -1   1         20.41         25.10         1.96 o                         
  -7  -1   1          1.62          0.55         0.70 o                         
  -6  -1   1        232.79        225.08         2.92 o                         
  -5  -1   1         36.19         32.60         0.97 o                         
  -4  -1   1         86.04         99.88         1.29 o                         
  -3  -1   1        422.89        422.99         2.95 o                         
  -2  -1   1        132.03        127.52         1.36 o                         
  -1  -1   1        846.34        813.19         5.08 o                         
   0  -1   1        448.08        431.13         2.97 o                         
   1  -1   1       1320.17       1275.64         7.12 o                         
   2  -1   1        170.89        169.95         1.55 o                         
   3  -1   1        654.26        621.78         4.31 o                         
   4  -1   1         34.64         36.34         0.96 o                         
   5  -1   1         28.55         27.24         1.18 o                         
   6  -1   1         15.74         14.25         1.54 o                         
   7  -1   1         46.25         56.14         2.53 o                         
   8  -1   1         12.69         13.56         1.96 o                         
   9  -1   1          0.76          1.18         1.21 o                         
  -9   0   1          2.46          4.50         1.39 o                         
  -8   0   1          0.91          1.14         1.00 o                         
  -7   0   1         24.47         23.18         1.79 o                         
  -6   0   1         23.90         27.21         1.41 o                         
  -5   0   1        122.80        112.55         1.82 o                         
  -4   0   1         83.45        100.03         1.30 o                         
  -3   0   1          2.74          5.32         0.35 o                         
  -2   0   1       1038.51        952.76         5.44 o                         
  -1   0   1       3883.72       3873.35        21.96 o                         
   1   0   1         89.97         89.35         1.06 o                         
   2   0   1        161.86        151.18         1.49 o                         
   3   0   1          3.09          4.89         0.42 o                         
   4   0   1        222.09        225.04         2.47 o                         
   5   0   1         64.27         58.81         1.50 o                         
   6   0   1         93.54         99.71         2.33 o                         
   7   0   1          4.46          6.44         1.23 o                         
   8   0   1         28.28         31.17         2.18 o                         
   9   0   1          6.17          5.96         1.45 o                         
  -9   1   1          3.98          5.41         1.43 o                         
  -8   1   1          1.59          2.57         1.92 o                         
  -7   1   1         52.97         55.14         1.79 o                         
  -6   1   1          1.44          0.99         0.73 o                         
  -5   1   1         32.65         30.50         1.07 o                         
  -4   1   1          0.49         -0.31         0.31 o                         
  -3   1   1        383.04        355.52         2.91 o                         
  -2   1   1        359.34        351.11         2.70 o                         
  -1   1   1        411.46        386.80         2.79 o                         
   0   1   1       2226.31       2207.44        15.75 o                         
   1   1   1        378.80        343.35         2.77 o                         
   2   1   1        784.21        808.96         4.83 o                         
   3   1   1        144.30        129.85         1.27 o                         
   4   1   1         11.00         15.19         0.56 o                         
   5   1   1         19.65         20.51         0.77 o                         
   6   1   1          0.34         -0.36         0.36 o                         
   7   1   1          2.06          1.31         0.85 o                         
   8   1   1         17.44         24.57         2.12 o                         
   9   1   1          9.16         10.60         1.70 o                         
  -8   2   1          6.00          4.59         1.44 o                         
  -7   2   1         40.16         42.40         1.72 o                         
  -6   2   1         31.55         33.44         1.46 o                         
  -5   2   1         53.24         57.66         1.52 o                         
  -4   2   1         77.62         76.27         1.39 o                         
  -3   2   1         34.40         33.58         1.01 o                         
  -2   2   1          0.18          0.31         0.35 o                         
  -1   2   1      18098.93      19611.29       287.66 o                         
   0   2   1         80.53         91.46         1.02 o                         
   1   2   1       2134.24       2063.59        12.65 o                         
   2   2   1         12.85          9.89         0.48 o                         
   3   2   1        346.01        356.01         2.84 o                         
   4   2   1        108.22        121.65         1.48 o                         
   5   2   1         11.88          8.40         0.65 o                         
   6   2   1          0.77         -0.30         0.51 o                         
   7   2   1          0.12         -0.05         0.88 o                         
   8   2   1          8.80         13.27         1.56 o                         
   9   2   1          5.06          9.53         1.91 o                         
  -8   3   1          4.77          2.03         1.22 o                         
  -7   3   1         33.19         24.73         1.97 o                         
  -6   3   1          2.33          2.55         0.72 o                         
  -5   3   1          0.14         -0.82         0.86 o                         
  -4   3   1        155.57        143.24         2.24 o                         
  -3   3   1        253.09        234.07         2.62 o                         
  -2   3   1         42.28         41.27         0.96 o                         
  -1   3   1       1006.31        997.87         6.92 o                         
   0   3   1        121.07        118.03         1.44 o                         
   1   3   1       1156.37       1071.28         6.85 o                         
   2   3   1         70.04         68.83         0.92 o                         
   3   3   1          9.30         14.70         0.68 o                         
   4   3   1         10.21         12.80         0.74 o                         
   5   3   1         50.03         50.66         1.64 o                         
   6   3   1          1.39          1.59         0.50 o                         
   7   3   1          1.76          1.15         0.96 o                         
   8   3   1          8.18          8.93         1.71 o                         
  -8   4   1          3.74          2.33         1.54 o                         
  -7   4   1          0.75          0.46         1.11 o                         
  -6   4   1         31.72         30.77         1.86 o                         
  -5   4   1          1.83          1.23         0.74 o                         
  -4   4   1         12.08          8.29         0.90 o                         
  -3   4   1         39.38         36.97         1.20 o                         
  -2   4   1       2489.10       2365.36        14.63 o                         
  -1   4   1         28.88         25.56         0.83 o                         
   0   4   1        103.00         94.79         1.34 o                         
   1   4   1         30.91         34.18         1.11 o                         
   2   4   1          0.44          0.49         0.31 o                         
   3   4   1         79.49         72.61         1.39 o                         
   4   4   1        121.67        130.44         2.95 o                         
   5   4   1          0.91          0.68         0.62 o                         
   6   4   1         12.99         16.46         1.35 o                         
   7   4   1          5.78          8.83         1.38 o                         
   8   4   1          1.24         -1.06         1.06 o                         
  -7   5   1          0.60         -1.21         1.64 o                         
  -6   5   1          0.83          0.76         0.97 o                         
  -5   5   1         11.01          9.21         1.01 o                         
  -4   5   1          2.33          2.14         0.81 o                         
  -3   5   1         28.01         32.11         1.18 o                         
  -2   5   1         82.08         95.67         1.99 o                         
  -1   5   1         27.80         26.24         0.97 o                         
   0   5   1         88.23         75.07         1.38 o                         
   1   5   1         22.59         21.25         0.80 o                         
   2   5   1        128.76        138.12         2.38 o                         
   3   5   1          0.55          0.70         0.78 o                         
   4   5   1         45.48         43.94         1.69 o                         
   5   5   1         11.85         13.57         1.25 o                         
   6   5   1          4.31          5.86         1.23 o                         
   7   5   1          1.70          0.34         1.06 o                         
   8   5   1          1.10         -1.32         1.32 o                         
  -7   6   1          0.11          3.83         3.20 o                         
  -6   6   1          7.45          7.21         2.14 o                         
  -5   6   1          0.00         -0.74         0.90 o                         
  -4   6   1          9.04          7.15         1.68 o                         
  -3   6   1         33.11         25.22         1.49 o                         
  -2   6   1        466.92        456.44         5.73 o                         
  -1   6   1         17.67         21.13         1.21 o                         
   0   6   1         23.23         21.38         1.06 o                         
   1   6   1         17.11         16.08         0.97 o                         
   2   6   1         13.30         13.93         1.33 o                         
   3   6   1         39.13         40.44         1.99 o                         
   4   6   1         39.47         40.13         1.97 o                         
   5   6   1          0.51          1.73         1.31 o                         
   6   6   1          0.03         -0.20         1.04 o                         
   7   6   1         21.67         24.24         2.45 o                         
  -6   7   1          0.53         -0.28         1.14 o                         
  -5   7   1          0.14          0.05         1.50 o                         
  -4   7   1          4.64          4.50         1.25 o                         
  -3   7   1          6.35          6.84         1.54 o                         
  -2   7   1          3.58          3.02         0.98 o                         
  -1   7   1          0.26         -0.91         0.91 o                         
   0   7   1         58.43         61.46         2.39 o                         
   1   7   1         16.80         17.03         1.30 o                         
   2   7   1         17.82         18.76         1.85 o                         
   3   7   1         41.69         40.45         2.72 o                         
   4   7   1          5.95          6.08         2.94 o                         
   5   7   1          4.80          6.60         2.02 o                         
   6   7   1          5.08          2.25         1.96 o                         
  -4   8   1          0.27         -0.68         1.13 o                         
  -3   8   1         50.89         47.22         2.74 o                         
  -2   8   1          1.20          0.21         1.07 o                         
  -1   8   1          5.69          6.85         1.41 o                         
   0   8   1          5.37          4.44         1.23 o                         
   1   8   1          3.09          1.56         1.61 o                         
   2   8   1         16.24         17.98         1.98 o                         
   3   8   1         29.94         30.98         3.42 o                         
   4   8   1          0.04         -1.06         1.25 o                         
   5   8   1          2.80          0.16         1.50 o                         
  -3   9   1          1.74         -1.19         1.98 o                         
  -2   9   1          0.95          0.20         1.45 o                         
  -1   9   1          0.65         -0.84         1.12 o                         
   0   9   1          5.66          2.74         1.34 o                         
   1   9   1         12.92         14.14         1.92 o                         
   2   9   1          3.54          1.42         1.65 o                         
   3   9   1          1.28          0.98         1.49 o                         
  -1  -9   2          0.37         -2.12         3.99 o                         
   0  -9   2          3.92          4.28         2.04 o                         
   1  -9   2          2.65         -1.70         1.70 o                         
  -4  -8   2          9.83         10.98         4.19 o                         
  -3  -8   2          1.33         -0.23         1.72 o                         
  -2  -8   2          0.71         -0.83         3.02 o                         
  -1  -8   2          0.61          2.07         1.77 o                         
   0  -8   2          0.23         -0.17         0.93 o                         
   1  -8   2          3.78          1.87         1.44 o                         
   2  -8   2          1.01         -1.48         1.48 o                         
   3  -8   2          2.06         -0.26         4.31 o                         
   4  -8   2          3.08          3.00         2.14 o                         
  -5  -7   2         19.56         19.41         2.69 o                         
  -4  -7   2         10.66         10.27         1.96 o                         
  -3  -7   2          6.90          3.75         1.66 o                         
  -2  -7   2          0.34         -0.64         0.98 o                         
  -1  -7   2          2.69          2.38         1.41 o                         
   0  -7   2         10.10          7.92         1.16 o                         
   1  -7   2          1.92          2.69         0.92 o                         
   2  -7   2          0.02         -0.81         0.81 o                         
   3  -7   2          0.19         -0.79         0.79 o                         
   4  -7   2          3.69         -0.06         1.27 o                         
   5  -7   2          0.03          2.22         1.67 o                         
  -6  -6   2          0.13         -1.68         1.68 o                         
  -5  -6   2          2.08          0.57         1.36 o                         
  -4  -6   2         40.87         37.83         2.27 o                         
  -3  -6   2          8.69          7.97         1.08 o                         
  -2  -6   2         11.63          9.30         1.07 o                         
  -1  -6   2         18.52         19.83         1.54 o                         
   0  -6   2          5.94          4.57         1.14 o                         
   1  -6   2          0.21         -0.18         0.81 o                         
   2  -6   2          0.48          0.70         0.63 o                         
   3  -6   2          0.01          0.10         0.69 o                         
   4  -6   2          2.33          2.95         0.96 o                         
   5  -6   2          6.63          4.75         1.19 o                         
   6  -6   2          2.81         -0.73         2.28 o                         
  -7  -5   2         22.16         21.57         2.91 o                         
  -6  -5   2          5.03          3.50         1.43 o                         
  -5  -5   2         73.77         77.12         2.56 o                         
  -4  -5   2         41.46         38.13         1.72 o                         
  -3  -5   2          9.65          6.17         1.00 o                         
  -2  -5   2          0.41          0.45         0.66 o                         
  -1  -5   2          1.05          0.63         0.56 o                         
   0  -5   2         33.83         35.65         1.43 o                         
   1  -5   2          0.02         -0.31         0.42 o                         
   2  -5   2         39.94         42.31         1.32 o                         
   3  -5   2          0.00         -0.62         0.62 o                         
   4  -5   2          1.61          0.26         0.77 o                         
   5  -5   2          0.00         -0.62         0.63 o                         
   6  -5   2          6.57          4.49         1.18 o                         
   7  -5   2          0.10          0.52         1.40 o                         
  -8  -4   2          1.10          0.16         1.34 o                         
  -7  -4   2          2.08          0.71         1.22 o                         
  -6  -4   2         51.21         51.74         2.06 o                         
  -5  -4   2        185.45        177.03         3.00 o                         
  -4  -4   2         38.05         38.87         1.80 o                         
  -3  -4   2          0.10         -0.44         0.44 o                         
  -2  -4   2          0.03          0.01         0.38 o                         
  -1  -4   2         74.16         79.53         1.32 o                         
   0  -4   2         25.89         33.42         0.93 o                         
   1  -4   2          0.02          0.37         0.32 o                         
   2  -4   2          0.46          0.16         0.37 o                         
   3  -4   2          0.21         -0.29         0.37 o                         
   4  -4   2          3.64          1.90         0.50 o                         
   5  -4   2         11.08          7.61         0.80 o                         
   6  -4   2         21.40         23.80         1.83 o                         
   7  -4   2          0.38         -0.45         1.11 o                         
   8  -4   2         15.48         15.36         2.03 o                         
  -8  -3   2          4.91          4.14         1.85 o                         
  -7  -3   2          7.16          3.35         0.98 o                         
  -6  -3   2        173.91        155.43         2.71 o                         
  -5  -3   2        116.32        112.32         2.14 o                         
  -4  -3   2         51.42         42.53         1.41 o                         
  -3  -3   2        169.09        164.06         2.04 o                         
  -2  -3   2          0.23          0.47         0.31 o                         
  -1  -3   2        176.34        173.73         2.00 o                         
   0  -3   2         21.66         18.73         0.67 o                         
   1  -3   2          2.52          5.39         0.41 o                         
   2  -3   2          4.23          5.38         0.37 o                         
   3  -3   2         30.54         39.47         0.89 o                         
   4  -3   2          0.29          0.82         0.47 o                         
   5  -3   2         56.31         59.85         1.38 o                         
   6  -3   2          1.62          1.48         1.08 o                         
   7  -3   2          0.61          0.34         1.17 o                         
   8  -3   2          3.48          1.25         1.35 o                         
  -8  -2   2          1.43          2.11         1.10 o                         
  -7  -2   2         14.83         16.07         1.72 o                         
  -6  -2   2         85.98         90.45         1.90 o                         
  -5  -2   2         80.82         88.13         1.69 o                         
  -4  -2   2          5.20         10.66         0.61 o                         
  -3  -2   2         28.56         28.23         0.86 o                         
  -2  -2   2        366.58        344.88         2.92 o                         
  -1  -2   2        164.51        174.02         1.63 o                         
   0  -2   2          2.36          1.06         0.28 o                         
   1  -2   2          0.52          1.30         0.24 o                         
   2  -2   2        193.04        188.78         1.64 o                         
   3  -2   2          0.04          0.06         0.27 o                         
   4  -2   2         14.86         14.28         0.62 o                         
   5  -2   2         29.00         28.97         1.31 o                         
   6  -2   2          0.28          0.23         0.73 o                         
   7  -2   2         55.07         53.23         2.59 o                         
   8  -2   2         53.28         58.03         3.02 o                         
  -8  -1   2         20.60         17.64         1.69 o                         
  -7  -1   2         32.83         28.54         1.68 o                         
  -6  -1   2          0.00         -0.46         0.46 o                         
  -5  -1   2         33.01         38.20         1.06 o                         
  -4  -1   2        170.36        200.17         1.90 o                         
  -3  -1   2         28.91         33.46         0.81 o                         
  -2  -1   2        137.93        147.92         1.49 o                         
  -1  -1   2        424.58        385.81         2.65 o                         
   0  -1   2        183.29        174.50         1.68 o                         
   1  -1   2         53.64         55.24         0.65 o                         
   2  -1   2         27.10         30.85         0.79 o                         
   3  -1   2          5.99          8.46         0.39 o                         
   4  -1   2        145.39        137.84         1.90 o                         
   5  -1   2         82.36         87.03         1.82 o                         
   6  -1   2         35.77         36.20         1.91 o                         
   7  -1   2         53.71         57.49         2.50 o                         
   8  -1   2          5.85          5.10         1.39 o                         
   9  -1   2          4.24          3.56         1.55 o                         
  -9   0   2          1.15          2.53         1.77 o                         
  -8   0   2          4.24          6.56         2.15 o                         
  -7   0   2         22.36         26.32         1.45 o                         
  -6   0   2         49.06         52.58         2.50 o                         
  -5   0   2         32.29         40.94         1.21 o                         
  -4   0   2        542.43        539.35         3.89 o                         
  -3   0   2          4.98          7.39         0.45 o                         
  -2   0   2        670.55        581.64         3.85 o                         
  -1   0   2       3339.94       3161.49        17.11 o                         
   0   0   2          2.52          2.71         0.17 o                         
   1   0   2         17.00         22.50         0.45 o                         
   2   0   2         78.77         76.75         0.90 o                         
   3   0   2        529.11        537.21         3.88 o                         
   4   0   2        150.84        157.37         1.98 o                         
   5   0   2         26.33         26.59         1.10 o                         
   6   0   2         15.24         19.70         1.24 o                         
   7   0   2        143.82        156.75         3.04 o                         
   8   0   2         89.93         90.61         2.86 o                         
   9   0   2          1.32         -1.31         1.31 o                         
  -8   1   2          0.06         -0.20         1.08 o                         
  -7   1   2         38.45         34.94         1.71 o                         
  -6   1   2         77.08         80.31         2.20 o                         
  -5   1   2         43.43         45.72         1.36 o                         
  -4   1   2        190.99        206.25         2.16 o                         
  -3   1   2          0.21          0.50         0.29 o                         
  -2   1   2          2.15          3.57         0.32 o                         
  -1   1   2        265.17        248.01         2.10 o                         
   0   1   2       2273.86       2205.92        18.42 o                         
   1   1   2        274.11        267.75         2.37 o                         
   2   1   2         60.20         55.47         1.52 o                         
   3   1   2        635.30        672.49         4.54 o                         
   4   1   2        257.77        273.73         2.34 o                         
   5   1   2         50.27         47.02         1.00 o                         
   6   1   2          3.04          3.02         0.66 o                         
   7   1   2          7.16          4.22         0.86 o                         
   8   1   2         28.77         29.39         2.11 o                         
   9   1   2         10.36         12.99         2.06 o                         
  -8   2   2          4.05          3.11         1.25 o                         
  -7   2   2         64.34         72.91         2.27 o                         
  -6   2   2         66.22         68.19         2.07 o                         
  -5   2   2        118.53        118.38         2.41 o                         
  -4   2   2          1.67          1.84         0.42 o                         
  -3   2   2         68.69         63.53         1.17 o                         
  -2   2   2       2524.45       2505.48        15.79 o                         
  -1   2   2        152.88        124.33         1.63 o                         
   0   2   2         17.19         16.38         0.45 o                         
   1   2   2        278.38        272.02         2.62 o                         
   2   2   2        411.94        413.40         3.13 o                         
   3   2   2        976.77       1013.67         6.55 o                         
   4   2   2         92.00         97.27         1.25 o                         
   5   2   2        120.18        116.38         1.68 o                         
   6   2   2         24.59         23.99         1.05 o                         
   7   2   2        161.05        166.51         4.61 o                         
   8   2   2         10.41          9.18         1.29 o                         
   9   2   2          0.68          1.45         1.43 o                         
  -8   3   2         26.17         23.15         2.49 o                         
  -7   3   2          7.31          5.91         1.28 o                         
  -6   3   2         57.73         61.00         1.95 o                         
  -5   3   2         40.51         36.62         1.93 o                         
  -4   3   2          8.40          9.35         0.95 o                         
  -3   3   2          0.74         -0.38         0.38 o                         
  -2   3   2         82.66         90.02         1.48 o                         
  -1   3   2        196.21        178.13         2.11 o                         
   0   3   2          9.94          7.89         0.45 o                         
   1   3   2        820.91        783.23         5.43 o                         
   2   3   2        513.27        527.17         4.01 o                         
   3   3   2         42.43         42.74         1.02 o                         
   4   3   2          3.10          2.35         0.45 o                         
   5   3   2         39.47         47.02         1.42 o                         
   6   3   2         15.01         16.87         1.09 o                         
   7   3   2          1.97          3.56         1.10 o                         
   8   3   2          2.41          3.13         1.55 o                         
  -8   4   2          0.35         -1.32         1.52 o                         
  -7   4   2          6.31          4.85         1.18 o                         
  -6   4   2          5.52          4.22         1.09 o                         
  -5   4   2         50.71         53.03         2.11 o                         
  -4   4   2         89.18         86.46         2.26 o                         
  -3   4   2         58.72         61.42         1.61 o                         
  -2   4   2       1067.72       1083.50         7.45 o                         
  -1   4   2          4.26          2.54         0.43 o                         
   0   4   2        167.40        163.05         1.99 o                         
   1   4   2          4.99          5.46         0.48 o                         
   2   4   2         85.14         88.58         1.29 o                         
   3   4   2          2.06          3.61         0.50 o                         
   4   4   2        170.13        168.42         2.61 o                         
   5   4   2          0.00         -0.36         0.58 o                         
   6   4   2         46.21         46.43         1.89 o                         
   7   4   2          1.93         -0.53         0.98 o                         
   8   4   2          2.29          1.36         1.43 o                         
  -7   5   2          2.53          0.32         1.46 o                         
  -6   5   2          4.94          3.88         1.79 o                         
  -5   5   2         63.97         73.88         4.86 o                         
  -4   5   2         10.26          9.04         1.38 o                         
  -3   5   2          6.98          7.75         0.78 o                         
  -2   5   2        233.67        236.84         3.16 o                         
  -1   5   2         51.31         49.19         1.33 o                         
   0   5   2         49.37         54.31         1.20 o                         
   1   5   2          0.29          0.90         0.43 o                         
   2   5   2          6.51          7.43         0.65 o                         
   3   5   2          4.09          4.93         0.88 o                         
   4   5   2         46.77         44.32         2.53 o                         
   5   5   2          0.08         -0.66         0.66 o                         
   6   5   2         17.84         20.28         1.69 o                         
   7   5   2          8.42          9.46         1.47 o                         
   8   5   2         18.84         22.12         2.66 o                         
  -7   6   2          4.82          5.27         2.72 o                         
  -6   6   2          0.07         -1.27         1.27 o                         
  -5   6   2          0.34         -0.51         1.07 o                         
  -4   6   2         25.68         25.51         2.53 o                         
  -3   6   2        517.15        524.84         7.16 o                         
  -2   6   2          7.47          9.98         1.01 o                         
  -1   6   2          1.78          2.18         0.64 o                         
   0   6   2          0.00          0.05         0.48 o                         
   1   6   2         15.36         16.60         1.31 o                         
   2   6   2         57.57         58.45         1.72 o                         
   3   6   2         44.47         35.56         2.20 o                         
   4   6   2          9.03         12.79         2.10 o                         
   5   6   2          4.09          4.54         1.11 o                         
   6   6   2          0.00         -0.09         1.05 o                         
   7   6   2          2.37          4.23         1.65 o                         
  -6   7   2          0.87         -0.24         1.67 o                         
  -5   7   2          0.12          0.67         2.42 o                         
  -4   7   2          7.96          8.79         1.61 o                         
  -3   7   2         42.52         57.86         2.91 o                         
  -2   7   2         14.77         18.91         1.63 o                         
  -1   7   2         17.62         18.36         1.52 o                         
   0   7   2          4.90          3.33         0.94 o                         
   1   7   2         25.99         25.00         2.40 o                         
   2   7   2          0.90          0.43         0.69 o                         
   3   7   2          0.01          0.73         0.81 o                         
   4   7   2          0.88         -0.96         1.24 o                         
   5   7   2          4.02          2.08         1.20 o                         
   6   7   2          8.01          7.77         2.26 o                         
  -4   8   2         26.23         21.38         2.23 o                         
  -3   8   2         40.27         35.97         4.45 o                         
  -2   8   2          1.65          1.12         1.53 o                         
  -1   8   2          8.59          9.00         1.54 o                         
   0   8   2          0.11         -0.90         0.90 o                         
   1   8   2          0.45          0.99         1.24 o                         
   2   8   2          0.90          0.89         1.12 o                         
   3   8   2          0.33          0.81         1.29 o                         
   4   8   2          0.09         -0.86         1.52 o                         
   5   8   2          0.00         -1.88         1.88 o                         
  -3   9   2          3.57          5.82         1.73 o                         
  -2   9   2          1.02          0.62         1.24 o                         
  -1   9   2          7.12          6.29         1.55 o                         
   0   9   2          2.65          0.03         1.31 o                         
   1   9   2          0.26         -0.41         1.79 o                         
   2   9   2          7.32          7.03         1.85 o                         
   3   9   2          3.87          1.06         1.55 o                         
  -4  -8   3          0.56         -3.04         3.04 o                         
  -3  -8   3          1.74         -0.94         2.40 o                         
  -2  -8   3          4.70          5.88         1.81 o                         
  -1  -8   3          3.18          3.98         2.08 o                         
   0  -8   3          2.81          1.24         1.59 o                         
   1  -8   3          8.79          9.91         1.98 o                         
   2  -8   3          3.61          5.80         1.73 o                         
   3  -8   3          0.16         -1.50         1.50 o                         
  -5  -7   3          1.28          1.57         1.37 o                         
  -4  -7   3          3.63          3.42         1.41 o                         
  -3  -7   3          0.36         -1.30         1.30 o                         
  -2  -7   3          1.81          0.72         1.17 o                         
  -1  -7   3          9.14         12.41         2.47 o                         
   0  -7   3          2.55          2.45         1.44 o                         
   1  -7   3          0.77         -0.15         0.77 o                         
   2  -7   3         19.29         20.39         2.36 o                         
   3  -7   3         16.14         13.90         2.00 o                         
   4  -7   3          0.95         -1.34         1.34 o                         
   5  -7   3          8.38          5.92         2.15 o                         
  -6  -6   3          1.61         -0.41         1.75 o                         
  -5  -6   3         12.96         12.62         2.58 o                         
  -4  -6   3         16.44         16.81         1.56 o                         
  -3  -6   3          2.31          4.40         1.07 o                         
  -2  -6   3          0.48          0.68         0.80 o                         
  -1  -6   3          5.62          5.53         1.06 o                         
   0  -6   3         24.37         20.52         1.80 o                         
   1  -6   3         11.33         10.99         1.04 o                         
   2  -6   3          2.44          2.02         0.66 o                         
   3  -6   3         17.48         18.18         1.37 o                         
   4  -6   3          8.26          7.08         1.74 o                         
   5  -6   3          8.08          3.87         1.73 o                         
   6  -6   3          6.00          4.70         1.91 o                         
  -7  -5   3          3.53         -0.85         1.19 o                         
  -6  -5   3         12.71          8.82         1.55 o                         
  -5  -5   3         49.31         49.52         2.03 o                         
  -4  -5   3          9.01          9.27         1.14 o                         
  -3  -5   3         22.59         21.97         1.45 o                         
  -2  -5   3         56.97         58.51         1.70 o                         
  -1  -5   3        117.46        117.36         3.23 o                         
   0  -5   3         29.01         32.13         1.84 o                         
   1  -5   3         27.78         24.90         1.12 o                         
   2  -5   3          2.57          4.34         0.67 o                         
   3  -5   3          8.79          7.46         0.78 o                         
   4  -5   3          2.69          3.13         0.72 o                         
   5  -5   3          9.58          7.43         1.18 o                         
   6  -5   3          6.53          4.07         1.90 o                         
   7  -5   3          1.50          1.50         1.38 o                         
  -7  -4   3          1.00          0.84         1.32 o                         
  -6  -4   3         19.40         20.04         1.85 o                         
  -5  -4   3         21.14         21.36         2.65 o                         
  -4  -4   3          5.59          2.65         0.90 o                         
  -3  -4   3         62.57         59.80         1.68 o                         
  -2  -4   3         52.08         56.34         1.38 o                         
  -1  -4   3         18.59         18.84         0.79 o                         
   0  -4   3        110.76        105.38         1.64 o                         
   1  -4   3          2.83          1.61         0.37 o                         
   2  -4   3          6.58          7.74         0.56 o                         
   3  -4   3          2.57          1.05         0.48 o                         
   4  -4   3         58.58         58.43         1.20 o                         
   5  -4   3         22.25         22.91         2.12 o                         
   6  -4   3          0.69          0.17         1.17 o                         
   7  -4   3          7.21          4.11         1.25 o                         
  -8  -3   3         18.98         15.22         1.96 o                         
  -7  -3   3          5.58          1.81         1.29 o                         
  -6  -3   3          7.67          7.53         1.29 o                         
  -5  -3   3         31.93         28.57         1.40 o                         
  -4  -3   3          3.88          4.87         1.41 o                         
  -3  -3   3         34.28         34.10         1.03 o                         
  -2  -3   3          2.58          3.17         0.51 o                         
  -1  -3   3         13.59         15.92         0.66 o                         
   0  -3   3         21.53         25.26         0.78 o                         
   1  -3   3        287.60        297.65         3.25 o                         
   2  -3   3          6.71          5.67         0.52 o                         
   3  -3   3         63.73         72.02         1.38 o                         
   4  -3   3         25.36         27.37         0.93 o                         
   5  -3   3         39.79         39.19         1.06 o                         
   6  -3   3          0.86          0.78         0.88 o                         
   7  -3   3          2.18          0.75         1.08 o                         
   8  -3   3          1.91         -0.31         1.34 o                         
  -8  -2   3          3.31          4.02         1.68 o                         
  -7  -2   3          3.21          1.81         1.25 o                         
  -6  -2   3        135.75        136.05         2.53 o                         
  -5  -2   3         15.90         15.07         0.96 o                         
  -4  -2   3          0.13         -0.10         0.37 o                         
  -3  -2   3         14.75         12.11         0.66 o                         
  -2  -2   3         16.10         13.39         0.63 o                         
  -1  -2   3        166.05        155.26         1.68 o                         
   0  -2   3        247.68        258.62         2.12 o                         
   1  -2   3        268.31        251.15         2.38 o                         
   2  -2   3          4.07          2.22         0.34 o                         
   3  -2   3          2.82          2.59         0.33 o                         
   4  -2   3        131.81        133.26         1.72 o                         
   5  -2   3        105.83        106.32         1.97 o                         
   6  -2   3          2.50          1.22         0.88 o                         
   7  -2   3         58.00         64.72         2.79 o                         
   8  -2   3         53.03         59.61         2.98 o                         
  -8  -1   3          6.09          4.11         1.60 o                         
  -7  -1   3        114.73        119.19         3.53 o                         
  -6  -1   3         99.08         87.53         1.85 o                         
  -5  -1   3         44.76         44.19         1.35 o                         
  -4  -1   3          0.80          0.51         0.34 o                         
  -3  -1   3          2.08          5.74         0.48 o                         
  -2  -1   3        100.76        116.46         1.38 o                         
  -1  -1   3        181.75        163.77         1.58 o                         
   0  -1   3        324.83        315.54         2.32 o                         
   1  -1   3        175.86        179.98         1.53 o                         
   2  -1   3          7.66          5.80         0.41 o                         
   3  -1   3         78.32         79.13         0.98 o                         
   4  -1   3        679.19        723.79         5.96 o                         
   5  -1   3          0.10         -0.48         0.48 o                         
   6  -1   3         14.08         14.14         1.22 o                         
   7  -1   3         10.02          9.63         1.25 o                         
   8  -1   3         10.85         10.50         2.93 o                         
   9  -1   3          0.17         -0.25         2.54 o                         
  -8   0   3         15.10         16.93         1.75 o                         
  -7   0   3         89.61         95.02         2.94 o                         
  -6   0   3         32.23         30.95         1.61 o                         
  -5   0   3          0.48          0.64         0.54 o                         
  -4   0   3          0.03         -0.29         0.34 o                         
  -3   0   3        573.39        550.71         3.99 o                         
  -2   0   3         42.09         39.91         0.76 o                         
  -1   0   3       1111.27       1105.19         6.82 o                         
   0   0   3        740.88        735.43         4.79 o                         
   1   0   3          2.44          5.84         0.48 o                         
   2   0   3        225.34        220.80         1.89 o                         
   3   0   3          5.63          7.44         0.42 o                         
   4   0   3        390.26        409.43         3.41 o                         
   5   0   3          0.54          0.43         0.49 o                         
   6   0   3        258.12        248.89         3.68 o                         
   7   0   3        148.03        147.88         3.29 o                         
   8   0   3          4.65          6.62         1.28 o                         
   9   0   3          0.12         -1.06         1.06 o                         
  -8   1   3         32.43         30.16         2.36 o                         
  -7   1   3          0.38         -0.81         0.81 o                         
  -6   1   3          5.58          3.99         0.80 o                         
  -5   1   3          7.67          7.62         0.79 o                         
  -4   1   3        162.23        178.95         2.03 o                         
  -3   1   3         18.70         21.07         0.69 o                         
  -2   1   3         17.72         16.47         0.59 o                         
  -1   1   3        140.68        140.54         1.48 o                         
   0   1   3         93.14         78.16         1.03 o                         
   1   1   3        249.54        250.48         4.18 o                         
   2   1   3        304.34        270.60         2.33 o                         
   3   1   3        114.82        133.45         1.45 o                         
   4   1   3        131.10        136.90         1.58 o                         
   5   1   3        130.91        138.68         1.72 o                         
   6   1   3        250.36        264.36         3.40 o                         
   7   1   3         33.81         34.19         1.52 o                         
   8   1   3          0.79          1.63         0.89 o                         
   9   1   3          0.15          0.58         1.47 o                         
  -8   2   3          0.87          1.88         1.44 o                         
  -7   2   3          0.15         -1.04         1.04 o                         
  -6   2   3          6.93          6.00         0.94 o                         
  -5   2   3         25.49         30.56         1.39 o                         
  -4   2   3         32.70         36.79         1.04 o                         
  -3   2   3        158.69        138.66         1.81 o                         
  -2   2   3         73.54         57.15         1.05 o                         
  -1   2   3        137.42        164.11         1.75 o                         
   0   2   3         32.02         31.80         0.63 o                         
   1   2   3        942.50        928.35         6.84 o                         
   2   2   3         60.38         63.85         0.99 o                         
   3   2   3         30.55         28.60         0.73 o                         
   4   2   3         16.38         17.73         0.70 o                         
   5   2   3        208.92        219.69         2.45 o                         
   6   2   3        297.00        298.85         3.16 o                         
   7   2   3        158.22        152.28         3.18 o                         
   8   2   3         14.65         15.09         3.71 o                         
   9   2   3          0.36          1.43         1.43 o                         
  -8   3   3          7.50          9.96         1.84 o                         
  -7   3   3          7.71          7.86         1.11 o                         
  -6   3   3          8.98          8.54         1.29 o                         
  -5   3   3         13.31         11.38         1.00 o                         
  -4   3   3         22.20         18.61         1.11 o                         
  -3   3   3          0.93          3.97         0.40 o                         
  -2   3   3        199.44        190.31         2.10 o                         
  -1   3   3        351.22        364.27         3.10 o                         
   0   3   3          1.25          1.31         0.29 o                         
   1   3   3          1.93          1.94         0.29 o                         
   2   3   3         54.87         58.07         1.02 o                         
   3   3   3        940.55        995.22         6.95 o                         
   4   3   3          7.63          8.89         0.65 o                         
   5   3   3        106.50        109.89         1.79 o                         
   6   3   3          0.11          0.36         0.63 o                         
   7   3   3         52.75         51.44         2.98 o                         
   8   3   3          7.92         10.85         1.80 o                         
  -7   4   3         28.14         28.93         6.14 o                         
  -6   4   3         36.66         38.15         1.80 o                         
  -5   4   3          2.45          1.95         0.77 o                         
  -4   4   3         40.91         34.04         1.78 o                         
  -3   4   3        151.62        163.55         2.54 o                         
  -2   4   3        238.63        237.17         2.94 o                         
  -1   4   3         84.54         94.38         1.49 o                         
   0   4   3          5.45          5.85         0.45 o                         
   1   4   3        141.27        144.56         1.82 o                         
   2   4   3        581.39        546.21         4.32 o                         
   3   4   3         28.02         27.53         0.80 o                         
   4   4   3          0.85          0.05         0.51 o                         
   5   4   3        144.91        143.62         2.55 o                         
   6   4   3        269.16        256.08         3.69 o                         
   7   4   3          0.88          2.98         0.97 o                         
   8   4   3          5.20          3.63         1.65 o                         
  -7   5   3          1.29          0.51         1.44 o                         
  -6   5   3          0.14         -1.28         1.28 o                         
  -5   5   3         41.43         44.53         1.89 o                         
  -4   5   3          3.82          2.60         0.71 o                         
  -3   5   3         27.11         30.21         1.21 o                         
  -2   5   3          0.01         -0.09         0.60 o                         
  -1   5   3          4.32          4.18         0.82 o                         
   0   5   3        158.88        159.95         2.03 o                         
   1   5   3         83.75         84.12         1.53 o                         
   2   5   3          9.47         10.70         0.74 o                         
   3   5   3          3.43          2.29         0.46 o                         
   4   5   3         60.20         58.04         1.78 o                         
   5   5   3         32.26         41.33         1.76 o                         
   6   5   3         17.39         16.00         1.60 o                         
   7   5   3          0.01         -0.10         1.28 o                         
   8   5   3         10.55         14.29         2.17 o                         
  -6   6   3          7.44          8.08         1.75 o                         
  -5   6   3          4.86          6.91         1.68 o                         
  -4   6   3          5.05          4.39         0.83 o                         
  -3   6   3          0.14          3.03         0.75 o                         
  -2   6   3          5.94          7.31         0.79 o                         
  -1   6   3         12.34         12.09         0.97 o                         
   0   6   3          0.17          0.91         0.50 o                         
   1   6   3          2.62          0.36         0.54 o                         
   2   6   3          4.91          5.08         0.70 o                         
   3   6   3         98.27         91.04         1.93 o                         
   4   6   3          6.32          5.93         0.92 o                         
   5   6   3        127.44        129.12         4.29 o                         
   6   6   3         16.93         15.59         1.98 o                         
   7   6   3          1.01          0.21         1.49 o                         
  -6   7   3          0.07          0.00         2.56 o                         
  -5   7   3          4.99          5.39         1.67 o                         
  -4   7   3         15.91         12.25         1.80 o                         
  -3   7   3         28.31         24.19         2.08 o                         
  -2   7   3         14.04         12.95         1.48 o                         
  -1   7   3          1.71          1.18         0.80 o                         
   0   7   3          8.44          9.55         1.06 o                         
   1   7   3          2.16          1.09         0.72 o                         
   2   7   3         13.37         14.21         1.13 o                         
   3   7   3          1.24          1.50         0.92 o                         
   4   7   3          3.25          4.56         1.30 o                         
   5   7   3          6.27          5.77         2.72 o                         
   6   7   3          0.63          0.38         1.54 o                         
  -4   8   3         37.46         32.28         2.65 o                         
  -3   8   3         13.74         14.64         1.93 o                         
  -2   8   3         10.12          9.92         1.65 o                         
  -1   8   3          0.83          0.16         1.13 o                         
   0   8   3          8.98          7.27         1.47 o                         
   1   8   3         13.16         10.60         1.35 o                         
   2   8   3          0.81         -0.81         1.15 o                         
   3   8   3          3.63          2.68         1.55 o                         
   4   8   3          1.67         -0.17         2.40 o                         
   5   8   3          6.12          1.77         1.95 o                         
  -3   9   3          1.02          0.09         1.28 o                         
  -2   9   3          0.60         -0.48         1.26 o                         
  -1   9   3          2.59          2.84         1.41 o                         
   0   9   3          4.93          1.52         1.44 o                         
   1   9   3          0.60          0.57         1.71 o                         
   2   9   3          0.67         -0.90         1.86 o                         
   3   9   3          0.14         -0.20         1.91 o                         
  -3  -8   4          5.27          8.47         2.31 o                         
  -2  -8   4          0.09         -0.09         1.84 o                         
  -1  -8   4         41.71         55.68         5.56 o                         
   0  -8   4         18.85         18.21         2.36 o                         
   1  -8   4          2.88          2.98         1.75 o                         
   2  -8   4          5.45          3.24         1.78 o                         
   3  -8   4          1.53         -0.11         1.59 o                         
  -5  -7   4          0.04         -3.36         3.36 o                         
  -4  -7   4         10.85          9.06         1.81 o                         
  -3  -7   4         22.13         24.86         2.21 o                         
  -2  -7   4         13.28         16.91         1.86 o                         
  -1  -7   4          0.05         -1.34         1.34 o                         
   0  -7   4          2.49          2.90         1.12 o                         
   1  -7   4         55.73         59.39         3.08 o                         
   2  -7   4         13.59         12.82         1.91 o                         
   3  -7   4          0.29         -1.05         1.45 o                         
   4  -7   4          5.09          2.36         1.97 o                         
   5  -7   4          0.12         -1.60         1.60 o                         
  -6  -6   4          7.16          7.99         1.64 o                         
  -5  -6   4          0.60          0.00         2.14 o                         
  -4  -6   4          0.40         -0.74         1.00 o                         
  -3  -6   4          4.26          4.85         1.26 o                         
  -2  -6   4         90.81         99.39         4.26 o                         
  -1  -6   4         24.54         26.24         1.50 o                         
   0  -6   4          2.43          2.05         1.08 o                         
   1  -6   4         17.61         18.15         0.81 o                         
   2  -6   4          2.54          0.28         1.00 o                         
   3  -6   4         21.64         21.48         2.20 o                         
   4  -6   4         16.91         20.23         2.33 o                         
   5  -6   4         15.34         11.91         3.64 o                         
   6  -6   4          1.20         -0.14         1.64 o                         
  -6  -5   4          9.57          5.81         1.94 o                         
  -5  -5   4          0.81         -0.92         0.92 o                         
  -4  -5   4         32.34         31.93         1.80 o                         
  -3  -5   4          4.83          5.29         1.10 o                         
  -2  -5   4          9.80         11.37         1.07 o                         
  -1  -5   4          7.77          5.75         1.01 o                         
   0  -5   4          8.21          7.85         0.78 o                         
   1  -5   4        119.86        124.30         1.71 o                         
   2  -5   4         61.84         63.78         2.38 o                         
   3  -5   4         10.23          8.96         1.50 o                         
   4  -5   4         32.63         28.86         1.47 o                         
   5  -5   4          0.02         -1.25         1.25 o                         
   6  -5   4         10.53         11.02         1.89 o                         
   7  -5   4          0.67          2.10         1.83 o                         
  -7  -4   4          0.00         -1.46         1.46 o                         
  -6  -4   4          0.80         -0.04         1.20 o                         
  -5  -4   4         34.20         39.33         1.95 o                         
  -4  -4   4          5.65          3.39         0.97 o                         
  -3  -4   4          3.67          4.41         0.82 o                         
  -2  -4   4         65.08         62.95         1.84 o                         
  -1  -4   4        171.36        179.57         2.65 o                         
   0  -4   4          0.14          1.16         0.53 o                         
   1  -4   4          4.14          2.56         0.82 o                         
   2  -4   4        106.18        118.25         2.22 o                         
   3  -4   4         11.31          9.60         0.87 o                         
   4  -4   4         54.07         51.45         1.27 o                         
   5  -4   4          9.10          5.31         1.27 o                         
   6  -4   4          0.97          0.14         1.04 o                         
   7  -4   4          0.07         -0.65         1.66 o                         
  -8  -3   4          1.42         -3.04         3.04 o                         
  -7  -3   4          0.40         -1.17         1.17 o                         
  -6  -3   4         45.15         42.71         2.30 o                         
  -5  -3   4          3.85          3.78         1.13 o                         
  -4  -3   4         71.98         71.67         2.56 o                         
  -3  -3   4        157.28        154.10         2.40 o                         
  -2  -3   4        301.13        310.32         2.93 o                         
  -1  -3   4         17.56         17.41         0.73 o                         
   0  -3   4        433.22        464.52         3.74 o                         
   1  -3   4         55.68         67.84         1.46 o                         
   2  -3   4        107.94        110.48         1.71 o                         
   3  -3   4          4.85          5.74         0.49 o                         
   4  -3   4          5.80          8.03         0.66 o                         
   5  -3   4          5.87          4.33         0.55 o                         
   6  -3   4         20.48         20.06         1.75 o                         
   7  -3   4          1.35          0.80         1.27 o                         
   8  -3   4         10.82          9.75         2.22 o                         
  -8  -2   4          0.97         -0.87         1.94 o                         
  -7  -2   4          8.19          4.04         1.39 o                         
  -6  -2   4          0.29         -0.46         0.82 o                         
  -5  -2   4          5.11          3.27         1.01 o                         
  -4  -2   4         77.47         75.16         2.40 o                         
  -3  -2   4          4.29          4.35         0.49 o                         
  -2  -2   4        168.04        183.22         1.97 o                         
  -1  -2   4        127.64        125.43         1.46 o                         
   0  -2   4        415.94        389.40         3.25 o                         
   1  -2   4        160.48        175.62         1.99 o                         
   2  -2   4         40.70         43.44         1.09 o                         
   3  -2   4        650.16        669.11         4.55 o                         
   4  -2   4        120.42        121.28         1.83 o                         
   5  -2   4          2.21          1.11         0.55 o                         
   6  -2   4          1.97         -0.47         0.78 o                         
   7  -2   4         60.51         68.84         2.87 o                         
   8  -2   4          4.22          5.75         1.79 o                         
  -8  -1   4          0.12          0.14         2.14 o                         
  -7  -1   4         18.27         19.04         1.75 o                         
  -6  -1   4         19.91         19.75         1.46 o                         
  -5  -1   4          0.03         -0.45         0.45 o                         
  -4  -1   4         30.11         34.91         1.15 o                         
  -3  -1   4        100.47        120.36         1.61 o                         
  -2  -1   4         38.34         46.32         0.90 o                         
  -1  -1   4        134.74        120.74         1.40 o                         
   0  -1   4        569.05        533.49         3.70 o                         
   1  -1   4         93.84        100.01         1.17 o                         
   2  -1   4          0.02         -0.10         0.25 o                         
   3  -1   4         11.09          6.96         0.41 o                         
   4  -1   4          2.55          1.67         0.35 o                         
   5  -1   4         27.85         28.06         1.15 o                         
   6  -1   4         23.09         26.44         1.60 o                         
   7  -1   4         24.27         25.22         1.92 o                         
   8  -1   4          2.49          0.91         1.52 o                         
  -8   0   4          5.23          3.80         1.78 o                         
  -7   0   4         30.63         26.74         1.74 o                         
  -6   0   4         10.96         11.33         1.17 o                         
  -5   0   4          2.42          0.80         0.71 o                         
  -4   0   4          7.84          5.63         0.60 o                         
  -3   0   4        138.85        153.96         1.77 o                         
  -2   0   4         74.05         87.01         1.18 o                         
  -1   0   4         30.79         38.26         0.75 o                         
   0   0   4          2.63          3.89         0.28 o                         
   1   0   4        416.02        397.78         2.93 o                         
   2   0   4        740.81        775.19         5.59 o                         
   3   0   4        721.28        831.55         5.80 o                         
   4   0   4        150.34        156.23         1.69 o                         
   5   0   4          0.89          0.29         0.43 o                         
   6   0   4         59.90         64.36         1.99 o                         
   7   0   4         53.73         57.46         2.17 o                         
   8   0   4          3.13          4.16         1.29 o                         
   9   0   4          0.06         -0.80         2.24 o                         
  -8   1   4         11.65         10.50         1.69 o                         
  -7   1   4         71.95         74.10         2.80 o                         
  -6   1   4          3.01          2.51         0.71 o                         
  -5   1   4          0.13          0.21         0.56 o                         
  -4   1   4         22.16         23.47         0.99 o                         
  -3   1   4        210.96        224.59         2.30 o                         
  -2   1   4          5.45          2.97         0.38 o                         
  -1   1   4        459.92        432.06         3.34 o                         
   0   1   4        302.07        316.68         2.73 o                         
   1   1   4         41.30         50.06         1.73 o                         
   2   1   4        108.76        108.25         1.09 o                         
   3   1   4        325.46        378.15         3.33 o                         
   4   1   4         45.80         46.56         0.96 o                         
   5   1   4        221.89        233.66         2.18 o                         
   6   1   4         46.51         48.46         1.51 o                         
   7   1   4         24.92         22.19         1.57 o                         
   8   1   4          2.08          1.88         1.31 o                         
   9   1   4          1.06          0.99         2.00 o                         
  -8   2   4         43.57         47.53         6.68 o                         
  -7   2   4          0.81         -0.03         1.43 o                         
  -6   2   4          0.00         -0.67         0.67 o                         
  -5   2   4          0.00         -0.28         0.64 o                         
  -4   2   4         47.91         54.90         1.31 o                         
  -3   2   4         92.01         84.72         1.26 o                         
  -2   2   4          8.44          9.61         0.47 o                         
  -1   2   4         53.20         46.83         0.93 o                         
   0   2   4        320.77        329.05         6.35 o                         
   1   2   4        155.65        149.34         1.34 o                         
   2   2   4        803.97        890.86         6.19 o                         
   3   2   4        844.54        913.01         6.77 o                         
   4   2   4          3.13          2.04         0.41 o                         
   5   2   4        216.08        201.88         2.53 o                         
   6   2   4        177.17        168.68         2.24 o                         
   7   2   4          0.14         -0.84         0.84 o                         
   8   2   4          0.20          1.07         1.09 o                         
  -8   3   4          5.99          4.97         1.74 o                         
  -7   3   4          0.70          0.09         1.04 o                         
  -6   3   4         14.88         14.19         1.83 o                         
  -5   3   4          0.04         -0.40         0.66 o                         
  -4   3   4         81.07         84.86         1.60 o                         
  -3   3   4         23.12         26.80         0.95 o                         
  -2   3   4          3.83          7.69         0.57 o                         
  -1   3   4         20.22         27.14         0.56 o                         
   0   3   4          1.59          0.85         0.27 o                         
   1   3   4         72.80         70.83         1.04 o                         
   2   3   4         76.06         87.17         1.28 o                         
   3   3   4         28.55         28.61         0.75 o                         
   4   3   4          0.14          0.30         0.35 o                         
   5   3   4        366.29        369.60         3.77 o                         
   6   3   4         98.16         95.39         1.85 o                         
   7   3   4          0.44         -0.90         1.45 o                         
   8   3   4          2.09          0.83         1.29 o                         
  -7   4   4          0.01         -0.42         0.92 o                         
  -6   4   4          1.82          2.37         1.06 o                         
  -5   4   4          6.98          5.59         1.09 o                         
  -4   4   4         12.99         13.10         1.25 o                         
  -3   4   4         13.67         10.44         0.84 o                         
  -2   4   4          0.29          0.34         0.43 o                         
  -1   4   4         64.66         66.68         1.34 o                         
   0   4   4         15.20         11.95         0.64 o                         
   1   4   4         80.67         69.43         1.21 o                         
   2   4   4        509.51        501.28         4.29 o                         
   3   4   4          2.21          3.03         0.48 o                         
   4   4   4        169.16        167.02         2.83 o                         
   5   4   4        184.33        179.46         3.24 o                         
   6   4   4         81.88         84.47         3.36 o                         
   7   4   4         16.60         15.31         1.88 o                         
   8   4   4          0.11          1.68         1.42 o                         
  -7   5   4          0.14          0.24         2.84 o                         
  -6   5   4          0.61         -0.11         1.22 o                         
  -5   5   4          7.12          9.51         2.13 o                         
  -4   5   4         20.33         19.58         1.94 o                         
  -3   5   4          5.69          4.42         0.86 o                         
  -2   5   4         17.43         18.62         1.31 o                         
  -1   5   4          6.06          3.06         0.54 o                         
   0   5   4          7.68          8.01         0.56 o                         
   1   5   4          3.02          3.22         0.51 o                         
   2   5   4        245.13        248.26         2.65 o                         
   3   5   4          1.32          1.21         0.50 o                         
   4   5   4        348.76        357.30         4.57 o                         
   5   5   4         27.09         30.01         1.51 o                         
   6   5   4         26.74         24.17         2.59 o                         
   7   5   4          0.61          0.59         1.31 o                         
   8   5   4          0.92          1.24         2.15 o                         
  -6   6   4          1.89         -1.41         1.41 o                         
  -5   6   4          8.06          7.34         1.63 o                         
  -4   6   4         26.92         29.35         2.34 o                         
  -3   6   4          8.27          7.64         1.39 o                         
  -2   6   4          2.21          1.72         0.59 o                         
  -1   6   4          0.15          0.50         0.53 o                         
   0   6   4         48.79         41.35         1.29 o                         
   1   6   4          9.48         10.16         0.82 o                         
   2   6   4         16.72         13.38         0.95 o                         
   3   6   4         24.88         21.86         1.17 o                         
   4   6   4        113.42        118.02         2.62 o                         
   5   6   4        125.22        124.57         3.22 o                         
   6   6   4          4.16          2.75         1.36 o                         
   7   6   4          2.62          2.41         1.57 o                         
  -5   7   4          0.61         -0.18         1.35 o                         
  -4   7   4          0.14          0.29         1.22 o                         
  -3   7   4          7.63          7.05         1.81 o                         
  -2   7   4          2.19          5.06         1.35 o                         
  -1   7   4          2.41          3.26         0.81 o                         
   0   7   4          6.46          5.69         0.81 o                         
   1   7   4         19.50         17.40         1.13 o                         
   2   7   4          0.93          0.37         0.69 o                         
   3   7   4          0.89          1.59         1.06 o                         
   4   7   4         35.51         33.31         2.22 o                         
   5   7   4         44.17         47.53         3.11 o                         
   6   7   4          0.32         -1.20         1.20 o                         
  -4   8   4          3.96          4.02         1.55 o                         
  -3   8   4          0.42          1.54         1.23 o                         
  -2   8   4          1.39          0.39         1.41 o                         
  -1   8   4          0.84         -0.10         1.27 o                         
   0   8   4          2.87          4.26         1.91 o                         
   1   8   4          8.64         10.75         2.13 o                         
   2   8   4          6.40          5.70         1.80 o                         
   3   8   4         10.61          7.98         2.03 o                         
   4   8   4         72.37         87.92         4.60 o                         
   5   8   4          6.52          6.19         2.56 o                         
  -2   9   4          0.67          1.25         1.52 o                         
  -1   9   4          5.45          4.46         1.91 o                         
   0   9   4          0.21         -0.03         1.26 o                         
   1   9   4          7.26          6.07         1.55 o                         
   2   9   4          0.41          1.28         2.88 o                         
   3   9   4          5.75          2.75         2.02 o                         
  -1  -8   5          0.01         -0.85         1.10 o                         
   0  -8   5          9.32          7.19         1.71 o                         
   1  -8   5          1.46          0.49         1.63 o                         
   2  -8   5          2.06          0.96         3.83 o                         
  -4  -7   5          0.03         -1.15         1.25 o                         
  -3  -7   5         12.14          9.00         1.88 o                         
  -2  -7   5         22.80         21.87         2.05 o                         
  -1  -7   5         30.88         27.57         2.72 o                         
   0  -7   5          6.82          5.59         1.46 o                         
   1  -7   5          2.55          2.41         1.38 o                         
   2  -7   5          0.02         -0.42         1.53 o                         
   3  -7   5          0.27         -0.33         1.55 o                         
   4  -7   5          4.47          1.82         1.66 o                         
  -5  -6   5          0.18         -0.34         1.48 o                         
  -4  -6   5         32.13         34.77         2.73 o                         
  -3  -6   5          3.55          3.99         1.16 o                         
  -2  -6   5         54.26         63.25         2.66 o                         
  -1  -6   5         16.11         17.28         1.80 o                         
   0  -6   5         23.76         22.79         1.98 o                         
   1  -6   5         56.84         56.02         2.65 o                         
   2  -6   5          1.21         -0.57         1.27 o                         
   3  -6   5          0.86          0.97         1.26 o                         
   4  -6   5          4.33          3.71         1.61 o                         
   5  -6   5          4.76          3.53         1.74 o                         
  -6  -5   5          4.71          1.90         1.44 o                         
  -5  -5   5         28.61         29.95         2.38 o                         
  -4  -5   5         48.36         47.78         2.40 o                         
  -3  -5   5         83.38         85.22         3.25 o                         
  -2  -5   5         61.26         57.10         1.97 o                         
  -1  -5   5          8.07          7.37         0.96 o                         
   0  -5   5        108.39        112.04         3.68 o                         
   1  -5   5         25.10         25.70         1.69 o                         
   2  -5   5          4.36          4.38         1.16 o                         
   3  -5   5         62.89         63.95         2.48 o                         
   4  -5   5          9.70          9.62         1.55 o                         
   5  -5   5          0.17          1.49         1.13 o                         
   6  -5   5          0.05         -1.28         1.28 o                         
  -7  -4   5          9.32          6.83         2.26 o                         
  -6  -4   5          0.76         -1.00         1.00 o                         
  -5  -4   5          1.34          0.72         0.94 o                         
  -4  -4   5          0.27         -0.77         0.77 o                         
  -3  -4   5        361.84        350.41         5.16 o                         
  -2  -4   5         44.79         53.21         2.70 o                         
  -1  -4   5         72.34         76.61         1.78 o                         
   0  -4   5          2.06          2.27         0.47 o                         
   1  -4   5         21.54         19.14         1.26 o                         
   2  -4   5        200.40        207.44         3.17 o                         
   3  -4   5         32.36         33.99         1.42 o                         
   4  -4   5         29.81         31.58         1.36 o                         
   5  -4   5         13.93         15.28         1.85 o                         
   6  -4   5         24.22         21.26         2.33 o                         
   7  -4   5         19.41         22.52         3.11 o                         
  -7  -3   5          1.67         -0.04         1.98 o                         
  -6  -3   5          0.32         -1.19         1.19 o                         
  -5  -3   5        113.42        120.85         3.51 o                         
  -4  -3   5         22.63         19.49         1.63 o                         
  -3  -3   5         55.72         46.99         1.99 o                         
  -2  -3   5        176.97        191.12         2.84 o                         
  -1  -3   5        218.58        219.57         2.92 o                         
   0  -3   5        234.05        244.12         2.73 o                         
   1  -3   5         30.64         27.81         1.05 o                         
   2  -3   5          0.64         -0.01         0.49 o                         
   3  -3   5        120.72        109.48         2.05 o                         
   4  -3   5         16.05         17.53         0.77 o                         
   5  -3   5          9.60          6.77         0.63 o                         
   6  -3   5         11.41         10.67         1.64 o                         
   7  -3   5          1.70          0.93         1.33 o                         
  -7  -2   5          0.96         -1.07         1.07 o                         
  -6  -2   5         18.15         18.17         1.85 o                         
  -5  -2   5          1.84          1.60         1.12 o                         
  -4  -2   5         20.49         17.90         1.31 o                         
  -3  -2   5         85.33         79.16         1.68 o                         
  -2  -2   5        162.83        152.12         1.92 o                         
  -1  -2   5         32.94         39.42         0.89 o                         
   0  -2   5        780.26        807.80         5.53 o                         
   1  -2   5          0.71          0.22         0.35 o                         
   2  -2   5         71.42         68.64         1.27 o                         
   3  -2   5         50.27         50.57         0.92 o                         
   4  -2   5         12.34         12.36         0.81 o                         
   5  -2   5          0.19         -0.50         0.50 o                         
   6  -2   5          0.00         -0.60         0.60 o                         
   7  -2   5          1.72          1.21         1.17 o                         
   8  -2   5          0.96         -1.46         1.91 o                         
  -8  -1   5          0.20         -1.16         2.33 o                         
  -7  -1   5          1.61         -1.18         1.18 o                         
  -6  -1   5          4.69          3.45         1.12 o                         
  -5  -1   5        113.66        119.37         2.87 o                         
  -4  -1   5        307.74        287.95         3.55 o                         
  -3  -1   5          8.09         10.81         0.68 o                         
  -2  -1   5         92.84        108.45         1.53 o                         
  -1  -1   5       1713.30       1797.01        11.06 o                         
   0  -1   5        232.12        279.71         2.37 o                         
   1  -1   5        118.93        110.09         1.33 o                         
   2  -1   5        387.86        391.54         3.13 o                         
   3  -1   5          0.62          0.97         0.34 o                         
   4  -1   5        109.85        105.51         1.51 o                         
   5  -1   5          0.11         -0.49         0.49 o                         
   6  -1   5          7.90          7.21         0.83 o                         
   7  -1   5         10.14          6.16         1.32 o                         
   8  -1   5         10.71          9.24         2.11 o                         
  -8   0   5          0.55         -1.11         1.11 o                         
  -7   0   5         15.36         15.78         1.50 o                         
  -6   0   5          2.80          0.74         0.89 o                         
  -5   0   5         10.94         11.21         1.04 o                         
  -4   0   5          8.44          7.80         0.74 o                         
  -3   0   5        109.00        104.08         1.51 o                         
  -2   0   5        277.18        261.94         2.53 o                         
  -1   0   5          1.77          4.24         0.38 o                         
   0   0   5          8.56         10.12         0.42 o                         
   1   0   5       1768.31       1799.31        11.24 o                         
   2   0   5        576.27        594.57         4.57 o                         
   3   0   5         41.81         49.28         0.85 o                         
   4   0   5         18.16         17.00         0.66 o                         
   5   0   5         13.35         14.71         0.63 o                         
   6   0   5         95.37         88.87         2.11 o                         
   7   0   5         20.42         21.06         1.58 o                         
   8   0   5          2.97          5.03         1.57 o                         
  -8   1   5         12.91          8.68         1.88 o                         
  -7   1   5          0.07         -0.69         1.01 o                         
  -6   1   5         59.00         62.16         1.96 o                         
  -5   1   5         95.71        106.49         3.19 o                         
  -4   1   5          0.00         -0.16         0.49 o                         
  -3   1   5        294.79        295.17         3.05 o                         
  -2   1   5         72.46         85.28         1.63 o                         
  -1   1   5        519.00        538.37         4.38 o                         
   0   1   5        445.17        463.60         3.65 o                         
   1   1   5         33.07         26.28         0.83 o                         
   2   1   5         12.06         17.65         0.28 o                         
   3   1   5        189.26        175.91         1.69 o                         
   4   1   5          3.35          3.51         0.40 o                         
   5   1   5          8.06         11.35         0.63 o                         
   6   1   5         37.30         37.33         1.33 o                         
   7   1   5          0.50         -0.43         0.87 o                         
   8   1   5         13.44         16.01         1.74 o                         
  -8   2   5          0.38         -0.94         1.27 o                         
  -7   2   5         22.42         17.43         1.54 o                         
  -6   2   5          2.45          1.32         0.92 o                         
  -5   2   5          3.89          2.18         0.63 o                         
  -4   2   5         65.51         71.66         1.53 o                         
  -3   2   5         94.29         93.58         1.59 o                         
  -2   2   5         17.79         19.68         0.80 o                         
  -1   2   5         74.55         74.14         1.23 o                         
   0   2   5         49.19         46.98         0.90 o                         
   1   2   5        201.20        200.99         3.94 o                         
   2   2   5        165.15        210.00         3.90 o                         
   3   2   5          2.33          1.19         0.24 o                         
   4   2   5          0.33          0.43         0.32 o                         
   5   2   5         61.58         59.19         1.63 o                         
   6   2   5          7.31          7.85         0.81 o                         
   7   2   5          3.69          3.40         0.97 o                         
   8   2   5          0.90          0.37         1.23 o                         
  -7   3   5          1.29          0.24         1.31 o                         
  -6   3   5         36.85         36.77         1.75 o                         
  -5   3   5         22.65         20.74         1.81 o                         
  -4   3   5          0.78         -0.24         0.46 o                         
  -3   3   5         16.49         20.42         1.09 o                         
  -2   3   5        398.21        411.37         4.91 o                         
  -1   3   5          2.37          1.75         0.30 o                         
   0   3   5         15.53         16.04         0.57 o                         
   1   3   5         44.95         41.51         0.74 o                         
   2   3   5        135.52        144.46         1.51 o                         
   3   3   5          3.24          3.39         0.34 o                         
   4   3   5         85.56         85.64         1.40 o                         
   5   3   5         27.13         27.73         1.31 o                         
   6   3   5         13.22         11.08         0.86 o                         
   7   3   5         12.31         10.96         3.07 o                         
   8   3   5          1.43          0.00         1.11 o                         
  -7   4   5          2.21          3.23         1.94 o                         
  -6   4   5          0.69         -1.18         1.31 o                         
  -5   4   5          0.58          0.27         0.97 o                         
  -4   4   5          0.77          1.74         0.68 o                         
  -3   4   5         13.01         15.83         1.15 o                         
  -2   4   5         54.55         63.73         1.63 o                         
  -1   4   5          0.08         -0.14         0.32 o                         
   0   4   5         15.09         10.80         0.59 o                         
   1   4   5        302.84        317.87         2.97 o                         
   2   4   5        128.61        143.41         2.50 o                         
   3   4   5         19.45         16.23         0.75 o                         
   4   4   5         50.36         51.16         1.30 o                         
   5   4   5        104.36         98.02         1.75 o                         
   6   4   5          7.22          5.43         1.39 o                         
   7   4   5          1.92          1.00         1.23 o                         
   8   4   5          0.40         -1.05         1.20 o                         
  -7   5   5          0.73          0.02         1.49 o                         
  -6   5   5          5.09          4.60         1.26 o                         
  -5   5   5          0.00          0.88         1.24 o                         
  -4   5   5         10.43         10.35         1.60 o                         
  -3   5   5          3.63          2.58         0.74 o                         
  -2   5   5          7.71         11.38         0.95 o                         
  -1   5   5         19.25         17.37         1.05 o                         
   0   5   5          8.99         15.36         0.81 o                         
   1   5   5         26.00         26.24         0.97 o                         
   2   5   5         26.56         26.22         0.87 o                         
   3   5   5         18.89         19.88         1.05 o                         
   4   5   5         81.61         88.73         1.56 o                         
   5   5   5         71.25         76.46         2.36 o                         
   6   5   5          4.15          3.54         1.23 o                         
   7   5   5          2.70          1.83         1.19 o                         
  -6   6   5          0.62         -0.47         1.62 o                         
  -5   6   5          9.19          7.49         1.73 o                         
  -4   6   5          6.42          8.80         1.58 o                         
  -3   6   5         10.11         12.37         1.67 o                         
  -2   6   5          1.97          1.75         0.85 o                         
  -1   6   5          0.36         -0.13         0.69 o                         
   0   6   5         18.31         14.45         0.99 o                         
   1   6   5        148.10        156.46         2.50 o                         
   2   6   5          0.95          2.81         0.62 o                         
   3   6   5         19.75         22.69         1.44 o                         
   4   6   5         52.06         57.85         2.13 o                         
   5   6   5          6.20          7.83         1.52 o                         
   6   6   5          2.81          5.27         1.66 o                         
   7   6   5          0.17         -1.17         1.17 o                         
  -5   7   5          0.29          0.55         1.30 o                         
  -4   7   5          3.14          2.52         1.46 o                         
  -3   7   5          0.92         -0.65         1.19 o                         
  -2   7   5          0.09          0.98         0.97 o                         
  -1   7   5          0.70         -0.77         0.77 o                         
   0   7   5          0.27          0.07         0.68 o                         
   1   7   5         19.10         14.07         1.02 o                         
   2   7   5          0.94         -0.73         1.38 o                         
   3   7   5        146.74        163.00         3.98 o                         
   4   7   5         28.78         35.14         3.03 o                         
   5   7   5          1.27          1.18         1.28 o                         
   6   7   5          0.52         -0.60         1.67 o                         
  -4   8   5          0.93         -0.73         1.26 o                         
  -3   8   5          0.30         -1.11         1.96 o                         
  -2   8   5          0.43          1.73         1.32 o                         
  -1   8   5          5.48          5.06         1.35 o                         
   0   8   5          4.91          7.52         2.16 o                         
   1   8   5          4.29          4.36         1.25 o                         
   2   8   5          7.67          5.56         2.48 o                         
   3   8   5         29.20         32.54         3.44 o                         
   4   8   5         13.79         17.15         2.50 o                         
   5   8   5          6.38          7.50         3.83 o                         
  -2   9   5          0.64          0.64         1.81 o                         
  -1   9   5          0.18         -1.50         1.50 o                         
   0   9   5          7.30          5.57         2.02 o                         
   1   9   5          0.19          0.73         1.64 o                         
   2   9   5          5.22          7.44         1.78 o                         
   3   9   5         14.36         15.57         4.71 o                         
  -3  -7   6         10.42         14.01         2.24 o                         
  -2  -7   6         34.76         36.81         3.60 o                         
  -1  -7   6         22.84         25.70         2.53 o                         
   0  -7   6          2.75          0.82         1.38 o                         
   1  -7   6          0.10         -1.48         1.48 o                         
   2  -7   6          6.47          2.15         1.68 o                         
   3  -7   6         14.03         10.52         2.19 o                         
  -4  -6   6          1.94          1.47         2.22 o                         
  -3  -6   6         47.29         44.85         2.69 o                         
  -2  -6   6          7.41          7.83         1.57 o                         
  -1  -6   6         20.07         18.42         1.85 o                         
   0  -6   6          2.67          1.29         1.25 o                         
   1  -6   6         53.74         67.37         2.84 o                         
   2  -6   6         12.41         14.15         1.66 o                         
   3  -6   6          3.49          1.11         1.92 o                         
   4  -6   6          1.38          0.18         1.47 o                         
   5  -6   6          0.00         -0.34         2.16 o                         
  -5  -5   6          3.37          3.87         1.59 o                         
  -4  -5   6         41.39         35.77         3.53 o                         
  -3  -5   6         70.63         81.77         5.14 o                         
  -2  -5   6          3.93          5.30         0.99 o                         
  -1  -5   6          4.46          3.25         0.83 o                         
   0  -5   6         56.21         53.85         1.65 o                         
   1  -5   6          0.21          0.51         0.92 o                         
   2  -5   6          0.06         -0.91         0.91 o                         
   3  -5   6          0.45          0.90         1.08 o                         
   4  -5   6          0.26          0.12         0.92 o                         
   5  -5   6          4.66          4.90         1.62 o                         
   6  -5   6          0.13          1.14         2.03 o                         
  -6  -4   6          0.19         -1.29         1.29 o                         
  -5  -4   6         53.66         66.44         2.59 o                         
  -4  -4   6         18.17         18.54         1.73 o                         
  -3  -4   6          1.42          0.66         1.11 o                         
  -2  -4   6          0.82         -0.10         0.89 o                         
  -1  -4   6         15.17         14.93         1.01 o                         
   0  -4   6         38.20         34.08         1.33 o                         
   1  -4   6          1.01         -0.66         0.66 o                         
   2  -4   6         75.54         78.21         2.22 o                         
   3  -4   6         15.56         17.48         1.32 o                         
   4  -4   6         51.77         56.60         1.58 o                         
   5  -4   6          3.74          2.19         0.90 o                         
   6  -4   6          8.94          6.86         2.20 o                         
   7  -4   6          0.71          2.10         1.83 o                         
  -7  -3   6          4.54          4.98         1.44 o                         
  -6  -3   6         29.47         31.35         3.92 o                         
  -5  -3   6         44.24         44.75         2.30 o                         
  -4  -3   6        155.15        160.99         3.97 o                         
  -3  -3   6        195.08        188.42         4.00 o                         
  -2  -3   6          3.12          1.77         0.61 o                         
  -1  -3   6          0.10         -0.16         0.44 o                         
   0  -3   6          7.97          7.35         0.64 o                         
   1  -3   6          9.87         12.03         0.99 o                         
   2  -3   6        166.04        159.89         2.57 o                         
   3  -3   6        124.22        128.05         2.14 o                         
   4  -3   6         24.82         26.65         1.42 o                         
   5  -3   6          0.02          0.56         0.81 o                         
   6  -3   6         40.52         40.49         4.57 o                         
   7  -3   6         39.90         44.69         6.87 o                         
  -7  -2   6          0.07         -0.76         1.28 o                         
  -6  -2   6         12.70         12.51         1.59 o                         
  -5  -2   6          4.70          2.26         0.94 o                         
  -4  -2   6        358.17        332.92         4.87 o                         
  -3  -2   6         31.83         33.93         1.31 o                         
  -2  -2   6        256.41        259.42         3.28 o                         
  -1  -2   6         25.64         30.12         0.92 o                         
   0  -2   6         68.13         74.90         1.18 o                         
   1  -2   6         93.61         99.42         1.36 o                         
   2  -2   6        165.75        171.17         2.23 o                         
   3  -2   6         41.39         40.00         0.79 o                         
   4  -2   6          0.12         -0.14         0.35 o                         
   5  -2   6        101.78        109.04         1.85 o                         
   6  -2   6         59.36         64.08         2.37 o                         
   7  -2   6         12.55         15.23         2.51 o                         
   8  -2   6          0.09          0.64         1.41 o                         
  -7  -1   6          6.93          8.61         1.40 o                         
  -6  -1   6         71.57         69.39         4.19 o                         
  -5  -1   6         17.44         16.09         1.45 o                         
  -4  -1   6         74.50         57.51         1.78 o                         
  -3  -1   6         95.95        110.43         2.00 o                         
  -2  -1   6        162.57        166.63         2.30 o                         
  -1  -1   6          3.12          2.96         0.39 o                         
   0  -1   6         55.76         53.03         0.89 o                         
   1  -1   6         16.53         14.83         0.58 o                         
   2  -1   6          0.90          0.99         0.33 o                         
   3  -1   6          0.00         -0.17         0.33 o                         
   4  -1   6         82.72         81.07         1.46 o                         
   5  -1   6         55.97         55.94         1.28 o                         
   6  -1   6         14.40         13.82         1.13 o                         
   7  -1   6          6.10          5.65         1.35 o                         
   8  -1   6          2.99          3.38         1.33 o                         
  -7   0   6          1.70          1.08         1.08 o                         
  -6   0   6          0.16         -0.24         0.91 o                         
  -5   0   6         51.08         54.51         2.11 o                         
  -4   0   6         33.67         37.42         1.33 o                         
  -3   0   6         40.27         34.60         1.26 o                         
  -2   0   6          1.30          2.64         0.43 o                         
  -1   0   6        484.64        519.78         3.97 o                         
   0   0   6          0.07          0.16         0.24 o                         
   1   0   6        298.86        295.97         2.57 o                         
   2   0   6        255.23        259.49         2.81 o                         
   3   0   6         44.58         42.53         0.94 o                         
   4   0   6          1.57          1.37         0.39 o                         
   5   0   6         15.46         13.65         0.79 o                         
   6   0   6         85.98         86.56         3.32 o                         
   7   0   6          0.17          0.66         1.03 o                         
   8   0   6          2.72          2.11         1.30 o                         
  -7   1   6          3.27         -0.87         1.06 o                         
  -6   1   6          9.53          9.18         1.80 o                         
  -5   1   6         81.13         83.03         2.25 o                         
  -4   1   6          0.85          0.16         0.60 o                         
  -3   1   6          2.54          5.45         0.67 o                         
  -2   1   6        442.86        435.45         3.83 o                         
  -1   1   6         16.92         22.09         0.75 o                         
   0   1   6          0.43          0.43         0.22 o                         
   1   1   6        490.23        536.42         3.69 o                         
   2   1   6        115.25        114.48         2.45 o                         
   3   1   6          1.38          2.13         0.25 o                         
   4   1   6          1.66          1.12         0.35 o                         
   5   1   6          4.24          3.05         0.48 o                         
   6   1   6         11.13         10.51         0.66 o                         
   7   1   6          4.41          2.98         1.03 o                         
   8   1   6          8.81          9.10         1.82 o                         
  -7   2   6          1.94         -0.82         1.17 o                         
  -6   2   6          0.93          0.48         0.86 o                         
  -5   2   6         20.96         18.84         1.47 o                         
  -4   2   6         58.26         55.49         1.59 o                         
  -3   2   6         21.44         23.21         0.95 o                         
  -2   2   6         18.76         21.05         0.76 o                         
  -1   2   6         90.28         81.02         1.27 o                         
   0   2   6        338.21        337.25         3.17 o                         
   1   2   6        715.16        725.12         9.92 o                         
   2   2   6         66.04         60.17         3.84 o                         
   3   2   6          4.66          6.38         0.50 o                         
   4   2   6         62.50         60.71         1.03 o                         
   5   2   6         17.05         13.62         0.80 o                         
   6   2   6         32.34         31.91         1.89 o                         
   7   2   6          1.07          0.82         0.96 o                         
   8   2   6          2.84          2.79         1.35 o                         
  -7   3   6         17.89         16.66         1.96 o                         
  -6   3   6          6.22          9.91         1.54 o                         
  -5   3   6         10.38          7.10         1.06 o                         
  -4   3   6         24.29         23.55         1.25 o                         
  -3   3   6         39.76         34.31         1.33 o                         
  -2   3   6         13.27         14.79         0.51 o                         
  -1   3   6        125.14        128.60         1.76 o                         
   0   3   6         76.36         82.28         1.62 o                         
   1   3   6          4.67          5.75         0.32 o                         
   2   3   6         53.73         44.85         1.34 o                         
   3   3   6         51.76         55.56         0.77 o                         
   4   3   6         26.92         31.96         1.22 o                         
   5   3   6         67.37         64.43         2.03 o                         
   6   3   6          4.92          2.21         0.90 o                         
   7   3   6         24.45         28.13         2.18 o                         
   8   3   6          0.04          0.18         1.10 o                         
  -7   4   6          1.73          1.24         1.37 o                         
  -6   4   6          2.24          0.48         1.09 o                         
  -5   4   6         14.72         15.26         1.62 o                         
  -4   4   6          0.06         -0.45         0.67 o                         
  -3   4   6          0.00          0.42         0.72 o                         
  -2   4   6          0.15         -0.31         0.49 o                         
  -1   4   6          8.25          6.92         0.62 o                         
   0   4   6        183.40        194.20         2.20 o                         
   1   4   6         57.83         59.50         1.14 o                         
   2   4   6          3.25          2.45         0.35 o                         
   3   4   6          1.62          3.26         0.40 o                         
   4   4   6         46.84         44.16         2.01 o                         
   5   4   6         27.91         26.63         1.09 o                         
   6   4   6          1.88          2.93         1.11 o                         
   7   4   6          3.17          2.68         1.22 o                         
   8   4   6          0.16          0.15         1.69 o                         
  -6   5   6          0.66          0.82         1.41 o                         
  -5   5   6          1.24         -0.59         1.17 o                         
  -4   5   6          0.01          0.10         1.07 o                         
  -3   5   6         37.85         38.61         1.59 o                         
  -2   5   6          8.83          8.49         0.91 o                         
  -1   5   6          0.39          0.39         0.51 o                         
   0   5   6          9.46         16.85         0.89 o                         
   1   5   6          3.18          1.77         0.53 o                         
   2   5   6          0.18         -0.36         0.37 o                         
   3   5   6          9.17          8.48         0.76 o                         
   4   5   6         27.69         27.04         1.06 o                         
   5   5   6          2.91          2.02         1.00 o                         
   6   5   6         13.87         16.74         3.27 o                         
   7   5   6          0.13          0.25         1.11 o                         
  -6   6   6          0.05         -0.15         1.11 o                         
  -5   6   6          0.61         -0.06         1.45 o                         
  -4   6   6          0.68         -0.73         1.06 o                         
  -3   6   6          0.00         -1.06         1.06 o                         
  -2   6   6          0.57         -0.07         0.75 o                         
  -1   6   6          9.02         10.79         1.14 o                         
   0   6   6         77.28         71.08         1.80 o                         
   1   6   6         11.47         10.57         0.87 o                         
   2   6   6          5.32          7.88         0.83 o                         
   3   6   6         11.11         10.78         0.98 o                         
   4   6   6         13.21         11.70         1.15 o                         
   5   6   6         10.37         13.61         1.71 o                         
   6   6   6          1.54         -0.74         1.22 o                         
   7   6   6          1.17          1.12         1.36 o                         
  -5   7   6          1.33         -0.32         1.36 o                         
  -4   7   6          0.08          0.66         1.34 o                         
  -3   7   6          0.65         -0.93         0.93 o                         
  -2   7   6          7.22          9.10         1.52 o                         
  -1   7   6          0.06         -1.15         1.15 o                         
   0   7   6          1.86         -0.68         0.68 o                         
   1   7   6          9.58         10.11         1.02 o                         
   2   7   6         17.40         18.85         2.07 o                         
   3   7   6          4.97          4.07         1.45 o                         
   4   7   6         24.38         23.56         2.50 o                         
   5   7   6          2.39         -0.89         1.22 o                         
   6   7   6          1.22          1.59         1.28 o                         
  -4   8   6          0.96         -1.28         2.40 o                         
  -3   8   6          0.64         -0.18         1.19 o                         
  -2   8   6          0.62         -0.79         1.61 o                         
  -1   8   6          8.72          6.47         1.91 o                         
   0   8   6         16.86         17.18         2.88 o                         
   1   8   6          0.00         -1.29         1.29 o                         
   2   8   6          0.72         -1.35         1.60 o                         
   3   8   6          9.69         10.17         2.00 o                         
   4   8   6          1.36          1.14         1.68 o                         
   5   8   6          0.00          1.12         2.24 o                         
  -1   9   6          0.14          0.18         1.68 o                         
   0   9   6          0.00         -1.49         1.75 o                         
   1   9   6          2.98          0.07         1.84 o                         
   2   9   6         18.97         17.16         2.61 o                         
   3   9   6         11.25         11.98         3.99 o                         
  -1  -7   7          1.50          0.27         1.33 o                         
   0  -7   7          0.75         -0.52         1.43 o                         
   1  -7   7          4.90          4.24         1.55 o                         
   2  -7   7          2.85          2.75         1.70 o                         
  -4  -6   7          1.82         -3.36         3.36 o                         
  -3  -6   7          1.60          3.09         1.91 o                         
  -2  -6   7          6.38          8.65         1.49 o                         
  -1  -6   7         17.18         16.52         2.40 o                         
   0  -6   7          3.12          2.63         1.41 o                         
   1  -6   7          3.34          2.53         1.29 o                         
   2  -6   7          2.95          1.99         1.16 o                         
   3  -6   7          5.67          5.84         1.55 o                         
   4  -6   7          0.16         -0.74         1.30 o                         
  -5  -5   7          4.61          1.86         1.80 o                         
  -4  -5   7          0.37          0.03         1.22 o                         
  -3  -5   7         37.83         34.88         2.70 o                         
  -2  -5   7         70.51         76.26         3.05 o                         
  -1  -5   7         11.57          9.85         1.35 o                         
   0  -5   7          1.99          0.74         1.36 o                         
   1  -5   7         25.34         27.78         1.92 o                         
   2  -5   7         52.37         56.38         2.52 o                         
   3  -5   7          0.28         -0.63         0.97 o                         
   4  -5   7         30.12         35.86         1.92 o                         
   5  -5   7          9.18          6.61         2.32 o                         
  -6  -4   7         11.79          6.50         1.74 o                         
  -5  -4   7         30.44         35.98         3.30 o                         
  -4  -4   7         17.75         12.79         1.69 o                         
  -3  -4   7         22.27         21.65         1.90 o                         
  -2  -4   7          0.07         -0.67         0.67 o                         
  -1  -4   7         10.16         11.72         1.35 o                         
   0  -4   7        139.40        133.39         3.57 o                         
   1  -4   7         37.79         40.63         3.22 o                         
   2  -4   7          1.84          1.01         0.77 o                         
   3  -4   7          0.72          0.42         0.82 o                         
   4  -4   7         15.71         17.96         1.60 o                         
   5  -4   7          0.86          0.70         1.17 o                         
   6  -4   7         16.34         19.01         4.95 o                         
  -6  -3   7         13.21         17.88         2.17 o                         
  -5  -3   7         34.33         34.95         4.02 o                         
  -4  -3   7         90.73         93.83         5.46 o                         
  -3  -3   7         53.77         44.46         2.18 o                         
  -2  -3   7          6.60          7.11         0.80 o                         
  -1  -3   7         76.26         76.74         1.80 o                         
   0  -3   7         10.72          9.49         0.73 o                         
   1  -3   7         18.37         17.33         1.53 o                         
   2  -3   7         21.52         21.73         1.29 o                         
   3  -3   7          0.21          0.17         0.56 o                         
   4  -3   7          2.19          1.65         0.65 o                         
   5  -3   7          0.97          0.09         0.71 o                         
   6  -3   7         36.22         34.49         5.19 o                         
   7  -3   7          0.54         -1.68         1.68 o                         
  -7  -2   7          1.13         -0.07         1.38 o                         
  -6  -2   7         14.78         13.46         1.78 o                         
  -5  -2   7         20.80         17.18         1.54 o                         
  -4  -2   7         58.97         66.07         3.97 o                         
  -3  -2   7          5.87          5.33         0.88 o                         
  -2  -2   7          1.01          1.80         0.56 o                         
  -1  -2   7          3.29          1.70         0.46 o                         
   0  -2   7        117.06        110.92         1.70 o                         
   1  -2   7         69.82         74.63         1.41 o                         
   2  -2   7          2.63          1.86         0.56 o                         
   3  -2   7        220.53        226.76         2.49 o                         
   4  -2   7         12.23         11.21         0.72 o                         
   5  -2   7         92.28         90.19         2.23 o                         
   6  -2   7          8.20         13.34         1.63 o                         
   7  -2   7          8.31          7.51         2.00 o                         
  -7  -1   7          1.53         -0.89         0.89 o                         
  -6  -1   7         32.87         35.03         2.08 o                         
  -5  -1   7        152.56        157.30         4.44 o                         
  -4  -1   7        147.62        149.11         3.46 o                         
  -3  -1   7          3.33          2.42         0.73 o                         
  -2  -1   7         97.43         94.67         1.78 o                         
  -1  -1   7         36.99         40.39         1.10 o                         
   0  -1   7          3.65          3.94         0.42 o                         
   1  -1   7        168.85        179.01         1.87 o                         
   2  -1   7         86.80         97.67         1.28 o                         
   3  -1   7         25.57         27.01         0.91 o                         
   4  -1   7         15.33         14.71         0.83 o                         
   5  -1   7        111.16        119.22         1.84 o                         
   6  -1   7         84.91         92.65         3.37 o                         
   7  -1   7         14.35         13.48         1.35 o                         
   8  -1   7          1.40         -0.24         1.49 o                         
  -7   0   7         23.34         29.37         2.04 o                         
  -6   0   7          0.93          0.83         1.26 o                         
  -5   0   7         61.41         57.34         2.55 o                         
  -4   0   7          0.14         -0.44         0.82 o                         
  -3   0   7        231.99        224.61         3.23 o                         
  -2   0   7        106.00        117.10         1.93 o                         
  -1   0   7         57.54         64.95         1.12 o                         
   0   0   7         84.71         72.64         1.20 o                         
   1   0   7          6.86          4.66         0.48 o                         
   2   0   7        137.14        145.97         1.78 o                         
   3   0   7         12.42         12.34         0.56 o                         
   4   0   7        119.09        123.87         1.82 o                         
   5   0   7         72.29         72.87         1.54 o                         
   6   0   7         20.24         20.56         1.49 o                         
   7   0   7          0.27         -0.61         1.02 o                         
   8   0   7          1.45         -0.44         1.19 o                         
  -7   1   7         33.70         36.77         2.89 o                         
  -6   1   7         46.80         47.99         2.22 o                         
  -5   1   7        125.45        121.56         2.96 o                         
  -4   1   7         58.26         66.18         2.34 o                         
  -3   1   7        100.11        100.15         2.59 o                         
  -2   1   7          2.43          1.15         0.45 o                         
  -1   1   7         31.98         26.52         0.82 o                         
   0   1   7         50.49         50.33         1.01 o                         
   1   1   7        131.23        149.62         1.56 o                         
   2   1   7          8.35          8.17         0.79 o                         
   3   1   7          4.24          4.89         0.41 o                         
   4   1   7        398.19        400.40         3.29 o                         
   5   1   7         84.23         79.54         2.09 o                         
   6   1   7         14.26         16.93         1.36 o                         
   7   1   7          7.36          5.35         1.41 o                         
   8   1   7          1.74          1.60         1.34 o                         
  -7   2   7          1.10          1.08         1.42 o                         
  -6   2   7         48.20         50.78         2.67 o                         
  -5   2   7          0.13         -0.97         0.97 o                         
  -4   2   7         12.61         10.87         0.94 o                         
  -3   2   7         39.70         37.46         1.20 o                         
  -2   2   7        157.19        160.98         2.21 o                         
  -1   2   7        175.12        163.54         1.98 o                         
   0   2   7        133.51        132.81         1.66 o                         
   1   2   7          0.04         -0.49         0.60 o                         
   2   2   7        224.48        215.91         5.11 o                         
   3   2   7         83.18         83.63         2.49 o                         
   4   2   7        138.65        128.62         1.33 o                         
   5   2   7        190.80        170.81         1.92 o                         
   6   2   7          8.57          8.16         0.87 o                         
   7   2   7          3.29          2.11         0.99 o                         
   8   2   7          3.24          5.19         1.48 o                         
  -7   3   7          3.03          2.71         1.55 o                         
  -6   3   7         59.45         64.03         2.90 o                         
  -5   3   7         62.37         67.61         2.31 o                         
  -4   3   7         42.31         43.12         1.57 o                         
  -3   3   7         56.50         57.42         1.30 o                         
  -2   3   7         14.45         12.55         0.77 o                         
  -1   3   7         13.38         13.05         0.75 o                         
   0   3   7        121.32        115.02         2.19 o                         
   1   3   7         44.20         38.98         0.55 o                         
   2   3   7         18.93         16.88         2.06 o                         
   3   3   7        145.99        150.01         3.39 o                         
   4   3   7         12.34         11.01         0.44 o                         
   5   3   7          1.25          1.10         0.50 o                         
   6   3   7          1.39          1.42         0.77 o                         
   7   3   7          4.64          5.24         1.28 o                         
   8   3   7          3.69          8.23         1.68 o                         
  -6   4   7         12.37         13.18         1.94 o                         
  -5   4   7          7.14          9.17         1.50 o                         
  -4   4   7         30.91         28.99         1.47 o                         
  -3   4   7         71.39         71.95         2.00 o                         
  -2   4   7          4.29          4.34         0.70 o                         
  -1   4   7         43.94         48.07         1.26 o                         
   0   4   7         55.12         55.93         1.15 o                         
   1   4   7         10.81         11.33         0.62 o                         
   2   4   7          1.36          1.10         0.23 o                         
   3   4   7         25.91         23.25         0.84 o                         
   4   4   7          8.05          5.61         0.41 o                         
   5   4   7          4.72          3.82         0.77 o                         
   6   4   7          0.95          0.96         1.02 o                         
   7   4   7          3.52          4.06         1.16 o                         
  -6   5   7          2.15          2.09         1.29 o                         
  -5   5   7         27.61         26.37         2.09 o                         
  -4   5   7         48.65         48.91         2.81 o                         
  -3   5   7          4.63          3.72         0.84 o                         
  -2   5   7          8.22          9.45         0.96 o                         
  -1   5   7         34.63         35.25         0.87 o                         
   0   5   7          5.24          3.29         0.55 o                         
   1   5   7          5.42          7.24         0.57 o                         
   2   5   7          6.54          5.18         0.56 o                         
   3   5   7         47.61         45.03         1.02 o                         
   4   5   7         16.62         16.07         1.16 o                         
   5   5   7          8.63          8.62         1.20 o                         
   6   5   7         14.15         14.90         1.62 o                         
   7   5   7          0.52          1.76         1.26 o                         
  -5   6   7          0.04         -0.01         1.38 o                         
  -4   6   7          4.60          6.25         1.61 o                         
  -3   6   7          5.36          5.88         1.69 o                         
  -2   6   7         21.91         24.26         1.63 o                         
  -1   6   7         36.51         39.81         1.66 o                         
   0   6   7          0.38          0.29         0.50 o                         
   1   6   7          1.90          0.72         0.58 o                         
   2   6   7          5.95          5.62         1.28 o                         
   3   6   7         17.26         17.18         1.57 o                         
   4   6   7         51.70         51.24         2.00 o                         
   5   6   7          0.06         -0.46         0.88 o                         
   6   6   7          4.61          4.04         1.98 o                         
  -4   7   7          7.42          2.32         2.15 o                         
  -3   7   7          9.92         12.22         1.81 o                         
  -2   7   7          2.76          2.58         1.19 o                         
  -1   7   7          0.15         -0.89         0.96 o                         
   0   7   7          0.05         -0.50         0.93 o                         
   1   7   7          2.94          1.82         1.79 o                         
   2   7   7          1.85         -0.64         0.85 o                         
   3   7   7         10.77         10.38         1.73 o                         
   4   7   7          1.05         -0.71         1.06 o                         
   5   7   7          6.47          6.74         1.52 o                         
  -3   8   7          1.17          1.65         1.97 o                         
  -2   8   7          1.12         -0.22         1.80 o                         
  -1   8   7          4.99          5.73         3.04 o                         
   0   8   7          0.00         -0.72         1.61 o                         
   1   8   7          2.21          0.67         1.64 o                         
   2   8   7          3.82          4.43         1.89 o                         
   3   8   7          0.78          0.06         1.57 o                         
   4   8   7          3.47          0.18         1.53 o                         
   0   9   7          2.41          1.54         1.88 o                         
   1   9   7          3.29          3.52         1.81 o                         
   2   9   7          0.25          0.32         1.92 o                         
  -2  -6   8          1.63          1.00         1.40 o                         
  -1  -6   8          0.11         -0.69         1.41 o                         
   0  -6   8         24.45         27.74         2.27 o                         
   1  -6   8          1.21          1.16         1.17 o                         
   2  -6   8         22.15         27.96         2.71 o                         
   3  -6   8          0.43          1.63         1.65 o                         
  -4  -5   8          1.37          0.88         1.30 o                         
  -3  -5   8          7.52          9.29         1.63 o                         
  -2  -5   8          0.01          0.95         1.16 o                         
  -1  -5   8          0.40         -0.16         1.15 o                         
   0  -5   8         30.79         35.56         2.23 o                         
   1  -5   8         43.42         53.13         4.54 o                         
   2  -5   8         12.44         15.12         1.71 o                         
   3  -5   8         34.49         37.41         3.58 o                         
   4  -5   8         57.00         74.75         3.60 o                         
  -5  -4   8          0.30         -0.93         1.25 o                         
  -4  -4   8          2.43          1.85         1.34 o                         
  -3  -4   8          3.73          3.82         1.37 o                         
  -2  -4   8         32.60         32.41         3.48 o                         
  -1  -4   8         48.41         50.59         2.44 o                         
   0  -4   8         32.63         30.22         1.70 o                         
   1  -4   8         70.25         77.93         2.43 o                         
   2  -4   8         29.80         27.05         1.92 o                         
   3  -4   8          3.75          4.38         1.01 o                         
   4  -4   8          2.01          0.28         0.96 o                         
   5  -4   8         11.32         14.13         1.88 o                         
  -6  -3   8          0.17         -2.56         2.56 o                         
  -5  -3   8          9.55          9.77         2.48 o                         
  -4  -3   8          6.81          4.27         1.26 o                         
  -3  -3   8         50.68         49.92         2.40 o                         
  -2  -3   8         17.91         16.16         1.15 o                         
  -1  -3   8         10.73         10.28         0.89 o                         
   0  -3   8          6.38          5.30         0.91 o                         
   1  -3   8         34.03         28.39         1.42 o                         
   2  -3   8          2.15          0.87         0.89 o                         
   3  -3   8        296.98        315.53         4.63 o                         
   4  -3   8        125.16        141.82         3.44 o                         
   5  -3   8          3.92          3.78         1.21 o                         
   6  -3   8         28.46         29.81         2.37 o                         
  -6  -2   8         28.65         34.40         2.82 o                         
  -5  -2   8          0.69          0.06         1.12 o                         
  -4  -2   8          8.34          6.11         1.22 o                         
  -3  -2   8         53.73         53.12         1.98 o                         
  -2  -2   8          1.53          2.25         0.71 o                         
  -1  -2   8        133.50        129.40         2.12 o                         
   0  -2   8          5.87          5.01         0.59 o                         
   1  -2   8          6.39          8.04         0.95 o                         
   2  -2   8          5.46          3.46         0.29 o                         
   3  -2   8        131.89        127.86         4.10 o                         
   4  -2   8         14.93         18.42         1.25 o                         
   5  -2   8          0.08          0.33         0.81 o                         
   6  -2   8         59.30         58.52         2.79 o                         
   7  -2   8          0.45         -0.48         1.41 o                         
  -6  -1   8          0.40         -0.95         0.95 o                         
  -5  -1   8         18.79         16.44         1.65 o                         
  -4  -1   8        205.98        205.12         4.25 o                         
  -3  -1   8          0.48          0.61         0.86 o                         
  -2  -1   8         35.96         41.00         1.36 o                         
  -1  -1   8         18.54         14.27         1.10 o                         
   0  -1   8        159.58        149.27         2.03 o                         
   1  -1   8         62.49         63.06         1.27 o                         
   2  -1   8        149.16        138.38         2.09 o                         
   3  -1   8        115.34        115.73         1.99 o                         
   4  -1   8         21.19         22.08         1.22 o                         
   5  -1   8        292.89        294.82         4.32 o                         
   6  -1   8          0.00         -0.21         0.96 o                         
   7  -1   8          1.62          0.99         1.05 o                         
  -6   0   8          5.54          3.94         1.40 o                         
  -5   0   8         74.21         80.29         2.87 o                         
  -4   0   8          0.13          0.48         0.78 o                         
  -3   0   8         22.13         20.44         1.23 o                         
  -2   0   8        254.66        233.91         3.20 o                         
  -1   0   8        119.21        112.15         1.62 o                         
   0   0   8        207.01        217.77         2.36 o                         
   1   0   8         37.65         38.48         1.33 o                         
   2   0   8         20.89         20.65         0.63 o                         
   3   0   8         62.19         62.97         1.17 o                         
   4   0   8        229.04        219.26         2.35 o                         
   5   0   8        113.85        104.81         2.30 o                         
   6   0   8         31.81         25.17         1.66 o                         
   7   0   8         12.65         11.01         1.31 o                         
  -7   1   8          4.09          4.31         3.04 o                         
  -6   1   8         20.91         16.26         1.89 o                         
  -5   1   8          0.39         -0.90         0.90 o                         
  -4   1   8         37.63         36.64         1.76 o                         
  -3   1   8        245.15        248.55         3.48 o                         
  -2   1   8          9.21          9.69         0.83 o                         
  -1   1   8          0.87          1.34         0.42 o                         
   0   1   8         34.62         37.98         1.06 o                         
   1   1   8         31.43         29.71         0.60 o                         
   2   1   8        198.79        193.94         3.24 o                         
   3   1   8         32.29         29.09         1.68 o                         
   4   1   8          2.61          2.49         0.30 o                         
   5   1   8        109.09        108.39         1.85 o                         
   6   1   8         70.20         64.25         3.37 o                         
   7   1   8          7.20          8.32         1.98 o                         
  -6   2   8          4.03          1.19         1.27 o                         
  -5   2   8          3.68          1.86         1.21 o                         
  -4   2   8         15.52         16.28         1.20 o                         
  -3   2   8          0.28          0.19         0.62 o                         
  -2   2   8         76.82         71.75         1.63 o                         
  -1   2   8         82.78         81.78         1.50 o                         
   0   2   8          0.00         -0.20         0.29 o                         
   1   2   8        106.25        110.04         3.19 o                         
   2   2   8        216.79        210.85         3.79 o                         
   3   2   8          4.04          2.73         0.86 o                         
   4   2   8          4.37          7.87         1.34 o                         
   5   2   8         42.20         31.64         0.86 o                         
   6   2   8          6.54          6.16         1.19 o                         
   7   2   8          2.32          1.75         1.18 o                         
  -6   3   8         11.18          8.85         1.94 o                         
  -5   3   8          9.75          9.38         1.27 o                         
  -4   3   8         11.72          9.23         1.00 o                         
  -3   3   8         33.94         35.88         1.42 o                         
  -2   3   8         21.03         22.36         1.00 o                         
  -1   3   8         49.48         55.18         1.30 o                         
   0   3   8        134.17        136.33         1.68 o                         
   1   3   8          8.11         11.35         1.41 o                         
   2   3   8         10.61          9.68         1.09 o                         
   3   3   8        154.50        154.32         4.18 o                         
   4   3   8        282.96        294.21         7.14 o                         
   5   3   8          1.40         -0.38         0.41 o                         
   6   3   8          3.49          2.61         0.72 o                         
   7   3   8          4.51          3.21         1.10 o                         
  -6   4   8          9.00         12.51         1.83 o                         
  -5   4   8         17.79         16.95         1.81 o                         
  -4   4   8          2.60          2.26         0.95 o                         
  -3   4   8          7.32          7.39         1.23 o                         
  -2   4   8          5.07          6.72         0.85 o                         
  -1   4   8        120.49        128.73         2.06 o                         
   0   4   8          0.30          0.07         0.30 o                         
   1   4   8         21.72         22.76         0.60 o                         
   2   4   8         22.82         23.70         1.67 o                         
   3   4   8        226.74        225.58         5.28 o                         
   4   4   8        132.89        127.17         3.48 o                         
   5   4   8          0.86         -0.19         0.46 o                         
   6   4   8          0.50         -0.45         0.78 o                         
   7   4   8          5.42          9.15         2.01 o                         
  -5   5   8          0.00         -0.20         1.45 o                         
  -4   5   8         14.89         14.87         1.39 o                         
  -3   5   8          0.47          1.60         1.31 o                         
  -2   5   8         19.10         21.23         1.95 o                         
  -1   5   8          0.99         -0.19         0.38 o                         
   0   5   8         11.55         12.08         0.79 o                         
   1   5   8         33.91         38.41         0.98 o                         
   2   5   8         89.50         83.49         1.19 o                         
   3   5   8          4.83          4.17         0.37 o                         
   4   5   8          0.33          0.64         0.43 o                         
   5   5   8         21.31         18.04         2.30 o                         
   6   5   8          0.00         -0.14         0.82 o                         
   7   5   8          6.94         14.38         3.99 o                         
  -5   6   8         11.45          8.16         2.93 o                         
  -4   6   8          5.08          2.97         2.02 o                         
  -3   6   8          0.03         -1.13         1.50 o                         
  -2   6   8         14.79         17.60         1.56 o                         
  -1   6   8          6.04          6.61         1.11 o                         
   0   6   8          9.61          9.51         1.31 o                         
   1   6   8          1.02          1.15         0.82 o                         
   2   6   8          6.02          4.80         0.94 o                         
   3   6   8         16.42         21.22         2.42 o                         
   4   6   8          0.20         -0.76         0.76 o                         
   5   6   8          0.52          1.51         1.04 o                         
   6   6   8          1.13          0.31         1.08 o                         
  -4   7   8          0.26         -1.36         2.03 o                         
  -3   7   8          2.51          2.82         1.80 o                         
  -2   7   8          4.95          6.60         2.88 o                         
  -1   7   8          4.13          6.28         1.75 o                         
   0   7   8          2.11          4.15         1.58 o                         
   1   7   8          0.02         -0.96         0.96 o                         
   2   7   8         11.15         12.09         2.10 o                         
   3   7   8          2.90          1.86         2.24 o                         
   4   7   8          0.35         -0.96         0.96 o                         
   5   7   8          0.91          0.70         1.11 o                         
  -2   8   8         11.35         14.10         4.15 o                         
  -1   8   8          0.01         -1.84         2.64 o                         
   0   8   8          2.59          2.32         1.75 o                         
   1   8   8          0.56          0.13         1.61 o                         
   2   8   8          5.10          3.49         1.76 o                         
   3   8   8         14.38         13.07         1.96 o                         
   4   8   8          0.68         -0.64         2.40 o                         
  -3  -5   9          0.59          1.38         1.72 o                         
  -2  -5   9          2.88          2.63         1.40 o                         
  -1  -5   9          5.48          3.82         1.41 o                         
   0  -5   9         11.16         10.74         1.64 o                         
   1  -5   9          0.49         -1.11         1.11 o                         
   2  -5   9          9.90          7.26         1.81 o                         
   3  -5   9         34.88         33.97         2.83 o                         
  -4  -4   9         12.31         13.94         1.81 o                         
  -3  -4   9          2.96          1.29         1.54 o                         
  -2  -4   9          1.28         -0.43         1.10 o                         
  -1  -4   9         22.87         22.29         1.85 o                         
   0  -4   9          0.08         -0.03         0.95 o                         
   1  -4   9         33.06         36.11         2.72 o                         
   2  -4   9          9.62          8.93         1.69 o                         
   3  -4   9          2.17          2.98         1.18 o                         
   4  -4   9          0.70          0.37         1.12 o                         
   5  -4   9          0.30         -0.57         1.22 o                         
  -5  -3   9          6.63          7.34         1.61 o                         
  -4  -3   9          4.23          3.16         1.28 o                         
  -3  -3   9          2.86          3.69         1.17 o                         
  -2  -3   9          0.69         -0.79         0.79 o                         
  -1  -3   9        123.45        127.39         3.38 o                         
   0  -3   9         78.49         76.07         2.19 o                         
   1  -3   9         70.93         63.99         2.44 o                         
   2  -3   9        139.51        145.78         3.49 o                         
   3  -3   9         92.19         97.36         2.98 o                         
   4  -3   9          0.85         -0.34         0.87 o                         
   5  -3   9          5.41          5.80         1.47 o                         
  -5  -2   9          2.22          3.00         1.34 o                         
  -4  -2   9          2.77          3.95         1.16 o                         
  -3  -2   9          2.40          2.07         1.06 o                         
  -2  -2   9         92.23         92.35         2.22 o                         
  -1  -2   9         90.65        104.48         2.00 o                         
   0  -2   9        121.30        120.15         1.96 o                         
   1  -2   9          0.00         -0.44         0.44 o                         
   2  -2   9          3.30          5.56         0.81 o                         
   3  -2   9         36.72         34.74         2.19 o                         
   4  -2   9          2.55          1.80         0.92 o                         
   5  -2   9         20.67         22.21         1.81 o                         
   6  -2   9          1.88          2.12         1.15 o                         
  -6  -1   9          2.91          3.23         3.09 o                         
  -5  -1   9          0.46          0.02         1.16 o                         
  -4  -1   9          0.01          0.15         0.96 o                         
  -3  -1   9          0.10         -0.60         0.77 o                         
  -2  -1   9         75.22         70.74         2.04 o                         
  -1  -1   9          0.22          0.88         0.51 o                         
   0  -1   9         25.14         26.36         0.97 o                         
   1  -1   9         18.72         20.48         1.23 o                         
   2  -1   9        571.87        574.11         4.79 o                         
   3  -1   9        145.16        152.56         2.80 o                         
   4  -1   9          0.14          0.06         0.52 o                         
   5  -1   9          5.02          6.56         0.96 o                         
   6  -1   9          0.13          0.10         0.93 o                         
   7  -1   9          0.00         -0.06         1.49 o                         
  -6   0   9          0.00         -0.29         1.23 o                         
  -5   0   9          0.27          1.30         1.08 o                         
  -4   0   9         54.75         57.33         2.51 o                         
  -3   0   9          0.46         -0.30         0.86 o                         
  -2   0   9          0.99          1.02         0.66 o                         
  -1   0   9         39.46         38.91         1.10 o                         
   0   0   9          2.71          1.39         0.43 o                         
   1   0   9         30.47         31.87         1.04 o                         
   2   0   9          4.07          3.05         0.42 o                         
   3   0   9          0.62         -0.16         0.31 o                         
   4   0   9         55.60         53.60         1.36 o                         
   5   0   9         83.41         79.81         2.65 o                         
   6   0   9          1.75          1.41         0.87 o                         
   7   0   9          0.19         -0.70         0.84 o                         
  -6   1   9          5.27          3.28         1.33 o                         
  -5   1   9         45.81         47.41         3.51 o                         
  -4   1   9          9.43         10.04         1.41 o                         
  -3   1   9         30.03         27.24         1.38 o                         
  -2   1   9         78.47         73.13         1.79 o                         
  -1   1   9         74.41         70.69         1.54 o                         
   0   1   9         65.15         74.81         1.37 o                         
   1   1   9        502.39        491.27         3.76 o                         
   2   1   9        199.64        203.75         3.48 o                         
   3   1   9          1.75          1.04         0.73 o                         
   4   1   9        200.90        197.53         4.14 o                         
   5   1   9         23.98         32.14         1.19 o                         
   6   1   9          6.91          6.63         0.92 o                         
   7   1   9          0.00         -0.19         0.78 o                         
  -6   2   9          7.79          8.88         1.40 o                         
  -5   2   9          4.85          4.92         1.17 o                         
  -4   2   9          8.20          7.35         1.17 o                         
  -3   2   9         98.46        100.97         2.10 o                         
  -2   2   9        135.95        130.92         2.18 o                         
  -1   2   9          6.39          7.36         0.69 o                         
   0   2   9          0.11         -0.30         0.30 o                         
   1   2   9         13.06         14.08         1.30 o                         
   2   2   9          3.46          2.14         0.81 o                         
   3   2   9         47.63         43.24         2.26 o                         
   4   2   9        241.25        225.18         4.56 o                         
   5   2   9         23.20         17.66         1.53 o                         
   6   2   9         12.75         13.63         0.92 o                         
   7   2   9         37.42         42.43         3.23 o                         
  -6   3   9          4.34          3.95         1.80 o                         
  -5   3   9          0.03         -0.03         0.91 o                         
  -4   3   9          8.25          9.31         1.23 o                         
  -3   3   9         75.42         81.71         2.35 o                         
  -2   3   9          0.41         -0.41         0.49 o                         
  -1   3   9          6.57          7.73         0.74 o                         
   0   3   9         14.74         12.62         0.60 o                         
   1   3   9        197.23        188.63         3.83 o                         
   2   3   9         53.32         50.89         2.20 o                         
   3   3   9         68.87         64.66         2.57 o                         
   4   3   9          0.14         -0.13         0.70 o                         
   5   3   9         22.26         19.99         1.55 o                         
   6   3   9         12.58         16.72         1.78 o                         
   7   3   9          3.07          7.67         2.30 o                         
  -5   4   9          1.72          1.11         1.38 o                         
  -4   4   9          7.36          7.13         1.20 o                         
  -3   4   9          1.13          1.15         0.87 o                         
  -2   4   9         17.99         17.26         1.33 o                         
  -1   4   9         20.73         23.81         1.03 o                         
   0   4   9        101.27        112.83         1.71 o                         
   1   4   9         40.14         42.61         2.07 o                         
   2   4   9         37.35         37.03         2.75 o                         
   3   4   9         63.74         54.28         2.94 o                         
   4   4   9         53.36         40.42         2.31 o                         
   5   4   9         15.37         14.35         2.05 o                         
   6   4   9          1.18          1.08         1.50 o                         
  -5   5   9          1.84          1.93         1.71 o                         
  -4   5   9          4.39          3.56         1.35 o                         
  -3   5   9          2.53          2.90         1.30 o                         
  -2   5   9          2.16          0.29         1.55 o                         
  -1   5   9         30.85         26.56         2.05 o                         
   0   5   9         21.12         22.07         1.50 o                         
   1   5   9          5.35          4.05         0.49 o                         
   2   5   9          6.37         10.24         1.32 o                         
   3   5   9        133.86        149.10         4.59 o                         
   4   5   9          3.72          2.69         1.03 o                         
   5   5   9          3.49          4.08         2.56 o                         
   6   5   9          2.65          4.28         3.75 o                         
  -4   6   9          7.15          9.74         2.43 o                         
  -3   6   9          1.59          2.62         1.42 o                         
  -2   6   9          4.18          2.31         1.37 o                         
  -1   6   9         13.17         16.27         1.81 o                         
   0   6   9          3.63          3.73         1.33 o                         
   1   6   9          1.01         -1.01         1.04 o                         
   2   6   9         53.03         62.84         3.23 o                         
   3   6   9         59.37         52.81         2.08 o                         
   4   6   9          4.87          3.95         1.88 o                         
   5   6   9          3.20          0.59         1.80 o                         
  -3   7   9          0.46         -1.62         1.97 o                         
  -2   7   9          3.69          1.34         1.56 o                         
  -1   7   9          1.47          1.52         1.31 o                         
   0   7   9          7.88          6.38         1.51 o                         
   1   7   9         15.78         16.92         2.80 o                         
   2   7   9         20.53         20.65         1.72 o                         
   3   7   9          0.00         -0.82         0.89 o                         
   4   7   9          8.85          9.54         2.88 o                         
  -1   8   9          7.13          5.56         2.18 o                         
   0   8   9          0.53         -0.01         1.52 o                         
   1   8   9         14.39         17.87         2.36 o                         
   2   8   9          9.73         11.43         1.95 o                         
  -1  -5  10         14.33         11.35         4.47 o                         
   0  -5  10          4.74          5.50         1.87 o                         
   1  -5  10          0.02          0.12         1.76 o                         
  -3  -4  10          0.01          0.28         1.53 o                         
  -2  -4  10          1.58          0.58         1.55 o                         
  -1  -4  10          2.15          4.00         1.77 o                         
   0  -4  10         24.21         25.14         2.44 o                         
   1  -4  10          0.04          1.16         2.18 o                         
   2  -4  10          0.00         -0.38         1.30 o                         
   3  -4  10          1.24          1.22         1.13 o                         
  -4  -3  10          1.60          1.52         1.72 o                         
  -3  -3  10          4.22          2.50         1.86 o                         
  -2  -3  10         16.46         13.65         1.97 o                         
  -1  -3  10          0.30         -1.15         1.29 o                         
   0  -3  10          0.20         -1.18         1.18 o                         
   1  -3  10          3.37          3.29         1.04 o                         
   2  -3  10         33.91         31.96         1.72 o                         
   3  -3  10          0.09          0.21         0.96 o                         
   4  -3  10          1.33          0.01         1.00 o                         
   5  -3  10          3.50          4.40         1.57 o                         
  -4  -2  10          1.43         -0.82         1.01 o                         
  -3  -2  10          0.00          0.20         0.96 o                         
  -2  -2  10          7.19          3.98         0.98 o                         
  -1  -2  10          7.90          5.28         1.36 o                         
   0  -2  10         45.87         42.86         2.88 o                         
   1  -2  10          4.06          2.47         0.99 o                         
   2  -2  10          7.40          7.15         1.00 o                         
   3  -2  10         12.51         12.41         1.53 o                         
   4  -2  10          0.59          1.87         0.86 o                         
   5  -2  10          0.75          0.40         1.04 o                         
  -5  -1  10          4.07         -0.26         1.55 o                         
  -4  -1  10          0.00         -0.17         1.24 o                         
  -3  -1  10          0.00          0.44         0.93 o                         
  -2  -1  10         97.44         93.66         2.68 o                         
  -1  -1  10         63.32         66.47         1.82 o                         
   0  -1  10         39.32         33.95         1.28 o                         
   1  -1  10        163.54        151.88         3.66 o                         
   2  -1  10         59.21         56.14         2.40 o                         
   3  -1  10          3.89          3.81         1.05 o                         
   4  -1  10          5.32          3.76         0.90 o                         
   5  -1  10          0.03         -0.75         0.79 o                         
   6  -1  10          0.12          1.13         1.02 o                         
  -5   0  10          2.46          1.59         1.59 o                         
  -4   0  10          2.61          1.27         1.08 o                         
  -3   0  10         76.94         78.30         4.56 o                         
  -2   0  10         18.15         21.23         1.51 o                         
  -1   0  10        172.51        161.61         3.20 o                         
   0   0  10          0.04         -0.43         0.43 o                         
   1   0  10          0.02          0.90         0.42 o                         
   2   0  10         18.30         14.86         0.95 o                         
   3   0  10         14.20         13.09         0.73 o                         
   4   0  10          0.29         -0.14         0.60 o                         
   5   0  10          0.79          0.16         0.85 o                         
   6   0  10          0.48          0.80         0.80 o                         
  -5   1  10          0.02         -1.22         1.22 o                         
  -4   1  10          1.15          0.37         1.76 o                         
  -3   1  10         28.11         29.29         2.80 o                         
  -2   1  10         47.49         50.41         1.99 o                         
  -1   1  10         73.42         75.97         1.77 o                         
   0   1  10         36.04         30.56         1.54 o                         
   1   1  10        349.61        326.87         2.98 o                         
   2   1  10         64.31         71.89         2.20 o                         
   3   1  10         12.38          8.67         1.12 o                         
   4   1  10         27.12         29.16         2.72 o                         
   5   1  10          0.94          0.95         0.81 o                         
   6   1  10         10.06          9.30         1.71 o                         
  -5   2  10          6.15          6.10         1.46 o                         
  -4   2  10          1.60          1.04         1.16 o                         
  -3   2  10         15.35         16.33         1.57 o                         
  -2   2  10        130.83        137.03         2.90 o                         
  -1   2  10         15.50         13.81         1.15 o                         
   0   2  10          7.09          6.69         0.53 o                         
   1   2  10          5.05          5.36         1.05 o                         
   2   2  10         18.04         19.04         1.42 o                         
   3   2  10         37.50         33.85         1.73 o                         
   4   2  10         15.14         10.65         1.96 o                         
   5   2  10          4.39          3.76         0.94 o                         
   6   2  10          0.94         -0.34         1.14 o                         
  -5   3  10          0.11         -0.99         1.06 o                         
  -4   3  10          7.87         10.89         2.15 o                         
  -3   3  10          1.67          1.46         1.15 o                         
  -2   3  10         30.37         29.94         1.96 o                         
  -1   3  10         18.16         16.40         1.59 o                         
   0   3  10        402.12        408.73         6.50 o                         
   1   3  10        143.00        150.05         4.59 o                         
   2   3  10          0.50         -0.51         0.70 o                         
   3   3  10         41.49         44.73         1.81 o                         
   4   3  10          8.39          7.39         1.18 o                         
   5   3  10          3.81          3.41         1.02 o                         
   6   3  10          1.59          1.39         1.18 o                         
  -5   4  10          0.08         -0.70         1.16 o                         
  -4   4  10         11.48         11.08         1.59 o                         
  -3   4  10          6.78          6.73         1.64 o                         
  -2   4  10         12.35         12.00         1.45 o                         
  -1   4  10          3.07          3.24         1.08 o                         
   0   4  10          1.26          1.06         0.57 o                         
   1   4  10          7.69          5.13         1.16 o                         
   2   4  10          0.29          0.10         1.13 o                         
   3   4  10         88.16         89.23         2.80 o                         
   4   4  10          0.85          0.12         0.95 o                         
   5   4  10          2.61          2.94         1.17 o                         
   6   4  10         23.42         27.91         6.63 o                         
  -4   5  10          9.37          9.43         1.61 o                         
  -3   5  10          9.31         10.62         1.59 o                         
  -2   5  10          4.71          6.24         1.38 o                         
  -1   5  10         15.97         18.15         1.78 o                         
   0   5  10         98.83        112.67         2.80 o                         
   1   5  10         31.42         38.49         2.78 o                         
   2   5  10         67.63         76.09         2.90 o                         
   3   5  10         19.90         20.15         1.91 o                         
   4   5  10          0.62          0.25         0.93 o                         
   5   5  10          0.46          0.06         1.30 o                         
  -3   6  10          9.28          9.40         1.80 o                         
  -2   6  10          0.27          2.07         1.38 o                         
  -1   6  10          6.86          8.65         1.60 o                         
   0   6  10          2.33          4.60         1.36 o                         
   1   6  10         20.33         22.58         1.69 o                         
   2   6  10         71.02         86.89         6.20 o                         
   3   6  10         18.82         19.57         1.98 o                         
   4   6  10          3.62          1.75         1.64 o                         
   5   6  10          9.04          9.98         2.38 o                         
  -2   7  10          1.94          3.12         1.53 o                         
  -1   7  10         15.64         18.09         2.15 o                         
   0   7  10          5.05          6.39         1.59 o                         
   1   7  10          6.07          6.04         1.26 o                         
   2   7  10         16.48         18.86         3.99 o                         
   3   7  10          0.29          0.91         1.53 o                         
  -1  -4  11          0.00         -1.76         3.04 o                         
   0  -4  11          4.79          3.28         1.59 o                         
   1  -4  11          0.15         -0.95         1.34 o                         
  -2  -3  11          3.29         -0.98         3.77 o                         
  -1  -3  11          3.28          3.33         1.42 o                         
   0  -3  11          0.84         -0.44         2.27 o                         
   1  -3  11          0.11         -0.66         1.06 o                         
   2  -3  11          0.52         -0.77         0.77 o                         
   3  -3  11          7.86          6.97         1.23 o                         
  -3  -2  11          0.36         -0.69         1.13 o                         
  -2  -2  11          6.91         11.62         1.92 o                         
  -1  -2  11         29.99         29.10         2.47 o                         
   0  -2  11          0.82         -0.52         0.96 o                         
   1  -2  11          2.02          1.89         0.81 o                         
   2  -2  11         13.84         16.20         1.35 o                         
   3  -2  11          3.12         -0.50         1.01 o                         
   4  -2  11          1.42          0.29         0.85 o                         
  -4  -1  11          7.88          8.46         2.37 o                         
  -3  -1  11         32.43         30.82         2.63 o                         
  -2  -1  11          1.39          2.41         1.19 o                         
  -1  -1  11          3.79          2.02         1.04 o                         
   0  -1  11          1.16          1.08         0.80 o                         
   1  -1  11         10.73         12.23         1.15 o                         
   2  -1  11         18.90         17.08         1.26 o                         
   3  -1  11          2.67          2.01         0.92 o                         
   4  -1  11         24.20         24.80         1.50 o                         
   5  -1  11          0.67          0.46         0.94 o                         
  -4   0  11          0.65         -0.03         1.31 o                         
  -3   0  11          2.37          3.47         1.39 o                         
  -2   0  11          2.75         -0.85         1.11 o                         
  -1   0  11          3.03          3.48         0.96 o                         
   0   0  11          9.80          6.27         0.99 o                         
   1   0  11         51.28         45.10         1.93 o                         
   2   0  11          7.77          7.08         1.17 o                         
   3   0  11          2.46          2.39         0.51 o                         
   4   0  11          5.95          6.16         1.23 o                         
   5   0  11          0.73          1.75         1.92 o                         
  -4   1  11          9.67          9.18         1.64 o                         
  -3   1  11         63.91         61.18         2.61 o                         
  -2   1  11          0.19          1.21         0.98 o                         
  -1   1  11         13.64         10.93         1.28 o                         
   0   1  11         67.88         64.95         1.84 o                         
   1   1  11          1.70          2.98         0.62 o                         
   2   1  11          7.69          6.28         1.04 o                         
   3   1  11          7.14          7.16         1.51 o                         
   4   1  11          0.40          0.60         0.75 o                         
   5   1  11          3.68          3.54         1.54 o                         
   6   1  11          1.11          3.73         1.51 o                         
  -4   2  11         12.15         15.53         2.52 o                         
  -3   2  11          4.42          3.49         1.18 o                         
  -2   2  11         21.15         19.65         1.65 o                         
  -1   2  11         28.86         25.51         1.68 o                         
   0   2  11         24.42         21.90         1.20 o                         
   1   2  11         19.93         19.11         1.57 o                         
   2   2  11          0.16          0.33         0.76 o                         
   3   2  11          1.95          2.43         0.92 o                         
   4   2  11          0.10          0.95         0.75 o                         
   5   2  11          0.26         -0.41         0.90 o                         
   6   2  11          1.11          1.20         1.24 o                         
  -4   3  11         38.67         34.49         2.42 o                         
  -3   3  11          4.69          5.31         1.25 o                         
  -2   3  11         79.66         85.31         2.94 o                         
  -1   3  11         45.20         42.36         2.49 o                         
   0   3  11         46.55         41.94         2.08 o                         
   1   3  11          0.17         -0.11         0.93 o                         
   2   3  11          4.63          3.15         1.08 o                         
   3   3  11         31.79         29.68         1.70 o                         
   4   3  11          1.24          1.08         0.75 o                         
   5   3  11          9.59          9.03         1.34 o                         
  -4   4  11         11.45         17.66         2.42 o                         
  -3   4  11         26.10         31.86         2.27 o                         
  -2   4  11          0.03         -0.24         1.20 o                         
  -1   4  11         28.66         28.69         1.88 o                         
   0   4  11         54.62         56.47         2.30 o                         
   1   4  11          4.06          4.49         1.04 o                         
   2   4  11         11.33          7.20         1.19 o                         
   3   4  11          0.17          0.16         0.76 o                         
   4   4  11          0.72          1.29         0.88 o                         
   5   4  11          0.84         -0.69         0.80 o                         
  -3   5  11          1.03          2.44         1.29 o                         
  -2   5  11         16.79         19.93         1.90 o                         
  -1   5  11        108.86        121.47         3.39 o                         
   0   5  11         16.80         15.84         1.47 o                         
   1   5  11          1.23          1.95         1.18 o                         
   2   5  11          1.44          1.12         1.11 o                         
   3   5  11          0.95          0.86         0.90 o                         
   4   5  11          0.10          1.60         0.99 o                         
   5   5  11          0.13          0.59         1.80 o                         
  -2   6  11          2.07          3.02         1.46 o                         
  -1   6  11          3.74          8.40         1.61 o                         
   0   6  11          8.76          8.53         1.75 o                         
   1   6  11          6.22          6.93         1.96 o                         
   2   6  11          9.43          7.14         2.09 o                         
   3   6  11          0.96          1.64         1.05 o                         
   4   6  11          0.06          0.79         1.42 o                         
   0   7  11          2.04          1.33         1.16 o                         
   1   7  11          9.04          5.46         2.64 o                         
   2   7  11         16.12         20.45         4.47 o                         
  -2  -2  12          3.81          2.51         2.43 o                         
  -1  -2  12          3.75          4.14         1.49 o                         
   0  -2  12          0.15         -0.74         1.12 o                         
   1  -2  12          2.60          2.83         1.16 o                         
   2  -2  12          2.08          3.62         1.01 o                         
   3  -2  12          0.12         -0.82         0.82 o                         
  -2  -1  12          3.47          2.42         1.20 o                         
  -1  -1  12          1.35          1.22         1.30 o                         
   0  -1  12          7.60          8.29         1.35 o                         
   1  -1  12          5.94          7.59         1.55 o                         
   2  -1  12          5.86          8.63         1.55 o                         
   3  -1  12          0.76          1.24         0.80 o                         
   4  -1  12          3.88          5.71         1.89 o                         
  -3   0  12          0.73          0.92         1.34 o                         
  -2   0  12         36.06         35.67         2.19 o                         
  -1   0  12          4.15          5.26         1.14 o                         
   0   0  12          1.23          0.01         0.94 o                         
   1   0  12          1.72          2.07         0.91 o                         
   2   0  12         14.14         13.68         1.58 o                         
   3   0  12          5.74          7.48         1.39 o                         
   4   0  12          1.77          2.97         1.21 o                         
  -3   1  12         21.87         28.26         2.16 o                         
  -2   1  12          0.94          1.46         0.98 o                         
  -1   1  12          0.54         -0.90         1.25 o                         
   0   1  12          0.17          0.63         0.92 o                         
   1   1  12         35.51         35.61         1.20 o                         
   2   1  12          5.32          3.67         0.98 o                         
   3   1  12          4.72          5.32         1.05 o                         
   4   1  12          0.86          1.85         1.25 o                         
   5   1  12         26.53         39.47         4.95 o                         
  -3   2  12          5.72          3.76         1.31 o                         
  -2   2  12          6.12          6.85         1.29 o                         
  -1   2  12          3.40          5.88         1.09 o                         
   0   2  12          3.34          2.33         0.62 o                         
   1   2  12         23.58         20.19         1.74 o                         
   2   2  12          0.22          0.25         0.81 o                         
   3   2  12         19.23         21.53         1.68 o                         
   4   2  12          0.36         -0.31         0.74 o                         
   5   2  12          1.99          1.47         1.17 o                         
  -3   3  12          1.64          1.55         1.23 o                         
  -2   3  12          0.57          0.58         0.89 o                         
  -1   3  12          1.33          0.88         0.89 o                         
   0   3  12          4.68          5.32         1.37 o                         
   1   3  12          0.07          1.21         0.96 o                         
   2   3  12          8.37          7.40         1.18 o                         
   3   3  12          6.02          7.06         1.09 o                         
   4   3  12          1.12          1.89         0.89 o                         
  -3   4  12          5.45          4.51         2.09 o                         
  -2   4  12          3.00          0.90         1.12 o                         
  -1   4  12          0.80          0.89         0.93 o                         
   0   4  12          1.95          0.65         1.39 o                         
   1   4  12          1.78          2.01         0.91 o                         
   2   4  12          8.97          7.60         1.17 o                         
   3   4  12          0.15         -0.06         0.94 o                         
   4   4  12          0.58          1.21         0.83 o                         
  -2   5  12          5.26          4.07         1.32 o                         
  -1   5  12          0.00          1.96         1.48 o                         
   0   5  12          6.76          4.69         1.50 o                         
   1   5  12          2.66          2.52         1.39 o                         
   2   5  12          2.33          3.40         1.07 o                         
   3   5  12          0.36          0.34         0.82 o                         
   0   6  12          5.02          3.44         2.56 o                         
   1   6  12          0.00         -0.52         1.52 o                         
   2   6  12          0.83          2.72         2.40 o                         
   0  -1  13          3.85          6.35         1.92 o                         
   1  -1  13          1.10         -0.79         1.62 o                         
  -1   0  13         10.86         14.27         1.59 o                         
   0   0  13          0.77          0.96         1.43 o                         
   1   0  13          8.43         10.90         2.17 o                         
   2   0  13          9.32          8.47         2.08 o                         
  -2   1  13         16.18         28.92         4.95 o                         
  -1   1  13          3.20          3.18         1.13 o                         
   0   1  13          8.20          9.48         1.05 o                         
   1   1  13          2.43          2.58         0.99 o                         
   2   1  13          0.18          0.69         1.36 o                         
   3   1  13         10.45         10.65         1.63 o                         
  -2   2  13          0.29         -0.70         1.23 o                         
  -1   2  13          1.85          2.80         0.97 o                         
   0   2  13         10.44         13.33         1.92 o                         
   1   2  13          0.04          0.19         0.83 o                         
   2   2  13          2.23          3.30         1.07 o                         
   3   2  13          3.43          3.18         1.11 o                         
  -1   3  13          0.08         -1.37         1.37 o                         
   0   3  13         17.68         21.92         2.53 o                         
   1   3  13          0.19         -0.97         0.97 o                         
   2   3  13          0.03         -0.75         0.84 o                         
   3   3  13          2.05          3.11         0.98 o                         
  -1   4  13          3.45          4.03         1.96 o                         
   0   4  13          0.69          2.41         1.39 o                         
   1   4  13          0.48         -0.74         1.42 o                         
   2   4  13          2.50          4.04         1.15 o                         
                                                                                
