# Supplementary material for: Four 1-aryl-1H-pyrazole-3,4-di­carboxyl­ate derivatives: synthesis, mol­ecular conformation and hydrogen bonding
Source: Acta Crystallogr E Crystallogr Commun. 2018 Nov 13;74(Pt 12):1783–9. doi: 10.1107/S2056989018015864 (PMC6281123; doi:10.1107/S2056989018015864)
Supplement: Supplementary file 5 [file e-74-01783-IVsup5.hkl]

data_IV                                                                         
_shelx_title ' 51ecg'                                                           
_shelx_refln_list_code          4                                               
_shelx_F_calc_maximum      166.17                                               
_exptl_crystal_F_000       608.00                                               
_reflns_d_resolution_high  0.8088                                               
                                                                                
loop_                                                                           
 _space_group_symop_operation_xyz                                               
 'x, y, z'                                                                      
 '-x+1/2, y+1/2, -z+1/2'                                                        
 '-x, -y, -z'                                                                   
 'x-1/2, -y-1/2, z-1/2'                                                         
                                                                                
_cell_length_a     7.6030                                                       
_cell_length_b    22.6605                                                       
_cell_length_c     7.6751                                                       
_cell_angle_alpha  90.000                                                       
_cell_angle_beta  102.284                                                       
_cell_angle_gamma  90.000                                                       
                                                                                
_shelx_F_squared_multiplier     1.000                                           
                                                                                
loop_                                                                           
 _refln_index_h                                                                 
 _refln_index_k                                                                 
 _refln_index_l                                                                 
 _refln_F_squared_calc                                                          
 _refln_F_squared_meas                                                          
 _refln_F_squared_sigma                                                         
 _refln_observed_status                                                         
   2   0   0         98.93        120.27         2.70 o                         
   4   0   0        891.54        883.43        10.28 o                         
   6   0   0        291.56        286.66         7.94 o                         
   8   0   0          1.53         10.50        11.89 o                         
   1   1   0        148.20        149.25         1.74 o                         
   2   1   0         14.05          1.46         0.87 o                         
   3   1   0        461.03        454.42         4.57 o                         
   4   1   0        170.73        167.63         3.01 o                         
   5   1   0         24.90         21.37         2.09 o                         
   6   1   0         52.92         46.26         3.28 o                         
   7   1   0         31.50         27.85         4.43 o                         
   8   1   0         96.81         90.59        11.51 o                         
   9   1   0         28.87         14.56        10.99 o                         
   1   2   0       3194.90       3192.64        20.33 o                         
   2   2   0       2923.13       2870.77        18.05 o                         
   3   2   0       2007.29       1891.80        12.79 o                         
   4   2   0         35.90         44.02         2.07 o                         
   5   2   0          1.57          2.44         1.72 o                         
   6   2   0         30.66         30.22         3.00 o                         
   7   2   0         58.82         63.80         5.60 o                         
   8   2   0         32.38         24.07         9.03 o                         
   9   2   0         19.99         24.08        11.04 o                         
   1   3   0       1731.12       1782.69        14.71 o                         
   2   3   0         20.95         17.03         1.76 o                         
   3   3   0       1142.53       1080.74         8.35 o                         
   4   3   0        350.26        330.26         4.57 o                         
   5   3   0        120.39        111.80         3.85 o                         
   6   3   0        191.65        193.94         5.36 o                         
   7   3   0          0.05         -0.02         3.14 o                         
   8   3   0         18.10         27.11         9.65 o                         
   9   3   0         35.56         17.63        22.95 o                         
   0   4   0      14478.77      14161.80       106.29 o                         
   1   4   0       2338.51       2236.85        13.25 o                         
   2   4   0          5.75          5.44         1.47 o                         
   3   4   0        202.11        191.78         3.21 o                         
   4   4   0         14.24         11.27         1.79 o                         
   5   4   0        146.36        154.73         4.26 o                         
   6   4   0         12.24          4.40         2.45 o                         
   7   4   0          1.94         -1.14         4.18 o                         
   8   4   0         23.32         17.03         8.45 o                         
   9   4   0          6.01         16.54        15.60 o                         
   1   5   0        513.49        499.67         4.25 o                         
   2   5   0       1300.35       1296.31         9.33 o                         
   3   5   0       1765.15       1697.79        11.94 o                         
   4   5   0        155.97        156.16         3.63 o                         
   5   5   0         56.81         56.70         3.51 o                         
   6   5   0         15.29          9.88         2.52 o                         
   7   5   0          6.48         -1.46         4.54 o                         
   8   5   0         51.05         48.31         8.37 o                         
   9   5   0          2.24         -4.20        19.87 o                         
   0   6   0       4920.36       4644.94        35.99 o                         
   1   6   0         93.07         70.95         1.97 o                         
   2   6   0         41.41         46.48         2.67 o                         
   3   6   0        153.37        146.42         3.22 o                         
   4   6   0       1492.92       1515.00        11.17 o                         
   5   6   0        156.22        163.92         4.85 o                         
   6   6   0        251.90        248.58         5.97 o                         
   7   6   0         76.33         74.00         7.13 o                         
   8   6   0         82.38         77.21         9.38 o                         
   1   7   0       2119.03       2066.13        12.74 o                         
   2   7   0        378.03        374.31         4.84 o                         
   3   7   0        972.79        973.54         8.59 o                         
   4   7   0        114.56        133.07         3.70 o                         
   5   7   0         10.07         14.42         2.23 o                         
   6   7   0         11.29         12.14         2.43 o                         
   7   7   0         39.83         41.14         6.26 o                         
   8   7   0          1.18          4.44         6.52 o                         
   0   8   0        963.43        864.93         9.20 o                         
   1   8   0          0.57          5.75         1.05 o                         
   2   8   0         12.17         13.58         1.46 o                         
   3   8   0        608.68        607.06         6.29 o                         
   4   8   0          8.47         13.35         1.95 o                         
   5   8   0          1.19          1.02         2.07 o                         
   6   8   0         16.06         14.91         3.03 o                         
   7   8   0         21.18         19.30         5.78 o                         
   8   8   0         29.10         24.21         7.55 o                         
   1   9   0       2571.19       2611.45        16.31 o                         
   2   9   0          4.95          4.77         1.33 o                         
   3   9   0          7.42          6.03         1.51 o                         
   4   9   0         25.33         33.66         2.28 o                         
   5   9   0         53.70         53.13         3.54 o                         
   6   9   0          0.16         -2.42         2.42 o                         
   7   9   0         61.76         68.14         7.51 o                         
   8   9   0          4.57         -1.32         6.79 o                         
   0  10   0       1433.19       1561.03        15.03 o                         
   1  10   0          3.52          7.96         1.31 o                         
   2  10   0        139.34        150.05         3.10 o                         
   3  10   0         87.69         89.64         2.85 o                         
   4  10   0        143.66        151.40         4.06 o                         
   5  10   0        142.48        138.23         4.67 o                         
   6  10   0          2.66          1.30         2.85 o                         
   7  10   0        542.20        534.06        24.12 o                         
   8  10   0         13.36          9.59         8.33 o                         
   1  11   0          4.23          5.29         1.34 o                         
   2  11   0        837.83        841.02         7.70 o                         
   3  11   0         87.90         80.91         3.02 o                         
   4  11   0         95.10         84.37         3.62 o                         
   5  11   0          6.96          4.18         2.45 o                         
   6  11   0         77.38         80.34         6.41 o                         
   7  11   0        164.83        175.32        12.56 o                         
   8  11   0          0.26         -2.46         5.92 o                         
   0  12   0          0.43         -0.50         1.84 o                         
   1  12   0          7.65          6.09         1.51 o                         
   2  12   0         23.95         31.16         1.91 o                         
   3  12   0        236.70        230.80         4.80 o                         
   4  12   0        100.46        110.67         4.10 o                         
   5  12   0        285.22        277.20         6.35 o                         
   6  12   0        348.23        331.13        13.99 o                         
   7  12   0         27.98         27.92         6.70 o                         
   8  12   0         94.32         73.85         8.61 o                         
   1  13   0          0.06         -1.37         1.37 o                         
   2  13   0        323.54        279.92         4.77 o                         
   3  13   0        105.64        105.26         4.53 o                         
   4  13   0         52.51         60.89         4.06 o                         
   5  13   0        298.56        296.07         8.45 o                         
   6  13   0         72.39         72.12         7.03 o                         
   7  13   0         24.00         27.73         6.59 o                         
   8  13   0          1.05         -5.55         9.39 o                         
   0  14   0         23.78         34.32         3.00 o                         
   1  14   0         16.97         14.49         2.19 o                         
   2  14   0        114.20        103.61         3.48 o                         
   3  14   0         12.83         13.58         2.89 o                         
   4  14   0        107.65        115.32         5.03 o                         
   5  14   0         83.73         82.24         4.56 o                         
   6  14   0          0.04          2.14         4.95 o                         
   7  14   0         35.97         22.58         6.29 o                         
   1  15   0        298.63        299.87         5.90 o                         
   2  15   0         20.58         14.98         2.24 o                         
   3  15   0        130.86        130.84         4.86 o                         
   4  15   0        230.51        213.32         6.32 o                         
   5  15   0          0.76         -1.70         3.42 o                         
   6  15   0         27.81         24.87         7.09 o                         
   7  15   0          0.09         -1.17         5.20 o                         
   0  16   0        220.11        196.99         7.03 o                         
   1  16   0          7.85         11.58         2.67 o                         
   2  16   0        147.09        157.50         5.08 o                         
   3  16   0         26.68         30.58         3.14 o                         
   4  16   0         48.53         48.07         4.05 o                         
   5  16   0         69.68         71.93         6.55 o                         
   6  16   0          6.67          1.19         5.54 o                         
   7  16   0         20.97          8.97         5.82 o                         
   1  17   0       1427.34       1379.24        14.69 o                         
   2  17   0       1038.25       1000.65        12.90 o                         
   3  17   0          8.69          1.79         2.63 o                         
   4  17   0        208.93        191.52         7.21 o                         
   5  17   0         34.98         29.21         4.77 o                         
   6  17   0          0.22          0.55         5.71 o                         
   7  17   0          4.25          1.82         7.78 o                         
   0  18   0         11.85         11.18         4.46 o                         
   1  18   0          0.09         17.26         3.01 o                         
   2  18   0         15.84         28.03         3.73 o                         
   3  18   0         29.61         25.54         3.20 o                         
   4  18   0         10.39          6.45         3.24 o                         
   5  18   0         76.92         75.12         5.95 o                         
   6  18   0        130.32        139.90        10.57 o                         
   7  18   0          0.14        -13.71        15.39 o                         
   1  19   0        169.33        182.97         6.26 o                         
   2  19   0        237.86        231.23         7.51 o                         
   3  19   0        329.27        335.54        10.21 o                         
   4  19   0          2.87          9.10         4.44 o                         
   5  19   0         15.83         15.68         5.29 o                         
   6  19   0          0.62          3.12         8.58 o                         
   0  20   0       1738.97       1770.52        27.21 o                         
   1  20   0         13.99         25.05         3.61 o                         
   2  20   0         26.82         25.52         4.45 o                         
   3  20   0          0.70          0.10         4.57 o                         
   4  20   0         43.14         34.23         5.56 o                         
   5  20   0          9.43          2.07         5.99 o                         
   6  20   0          2.24          5.28         6.70 o                         
   1  21   0         65.56         70.77         5.73 o                         
   2  21   0         19.53         21.47         4.59 o                         
   3  21   0         14.48         13.98         4.91 o                         
   4  21   0          8.05          8.97         5.17 o                         
   5  21   0          7.55          9.32         6.54 o                         
   6  21   0          0.65         -4.48        13.43 o                         
   0  22   0        414.20        455.37        16.09 o                         
   1  22   0        383.85        397.19        10.76 o                         
   2  22   0        126.92        121.44        10.14 o                         
   3  22   0         38.12         37.42         5.86 o                         
   4  22   0         74.72         75.88         6.94 o                         
   5  22   0          0.28         -6.02         6.02 o                         
   1  23   0        159.06        180.58         9.36 o                         
   2  23   0          4.83         14.17         5.12 o                         
   3  23   0         10.04          3.12         4.87 o                         
   4  23   0          3.31          1.70         5.08 o                         
   5  23   0          2.38          9.98         9.38 o                         
   0  24   0        675.44        719.33        20.68 o                         
   1  24   0        374.20        425.44        12.73 o                         
   2  24   0         75.15         99.90         7.86 o                         
   3  24   0          3.36          1.01         5.13 o                         
   4  24   0         22.54         20.91         6.10 o                         
   1  25   0         11.97         26.18         5.92 o                         
   2  25   0         30.40         30.94         6.22 o                         
   3  25   0          9.67          0.22         5.39 o                         
   4  25   0          7.82          9.24        16.23 o                         
   0  26   0         58.69         79.28        12.13 o                         
   1  26   0          0.66         -3.38         5.95 o                         
   2  26   0         43.59         48.17         7.12 o                         
   3  26   0          7.55          2.66         5.68 o                         
   1  27   0          1.29         -2.73         6.17 o                         
   2  27   0          2.71          0.88         6.30 o                         
  -9   0   1         12.62         14.83        16.79 o                         
  -7   0   1         74.44         75.51         7.10 o                         
  -5   0   1        420.05        438.33         7.78 o                         
  -3   0   1        979.83        985.78        11.57 o                         
  -1   0   1          6.82         12.64         3.93 o                         
   1   0   1        378.53        328.04         4.29 o                         
   3   0   1         15.35         28.95         4.58 o                         
   5   0   1        472.57        448.73         8.48 o                         
   7   0   1         92.04        106.29        13.02 o                         
  -9   1   1         57.17         45.63        10.54 o                         
  -8   1   1         28.58         31.43         8.19 o                         
  -7   1   1          3.42          3.20         2.45 o                         
  -6   1   1        104.88        103.30         4.14 o                         
  -5   1   1        745.37        783.34         8.22 o                         
  -4   1   1        329.67        341.13         4.73 o                         
  -3   1   1        194.50        253.50         3.28 o                         
  -2   1   1      14230.93      14508.41       101.87 o                         
  -1   1   1        807.59        856.02         6.89 o                         
   0   1   1        343.53        297.35         6.50 o                         
   1   1   1        577.81        537.06         7.89 o                         
   2   1   1          0.46          0.31         0.96 o                         
   3   1   1       1496.68       1438.17         9.57 o                         
   4   1   1       1035.80        993.39         8.40 o                         
   5   1   1          2.49         10.35         2.27 o                         
   6   1   1         75.23         65.22         3.28 o                         
   7   1   1        255.93        258.30        11.37 o                         
   8   1   1         33.83         51.76        10.39 o                         
  -9   2   1          0.05         -3.33         8.30 o                         
  -8   2   1         67.10         69.38        10.20 o                         
  -7   2   1          2.84         -1.51         3.37 o                         
  -6   2   1        243.67        253.36         5.69 o                         
  -5   2   1        183.48        199.85         6.71 o                         
  -4   2   1          7.71          9.03         2.48 o                         
  -3   2   1        107.41        111.00         3.60 o                         
  -2   2   1      20763.72      21753.48       142.87 o                         
  -1   2   1       3516.29       3372.72        29.12 o                         
   0   2   1       2246.58       2232.60        19.58 o                         
   1   2   1       4902.37       4521.44        25.77 o                         
   2   2   1        179.38        189.65         2.86 o                         
   3   2   1        437.56        488.04         5.41 o                         
   4   2   1        122.02        139.03         5.28 o                         
   5   2   1         21.66         22.69         2.20 o                         
   6   2   1         72.88         64.32         3.18 o                         
   7   2   1         27.81         51.62         6.77 o                         
   8   2   1        270.41        287.27        17.98 o                         
  -9   3   1         22.25         16.89        11.29 o                         
  -8   3   1          0.56         11.17        10.02 o                         
  -7   3   1         52.10         59.38         4.84 o                         
  -6   3   1         86.04         84.94         3.91 o                         
  -5   3   1        322.47        295.65         5.52 o                         
  -4   3   1          2.08          0.92         1.59 o                         
  -3   3   1        264.10        277.79         4.03 o                         
  -2   3   1      27613.65      28503.88       235.03 o                         
  -1   3   1        818.66        782.96        11.47 o                         
   0   3   1         78.34         75.31         1.47 o                         
   1   3   1         18.54         52.72         3.16 o                         
   2   3   1        261.33        261.49         3.59 o                         
   3   3   1         29.76         50.44         2.25 o                         
   4   3   1          7.58          6.43         1.72 o                         
   5   3   1          1.73          3.67         2.22 o                         
   6   3   1        174.87        168.68         5.39 o                         
   7   3   1        128.78        131.83         7.74 o                         
   8   3   1          2.67         25.69         9.13 o                         
  -9   4   1         16.34         12.14         9.01 o                         
  -8   4   1         53.76         55.75         9.60 o                         
  -7   4   1         32.75         40.06         5.14 o                         
  -6   4   1         26.01         30.83         3.24 o                         
  -5   4   1        293.02        294.16         5.53 o                         
  -4   4   1         59.70         62.99         3.46 o                         
  -3   4   1         48.80         59.52         2.22 o                         
  -2   4   1      24910.57      25999.24       189.78 o                         
  -1   4   1       9470.81       9090.86        55.96 o                         
   0   4   1       1282.60       1184.81         7.70 o                         
   1   4   1       2861.71       2524.88        14.50 o                         
   2   4   1       2193.38       2095.96        14.06 o                         
   3   4   1        163.97        168.62         3.36 o                         
   4   4   1        299.44        283.09         4.57 o                         
   5   4   1          0.23         -1.22         2.10 o                         
   6   4   1        118.03        126.57         6.09 o                         
   7   4   1          6.17          6.33         5.51 o                         
   8   4   1          0.07          7.82         7.23 o                         
  -9   5   1         24.79         27.63         9.75 o                         
  -8   5   1          0.39         -0.57         7.04 o                         
  -7   5   1          5.39          0.41         3.95 o                         
  -6   5   1         14.18         15.77         2.94 o                         
  -5   5   1        293.65        312.21         5.66 o                         
  -4   5   1        585.37        580.47         7.11 o                         
  -3   5   1       1498.77       1445.21        12.59 o                         
  -2   5   1         62.67         43.28         3.46 o                         
  -1   5   1        966.13        982.15         7.29 o                         
   0   5   1          0.05         -0.01         0.81 o                         
   1   5   1       1748.27       1728.85        10.67 o                         
   2   5   1         18.20         21.50         1.31 o                         
   3   5   1       1020.86       1105.80         9.46 o                         
   4   5   1        167.73        152.18         3.89 o                         
   5   5   1        186.45        183.93         4.96 o                         
   6   5   1        268.45        249.29         6.55 o                         
   7   5   1          0.15         -4.13         4.13 o                         
   8   5   1        192.28        190.96        14.46 o                         
  -8   6   1          2.36          3.75         6.93 o                         
  -7   6   1          7.97          3.35         4.25 o                         
  -6   6   1         29.13         24.69         3.36 o                         
  -5   6   1         66.58         67.65         3.52 o                         
  -4   6   1        393.82        387.85         5.62 o                         
  -3   6   1        832.29        885.61         8.73 o                         
  -2   6   1       2361.62       2365.89        20.98 o                         
  -1   6   1       3240.05       3147.07        21.25 o                         
   0   6   1         75.31         79.56         2.22 o                         
   1   6   1        186.46        150.78         3.75 o                         
   2   6   1        480.71        516.53         4.88 o                         
   3   6   1          5.90          2.63         1.69 o                         
   4   6   1        332.38        348.89         5.43 o                         
   5   6   1         96.27        103.15         5.79 o                         
   6   6   1        234.82        243.08         9.12 o                         
   7   6   1          4.06         -4.31         4.68 o                         
   8   6   1          0.76          0.58         6.97 o                         
  -9   7   1        148.29        100.49        37.79 o                         
  -8   7   1          1.38         -0.30         6.13 o                         
  -7   7   1         11.90          8.51         4.93 o                         
  -6   7   1         63.51         62.10         4.62 o                         
  -5   7   1         93.24         83.44         3.75 o                         
  -4   7   1        140.57        153.83        12.02 o                         
  -3   7   1        521.60        538.09         5.20 o                         
  -2   7   1          3.32         12.83         1.84 o                         
  -1   7   1        516.90        501.80         5.10 o                         
   0   7   1       1631.73       1630.39        10.67 o                         
   1   7   1        393.39        387.80         4.88 o                         
   2   7   1        504.72        478.18         5.12 o                         
   3   7   1        282.91        274.63         4.14 o                         
   4   7   1          5.17         10.43         2.22 o                         
   5   7   1        330.59        325.85         7.08 o                         
   6   7   1          0.00          0.23         2.96 o                         
   7   7   1          2.57         -0.77         5.10 o                         
   8   7   1          9.82          7.08         7.54 o                         
  -8   8   1        145.57        149.77        13.55 o                         
  -7   8   1         19.37         16.59         3.99 o                         
  -6   8   1         24.04         23.28         3.20 o                         
  -5   8   1          0.33         -1.12         1.73 o                         
  -4   8   1          4.40         11.63         5.23 o                         
  -3   8   1         18.93         23.44         2.68 o                         
  -2   8   1        611.38        602.34         7.14 o                         
  -1   8   1        198.03        212.90         3.11 o                         
   0   8   1         83.28         65.25         2.46 o                         
   1   8   1       2393.65       2325.43        17.27 o                         
   2   8   1        527.80        501.70         6.35 o                         
   3   8   1        232.86        221.62         3.89 o                         
   4   8   1         93.11         92.39         4.04 o                         
   5   8   1         74.84         76.46         4.46 o                         
   6   8   1         53.48         43.55         4.83 o                         
   7   8   1         21.24         16.81         6.08 o                         
   8   8   1         10.60          1.78         7.72 o                         
  -8   9   1         38.40         44.13         7.68 o                         
  -7   9   1         22.00         19.38         5.44 o                         
  -6   9   1         68.40         76.09         4.22 o                         
  -5   9   1          0.65          2.98         2.11 o                         
  -4   9   1          9.66         13.73         1.75 o                         
  -3   9   1         64.62         65.41         2.26 o                         
  -2   9   1        439.26        419.01         5.10 o                         
  -1   9   1         48.86         47.81         1.97 o                         
   0   9   1          5.89          7.58         1.33 o                         
   1   9   1          3.42         12.63         1.55 o                         
   2   9   1       1352.91       1449.27        10.52 o                         
   3   9   1         61.63         97.38         6.16 o                         
   4   9   1         35.29         44.40         2.91 o                         
   5   9   1        294.91        298.02         7.36 o                         
   6   9   1         91.78         96.89         6.80 o                         
   7   9   1         11.16          1.73         5.61 o                         
   8   9   1          0.15         -6.58         7.09 o                         
  -8  10   1         45.64         51.36         9.95 o                         
  -7  10   1        262.04        274.43        11.20 o                         
  -6  10   1          1.45         -2.22         2.98 o                         
  -5  10   1          3.46          2.57         2.05 o                         
  -4  10   1        159.62        168.18         4.02 o                         
  -3  10   1        245.87        262.21         4.03 o                         
  -2  10   1        113.79         83.19         2.62 o                         
  -1  10   1        145.95        186.43         3.93 o                         
   0  10   1       1137.31       1155.50         9.10 o                         
   1  10   1          7.54          9.04         1.56 o                         
   2  10   1       1165.04       1199.57         9.59 o                         
   3  10   1        115.06        120.71         3.51 o                         
   4  10   1        157.52        146.35         4.76 o                         
   5  10   1          0.01         -2.86         2.86 o                         
   6  10   1          0.69          6.61         4.20 o                         
   7  10   1         11.54         11.31         6.28 o                         
   8  10   1          1.33         -3.03         7.23 o                         
  -8  11   1          2.98         -2.09         6.08 o                         
  -7  11   1         15.61         30.60         5.80 o                         
  -6  11   1          1.67         -2.59         3.15 o                         
  -5  11   1         54.07         56.78         3.05 o                         
  -4  11   1        201.43        201.68         4.13 o                         
  -3  11   1          1.39         -0.21         1.40 o                         
  -2  11   1         96.92        124.71         4.90 o                         
  -1  11   1         23.80         36.13         1.86 o                         
   0  11   1          1.07          3.07         1.34 o                         
   1  11   1       1103.41       1095.95         9.07 o                         
   2  11   1        886.85        868.24         8.09 o                         
   3  11   1        172.60        180.23         4.45 o                         
   4  11   1         19.16         21.87         2.91 o                         
   5  11   1        306.12        296.49        11.43 o                         
   6  11   1         31.97         31.08         6.04 o                         
   7  11   1         46.72         45.85         6.87 o                         
   8  11   1          0.18          3.05         7.85 o                         
  -8  12   1          0.52         -5.52         6.53 o                         
  -7  12   1        111.37        101.57        10.17 o                         
  -6  12   1          0.00         -0.35         3.51 o                         
  -5  12   1          1.00         -1.74         1.74 o                         
  -4  12   1        130.57        119.05         5.52 o                         
  -3  12   1         14.27         15.56         1.84 o                         
  -2  12   1         12.98         21.23         1.82 o                         
  -1  12   1          6.77          7.55         1.54 o                         
   0  12   1        297.46        320.71         4.59 o                         
   1  12   1       1081.43       1150.12         9.61 o                         
   2  12   1        116.34        113.25         3.26 o                         
   3  12   1          0.08         -0.36         1.99 o                         
   4  12   1         83.96         79.24         4.38 o                         
   5  12   1          2.04         -0.50         2.49 o                         
   6  12   1          0.01         -4.69         4.69 o                         
   7  12   1          0.02          3.82         5.42 o                         
   8  12   1          0.03          5.88        22.39 o                         
  -8  13   1          5.71         -3.67         8.24 o                         
  -7  13   1          9.58          9.21         5.12 o                         
  -6  13   1         29.67         32.32         4.48 o                         
  -5  13   1         85.14         79.84         3.41 o                         
  -4  13   1        134.47        140.28         3.99 o                         
  -3  13   1       1391.59       1317.68        13.75 o                         
  -2  13   1        334.96        309.66         4.92 o                         
  -1  13   1       2110.55       2086.95        15.03 o                         
   0  13   1        559.18        568.89         6.19 o                         
   1  13   1        580.08        585.38         6.61 o                         
   2  13   1         10.89         14.29         2.50 o                         
   3  13   1         14.06         15.54         2.52 o                         
   4  13   1         56.47         61.99         4.09 o                         
   5  13   1         74.38         68.58         5.64 o                         
   6  13   1         20.53         21.68         6.60 o                         
   7  13   1         13.47         12.15         5.91 o                         
  -8  14   1         34.34         21.04        12.72 o                         
  -7  14   1         74.61         65.49         9.63 o                         
  -6  14   1         17.32          8.17         3.66 o                         
  -5  14   1         43.67         39.44         3.09 o                         
  -4  14   1          6.12         10.08         2.16 o                         
  -3  14   1        176.55        181.75         5.75 o                         
  -2  14   1         95.45        111.02         3.57 o                         
  -1  14   1        273.44        277.86         4.99 o                         
   0  14   1        190.38        207.17         4.42 o                         
   1  14   1          3.37          7.62         2.19 o                         
   2  14   1         48.69         56.69         3.49 o                         
   3  14   1        177.97        171.45         5.32 o                         
   4  14   1        370.63        353.80         7.86 o                         
   5  14   1        499.02        454.76        12.71 o                         
   6  14   1         58.14         48.14         6.81 o                         
   7  14   1          4.00          4.51         5.85 o                         
  -7  15   1         16.41         13.80         7.41 o                         
  -6  15   1          0.01         -0.73         3.99 o                         
  -5  15   1          3.03          0.47         2.92 o                         
  -4  15   1         77.46         76.00         3.55 o                         
  -3  15   1         10.88         15.43         2.14 o                         
  -2  15   1          9.16          5.39         2.02 o                         
  -1  15   1         36.54         51.18         3.18 o                         
   0  15   1          1.47          2.10         2.03 o                         
   1  15   1       1056.34       1077.20        11.32 o                         
   2  15   1        757.61        742.16         9.50 o                         
   3  15   1         75.54         73.45         4.10 o                         
   4  15   1         70.18         58.22         3.99 o                         
   5  15   1        310.71        303.42        10.61 o                         
   6  15   1        115.09         99.70         8.85 o                         
   7  15   1          0.01          2.22         6.01 o                         
  -7  16   1         18.83         16.70         7.66 o                         
  -6  16   1          8.27          5.37         3.99 o                         
  -5  16   1         55.29         62.04         4.93 o                         
  -4  16   1         56.55         66.51         3.87 o                         
  -3  16   1         55.41         51.50         3.45 o                         
  -2  16   1        185.99        186.64         5.45 o                         
  -1  16   1        335.85        332.82         6.42 o                         
   0  16   1         33.88         34.05         3.05 o                         
   1  16   1        104.01        127.12         4.63 o                         
   2  16   1         73.92         81.02         4.26 o                         
   3  16   1        361.37        340.58         6.12 o                         
   4  16   1        340.48        328.85         8.58 o                         
   5  16   1         54.01         52.28         6.40 o                         
   6  16   1         13.94         14.69         7.24 o                         
   7  16   1         18.97         14.62         6.96 o                         
  -7  17   1          0.00         -7.00         7.00 o                         
  -6  17   1         56.00         61.50         6.41 o                         
  -5  17   1         26.32         28.48         4.35 o                         
  -4  17   1         80.36         72.98         4.45 o                         
  -3  17   1          3.35          4.40         2.51 o                         
  -2  17   1        705.29        685.86         9.78 o                         
  -1  17   1        208.40        214.36         5.66 o                         
   0  17   1         38.77         39.85         3.23 o                         
   1  17   1          2.26          4.48         2.72 o                         
   2  17   1          3.03          1.96         3.00 o                         
   3  17   1        640.07        634.00        10.07 o                         
   4  17   1          1.25         -1.51         3.39 o                         
   5  17   1          4.73          7.27         5.01 o                         
   6  17   1         14.20         18.35         6.73 o                         
   7  17   1         94.97         50.38        24.08 o                         
  -7  18   1          6.00          3.02         8.65 o                         
  -6  18   1         97.88        104.84        16.97 o                         
  -5  18   1          1.73          3.21         3.73 o                         
  -4  18   1         10.98          8.71         3.52 o                         
  -3  18   1        103.65         92.56         4.51 o                         
  -2  18   1        947.74        933.11        11.93 o                         
  -1  18   1          2.80          5.99         2.99 o                         
   0  18   1         34.67         42.06         3.38 o                         
   1  18   1         23.94         24.71         3.46 o                         
   2  18   1          4.92          0.94         3.18 o                         
   3  18   1          2.96          0.99         3.53 o                         
   4  18   1          3.62         -2.41         4.14 o                         
   5  18   1         27.70         31.30         5.99 o                         
   6  18   1        150.35        141.40        10.79 o                         
  -6  19   1          6.21          8.07         7.92 o                         
  -5  19   1        132.73        127.38         7.69 o                         
  -4  19   1        213.27        212.93         8.61 o                         
  -3  19   1        435.30        430.21         9.86 o                         
  -2  19   1          5.77         17.37         3.21 o                         
  -1  19   1         33.66         28.51         3.09 o                         
   0  19   1          2.76          0.11         2.50 o                         
   1  19   1         44.45         40.77         4.14 o                         
   2  19   1          5.61         -1.97         3.33 o                         
   3  19   1         37.82         29.50         4.92 o                         
   4  19   1          1.07         -1.60         4.09 o                         
   5  19   1          6.95         -5.60         5.60 o                         
   6  19   1         66.23         54.22        10.34 o                         
  -6  20   1         10.42          8.63         9.83 o                         
  -5  20   1          4.59          4.81         5.06 o                         
  -4  20   1         12.73         14.82         4.65 o                         
  -3  20   1        383.29        391.68        13.35 o                         
  -2  20   1        151.82        167.43         6.82 o                         
  -1  20   1        560.68        543.45         9.92 o                         
   0  20   1        705.82        704.52        10.89 o                         
   1  20   1         65.26         58.00         4.33 o                         
   2  20   1         45.11         43.19         5.01 o                         
   3  20   1         31.53         26.44         5.61 o                         
   4  20   1          7.79          5.46         4.61 o                         
   5  20   1          7.66          6.61         9.13 o                         
   6  20   1         11.34         15.07        12.39 o                         
  -6  21   1          0.07          3.58         9.55 o                         
  -5  21   1         22.44         20.54         5.53 o                         
  -4  21   1         52.50         45.87         5.75 o                         
  -3  21   1        224.11        250.26         9.85 o                         
  -2  21   1        447.22        456.98        13.04 o                         
  -1  21   1        147.81        180.97         8.08 o                         
   0  21   1        112.77        124.99         6.12 o                         
   1  21   1          2.79          0.46         3.72 o                         
   2  21   1         30.16         31.15         4.91 o                         
   3  21   1         20.06         16.20         5.49 o                         
   4  21   1          0.34          2.93         4.60 o                         
   5  21   1         35.58         36.94         7.87 o                         
  -5  22   1         31.72         16.30         7.10 o                         
  -4  22   1         23.98         33.31         5.83 o                         
  -3  22   1         10.97         11.34         4.94 o                         
  -2  22   1         43.36         49.86         6.09 o                         
  -1  22   1        145.84        174.94         8.22 o                         
   0  22   1        194.24        215.63         8.80 o                         
   1  22   1        116.05        123.62         7.36 o                         
   2  22   1          0.01         -4.37         4.37 o                         
   3  22   1          2.22         -2.58         4.99 o                         
   4  22   1         83.07         83.44         8.31 o                         
   5  22   1          7.97         10.84         7.33 o                         
  -5  23   1         52.49         55.76        12.20 o                         
  -4  23   1         15.92         14.60         5.29 o                         
  -3  23   1          2.71          1.26         4.94 o                         
  -2  23   1        204.91        242.90        10.37 o                         
  -1  23   1         38.57         47.59         6.27 o                         
   0  23   1          0.30          5.03         4.53 o                         
   1  23   1         30.26         32.05         5.41 o                         
   2  23   1         19.85         15.26         5.37 o                         
   3  23   1         21.85         24.16         6.32 o                         
   4  23   1         66.58         67.74         8.51 o                         
  -4  24   1         15.88         18.56         5.82 o                         
  -3  24   1         13.21         10.22         5.56 o                         
  -2  24   1        318.17        366.71        12.34 o                         
  -1  24   1         21.14         21.28         5.69 o                         
   0  24   1         44.78         51.20         6.50 o                         
   1  24   1         65.56         67.61         7.07 o                         
   2  24   1          0.20          1.57         5.03 o                         
   3  24   1          0.03         -5.24         5.24 o                         
   4  24   1         31.34         38.65         7.43 o                         
  -4  25   1          1.85         -2.62         6.98 o                         
  -3  25   1         91.08         85.89        10.35 o                         
  -2  25   1         27.41         31.19         6.18 o                         
  -1  25   1         14.75         21.11         5.91 o                         
   0  25   1          3.79          4.56         5.95 o                         
   1  25   1         81.67         98.88         9.04 o                         
   2  25   1        191.40        212.25        10.72 o                         
   3  25   1          0.32         -4.67         5.65 o                         
  -3  26   1         32.08         32.66         6.67 o                         
  -2  26   1          0.82         -4.44         5.32 o                         
  -1  26   1          3.23          1.63         5.59 o                         
   0  26   1        125.17        145.70        11.72 o                         
   1  26   1          2.03          0.20         5.92 o                         
   2  26   1          0.12          9.56         6.35 o                         
  -2  27   1         54.84         71.52        10.23 o                         
  -1  27   1         81.13         94.39         9.43 o                         
   0  27   1         38.84         46.33         8.00 o                         
   1  27   1         14.30          9.47         6.79 o                         
  -8   0   2        150.46        154.95        27.42 o                         
  -6   0   2        189.77        169.41         5.65 o                         
  -4   0   2         33.49         69.49         4.75 o                         
  -2   0   2          1.50          9.89        12.03 o                         
   0   0   2         10.15          8.95         1.46 o                         
   2   0   2        364.40        429.17         8.13 o                         
   4   0   2        660.01        689.02        10.74 o                         
   6   0   2          2.97         47.96        10.35 o                         
   8   0   2        336.32        340.41        28.95 o                         
  -9   1   2         21.80         17.68        11.26 o                         
  -8   1   2         54.79         68.26         9.58 o                         
  -7   1   2         33.52         43.35         5.40 o                         
  -6   1   2          0.26          2.99         2.07 o                         
  -5   1   2        329.64        322.18         5.17 o                         
  -4   1   2        394.27        434.36        12.56 o                         
  -3   1   2        847.68        902.38         8.36 o                         
  -2   1   2          7.36          2.96         1.63 o                         
  -1   1   2         72.56         93.47         2.16 o                         
   0   1   2        218.82        229.38         3.38 o                         
   1   1   2       2037.95       1930.17        13.72 o                         
   2   1   2       1136.08       1131.85         8.47 o                         
   3   1   2         43.97         50.10         2.30 o                         
   4   1   2        250.28        270.19         4.92 o                         
   5   1   2          0.17          0.75         2.16 o                         
   6   1   2        979.08        983.69        15.39 o                         
   7   1   2         69.95         85.64         8.92 o                         
   8   1   2          5.35         42.69        12.23 o                         
  -9   2   2         11.14         20.64         8.93 o                         
  -8   2   2          0.59          1.75         7.69 o                         
  -7   2   2        305.81        307.45         8.57 o                         
  -6   2   2         32.36         33.57         3.05 o                         
  -5   2   2          2.86          6.05         1.87 o                         
  -4   2   2       3187.11       3044.81        22.73 o                         
  -3   2   2        163.02        138.74         2.98 o                         
  -2   2   2       3759.86       3724.88        27.31 o                         
  -1   2   2         71.52         57.48         3.44 o                         
   0   2   2        386.43        344.97         4.58 o                         
   1   2   2        878.18        870.55        12.32 o                         
   2   2   2        699.34        711.93         6.56 o                         
   3   2   2         28.07         32.64         2.49 o                         
   4   2   2         30.53         49.43         3.00 o                         
   5   2   2        132.83        123.24         4.39 o                         
   6   2   2         55.73        110.06         9.40 o                         
   7   2   2        632.21        692.87        18.32 o                         
   8   2   2          0.46         21.68         9.98 o                         
  -9   3   2         11.39         14.93         8.14 o                         
  -8   3   2         33.61         35.15         8.39 o                         
  -7   3   2         16.14         25.63         3.93 o                         
  -6   3   2         53.52         57.11         3.80 o                         
  -5   3   2        216.06        234.89         5.03 o                         
  -4   3   2       4170.20       4122.82        31.15 o                         
  -3   3   2        207.01        196.11         2.91 o                         
  -2   3   2       1896.02       1767.82        13.51 o                         
  -1   3   2        150.00        167.12         2.81 o                         
   0   3   2       1004.82       1035.40         8.62 o                         
   1   3   2        826.40        860.50         9.04 o                         
   2   3   2        163.89        186.69         4.05 o                         
   3   3   2       2063.80       2074.49        14.43 o                         
   4   3   2       1560.76       1512.28        13.25 o                         
   5   3   2          1.98         11.52         2.46 o                         
   6   3   2         20.86         35.40         4.53 o                         
   7   3   2        330.04        375.99        14.42 o                         
   8   3   2        269.27        308.67        29.08 o                         
  -9   4   2          0.07         -7.41         7.41 o                         
  -8   4   2         20.06         16.40         7.73 o                         
  -7   4   2         46.68         61.93         5.88 o                         
  -6   4   2         54.53         53.98         4.03 o                         
  -5   4   2        179.62        199.61         4.62 o                         
  -4   4   2         83.78        127.11         4.18 o                         
  -3   4   2         79.79         94.03         1.91 o                         
  -2   4   2        967.27        923.46         7.46 o                         
  -1   4   2          4.69          6.21         1.25 o                         
   0   4   2       2192.21       2212.38        16.19 o                         
   1   4   2       1039.51       1013.10         8.09 o                         
   2   4   2        912.28        902.78         7.40 o                         
   3   4   2         87.19        105.42         4.19 o                         
   4   4   2          1.61         22.28         2.97 o                         
   5   4   2        727.34        694.96         9.59 o                         
   6   4   2         13.53         14.48         4.07 o                         
   7   4   2          1.90         13.35         5.92 o                         
   8   4   2        267.39        306.32        17.70 o                         
  -9   5   2          9.47         -3.28         9.84 o                         
  -8   5   2          4.87          4.13         6.72 o                         
  -7   5   2          3.32          0.04         3.85 o                         
  -6   5   2          5.98          4.69         2.30 o                         
  -5   5   2         97.23        102.97         3.40 o                         
  -4   5   2        215.28        211.04         3.78 o                         
  -3   5   2        802.22        821.06        10.58 o                         
  -2   5   2          0.01          1.46         1.64 o                         
  -1   5   2       4080.85       3893.15        26.77 o                         
   0   5   2         37.04         15.51         1.36 o                         
   1   5   2        480.29        503.02         5.00 o                         
   2   5   2       1378.10       1390.53        10.68 o                         
   3   5   2         14.62         13.02         1.84 o                         
   4   5   2         67.43         77.99         3.51 o                         
   5   5   2        197.77        200.20         6.14 o                         
   6   5   2         12.16         15.39         3.89 o                         
   7   5   2         76.28         76.41         8.49 o                         
   8   5   2         14.40         26.92         8.58 o                         
  -9   6   2         21.79         21.69         9.02 o                         
  -8   6   2          2.91          2.17         6.65 o                         
  -7   6   2         27.82         19.70         4.81 o                         
  -6   6   2         29.50         24.86         2.68 o                         
  -5   6   2         73.81         89.26         3.72 o                         
  -4   6   2       4943.78       4723.33        43.50 o                         
  -3   6   2        224.34        213.38         5.03 o                         
  -2   6   2        589.87        575.73         7.71 o                         
  -1   6   2         25.49         35.62         2.68 o                         
   0   6   2        147.60        146.75         2.97 o                         
   1   6   2        358.76        380.37         5.49 o                         
   2   6   2        190.43        205.75         3.60 o                         
   3   6   2        289.35        275.84         5.04 o                         
   4   6   2        521.21        490.94         7.59 o                         
   5   6   2         21.12         22.82         3.36 o                         
   6   6   2         23.14         16.30         4.39 o                         
   7   6   2         31.18         18.13         7.47 o                         
   8   6   2         10.41          8.98         8.95 o                         
  -9   7   2         28.48         -1.12        25.47 o                         
  -8   7   2         10.55         10.63         6.66 o                         
  -7   7   2          2.98         -3.80         3.80 o                         
  -6   7   2          0.97         -0.91         2.30 o                         
  -5   7   2         98.59        100.42         4.60 o                         
  -4   7   2       5143.90       5034.16        55.74 o                         
  -3   7   2       1982.18       1972.75        19.91 o                         
  -2   7   2        398.20        368.50         4.66 o                         
  -1   7   2         30.03         28.51         1.59 o                         
   0   7   2        282.49        271.06         3.64 o                         
   1   7   2        982.86       1008.18         8.67 o                         
   2   7   2         75.35         95.64         3.08 o                         
   3   7   2        470.19        476.38         6.43 o                         
   4   7   2         21.97         18.61         2.95 o                         
   5   7   2         66.08         72.62         4.81 o                         
   6   7   2         84.53         86.12         6.43 o                         
   7   7   2         14.76          4.83         5.67 o                         
   8   7   2         61.06         53.68        10.43 o                         
  -9   8   2          0.80          6.72        16.79 o                         
  -8   8   2          6.69          1.79         6.34 o                         
  -7   8   2          2.36         -3.57         3.94 o                         
  -6   8   2          3.95          0.48         2.56 o                         
  -5   8   2        374.96        393.63        11.55 o                         
  -4   8   2         53.97         93.83        11.93 o                         
  -3   8   2        408.40        365.25         6.87 o                         
  -2   8   2         18.27         13.73         1.30 o                         
  -1   8   2        897.90        774.68         6.84 o                         
   0   8   2       3968.29       3991.16        23.46 o                         
   1   8   2        297.36        354.70         7.40 o                         
   2   8   2        630.41        633.15         6.58 o                         
   3   8   2         60.49         53.89         3.01 o                         
   4   8   2        290.43        292.92         6.88 o                         
   5   8   2        123.93        119.88         5.79 o                         
   6   8   2        110.64        104.12         9.76 o                         
   7   8   2         35.28         34.52         7.29 o                         
   8   8   2          4.31          4.73         8.62 o                         
  -8   9   2          0.01         -4.54         8.47 o                         
  -7   9   2         17.92         11.47         4.16 o                         
  -6   9   2        301.61        288.47        17.12 o                         
  -5   9   2          5.22          7.66         3.99 o                         
  -4   9   2        399.70        385.37        10.19 o                         
  -3   9   2         75.21        103.71         4.95 o                         
  -2   9   2        409.43        428.61         4.66 o                         
  -1   9   2       2536.03       2670.12        17.58 o                         
   0   9   2        747.45        787.87         6.92 o                         
   1   9   2        521.33        561.90         5.72 o                         
   2   9   2         16.29         14.64         1.73 o                         
   3   9   2        124.33        158.99         4.24 o                         
   4   9   2        109.52        114.99         5.88 o                         
   5   9   2          1.16          2.56         3.57 o                         
   6   9   2         53.40         51.24         5.95 o                         
   7   9   2          0.86         -2.84         5.05 o                         
  -8  10   2         11.65         17.91        10.72 o                         
  -7  10   2         13.58          9.35         4.53 o                         
  -6  10   2         28.46         32.86         5.24 o                         
  -5  10   2         95.46        104.75         8.43 o                         
  -4  10   2         99.06        113.13         5.64 o                         
  -3  10   2       2118.03       2058.29        18.41 o                         
  -2  10   2        177.41        197.34         6.33 o                         
  -1  10   2        789.84        835.27         7.61 o                         
   0  10   2         80.51         76.78         2.84 o                         
   1  10   2         23.08         16.03         1.66 o                         
   2  10   2         53.09         62.35         2.51 o                         
   3  10   2          9.39          5.81         2.12 o                         
   4  10   2          0.41         -3.09         3.09 o                         
   5  10   2          1.24         -2.81         3.71 o                         
   6  10   2          4.35         -4.35         4.35 o                         
   7  10   2         10.25         17.21         5.94 o                         
  -8  11   2         11.96          7.81        10.98 o                         
  -7  11   2          0.34          4.04         4.27 o                         
  -6  11   2         94.04         87.88         7.44 o                         
  -5  11   2        158.02        161.47        10.33 o                         
  -4  11   2         18.98         18.08         3.42 o                         
  -3  11   2         60.77         62.63         3.90 o                         
  -2  11   2        104.90        112.30         3.08 o                         
  -1  11   2        861.97        912.24         8.28 o                         
   0  11   2        966.59        976.64         8.30 o                         
   1  11   2         31.44         27.37         2.16 o                         
   2  11   2         67.85         73.59         3.08 o                         
   3  11   2          3.71          3.05         2.15 o                         
   4  11   2         39.77         37.37         4.39 o                         
   5  11   2         74.07         62.61         5.31 o                         
   6  11   2          0.55          0.64         5.18 o                         
   7  11   2          2.63          5.48         5.48 o                         
  -8  12   2          5.28         -1.86         6.94 o                         
  -7  12   2          4.32          0.49         4.34 o                         
  -6  12   2         39.00         41.71         8.01 o                         
  -5  12   2         25.16         22.71         5.27 o                         
  -4  12   2        160.94        171.01         7.26 o                         
  -3  12   2         32.51         33.96         1.99 o                         
  -2  12   2         48.17         46.08         2.89 o                         
  -1  12   2        192.83        216.53         4.01 o                         
   0  12   2       1973.21       2107.56        14.97 o                         
   1  12   2        464.44        479.17         7.65 o                         
   2  12   2        598.70        595.32         7.86 o                         
   3  12   2         10.32          7.87         2.33 o                         
   4  12   2          0.00         -2.46         3.78 o                         
   5  12   2          8.57         17.17         5.81 o                         
   6  12   2         33.39         34.65         6.44 o                         
   7  12   2          0.00         -0.90         5.53 o                         
  -8  13   2         11.07         12.34        14.18 o                         
  -7  13   2         10.41          4.22         6.87 o                         
  -6  13   2          2.27         -0.88         4.41 o                         
  -5  13   2          5.93         12.64         5.09 o                         
  -4  13   2          0.26          6.20         3.05 o                         
  -3  13   2        355.76        312.74         6.52 o                         
  -2  13   2          4.59          3.80         1.72 o                         
  -1  13   2         33.31         39.85         2.43 o                         
   0  13   2        344.23        355.32         5.65 o                         
   1  13   2        496.84        526.04         7.62 o                         
   2  13   2        118.92        141.01         4.51 o                         
   3  13   2        634.67        612.56         8.72 o                         
   4  13   2         29.17         18.22         4.16 o                         
   5  13   2         19.73         13.98         5.13 o                         
   6  13   2        119.00        124.63         9.17 o                         
   7  13   2         11.14          9.85         6.35 o                         
  -8  14   2          7.27         -5.04         8.24 o                         
  -7  14   2         28.79         41.35         8.78 o                         
  -6  14   2         48.29         42.07         6.51 o                         
  -5  14   2         54.90         52.95         5.54 o                         
  -4  14   2        934.55        893.57        14.70 o                         
  -3  14   2        520.51        535.54         7.20 o                         
  -2  14   2        356.64        360.07         7.69 o                         
  -1  14   2        225.70        229.48         4.92 o                         
   0  14   2          2.36          3.88         2.24 o                         
   1  14   2          3.60          5.82         2.46 o                         
   2  14   2        175.80        166.34         6.09 o                         
   3  14   2        194.68        171.77         5.45 o                         
   4  14   2         69.27         78.41         5.58 o                         
   5  14   2          0.77         -1.64         4.74 o                         
   6  14   2         94.12        100.19         8.67 o                         
   7  14   2          0.02          6.96         6.41 o                         
  -7  15   2         18.73         18.62         7.87 o                         
  -6  15   2         11.81         13.80         5.78 o                         
  -5  15   2        341.41        349.29        10.63 o                         
  -4  15   2        627.73        612.85        12.49 o                         
  -3  15   2         39.40         58.11         3.30 o                         
  -2  15   2          6.37         17.06         2.37 o                         
  -1  15   2        191.72        196.39         5.34 o                         
   0  15   2        355.76        359.49         7.13 o                         
   1  15   2        105.98         98.62         4.43 o                         
   2  15   2         58.69         55.84         3.83 o                         
   3  15   2          5.89          4.47         2.54 o                         
   4  15   2         14.75         11.31         3.80 o                         
   5  15   2        247.37        240.01        11.60 o                         
   6  15   2          0.43         -1.23         5.67 o                         
   7  15   2         17.12         11.49        11.97 o                         
  -7  16   2          1.62          9.60         6.95 o                         
  -6  16   2          4.02          2.20         5.48 o                         
  -5  16   2          3.13          5.52         3.68 o                         
  -4  16   2        161.77        165.96         5.89 o                         
  -3  16   2        721.97        688.24         8.51 o                         
  -2  16   2         55.31         44.17         3.27 o                         
  -1  16   2        230.77        239.84         5.76 o                         
   0  16   2         22.29         29.42         3.24 o                         
   1  16   2          2.00         -2.52         2.52 o                         
   2  16   2        126.33        121.15         5.13 o                         
   3  16   2          7.39          1.10         2.09 o                         
   4  16   2         66.68         63.55         5.35 o                         
   5  16   2          8.21          7.57         5.85 o                         
   6  16   2        101.40         83.99         8.78 o                         
  -7  17   2          5.14          2.46         7.04 o                         
  -6  17   2         91.09        106.17         8.94 o                         
  -5  17   2         35.23         39.03         5.02 o                         
  -4  17   2        477.55        467.20         7.93 o                         
  -3  17   2         18.19         18.06         2.72 o                         
  -2  17   2         96.70         85.34         4.30 o                         
  -1  17   2         15.53         12.71         2.73 o                         
   0  17   2         37.76         38.84         3.63 o                         
   1  17   2         55.92         57.26         4.18 o                         
   2  17   2          0.47          2.12         3.10 o                         
   3  17   2        413.31        361.98         8.48 o                         
   4  17   2        160.14        159.80         8.32 o                         
   5  17   2         41.53         40.26         7.57 o                         
   6  17   2         13.89          2.79         6.76 o                         
  -7  18   2          5.41         -6.55        13.21 o                         
  -6  18   2         28.67         15.71         6.68 o                         
  -5  18   2        127.94        120.81         8.47 o                         
  -4  18   2        388.09        391.50         8.34 o                         
  -3  18   2         31.25         26.84         3.48 o                         
  -2  18   2         12.92         11.91         3.00 o                         
  -1  18   2        159.43        169.32         6.29 o                         
   0  18   2        257.89        249.92         6.62 o                         
   1  18   2         35.45         34.94         3.83 o                         
   2  18   2        422.38        421.21        11.55 o                         
   3  18   2         35.82         28.79         4.25 o                         
   4  18   2         65.09         51.74         7.64 o                         
   5  18   2         36.38         31.88         8.09 o                         
   6  18   2         13.32         11.53         7.29 o                         
  -6  19   2         14.66         14.29         7.26 o                         
  -5  19   2          4.77         -1.96         5.90 o                         
  -4  19   2         11.61          5.78         3.38 o                         
  -3  19   2        140.49        139.50         6.95 o                         
  -2  19   2        321.39        302.93         7.32 o                         
  -1  19   2         11.89         15.09         3.53 o                         
   0  19   2        124.19        122.23         5.70 o                         
   1  19   2        736.41        729.92        11.00 o                         
   2  19   2         33.72         28.88         4.45 o                         
   3  19   2         35.20         36.78         5.15 o                         
   4  19   2        231.22        241.89        11.57 o                         
   5  19   2         85.33         64.42         9.35 o                         
  -6  20   2          5.69          3.25         8.35 o                         
  -5  20   2          6.58          1.52         5.96 o                         
  -4  20   2          0.07         -3.83         3.83 o                         
  -3  20   2          7.08          6.60         4.01 o                         
  -2  20   2         59.19         48.88         5.26 o                         
  -1  20   2         90.49         81.52         5.52 o                         
   0  20   2          0.06          3.24         2.96 o                         
   1  20   2         90.28         85.59         4.90 o                         
   2  20   2        273.74        273.80         9.27 o                         
   3  20   2          1.47         -1.63         4.28 o                         
   4  20   2        280.39        298.74        12.58 o                         
   5  20   2          0.05          7.77         7.09 o                         
  -6  21   2         30.21         21.21        18.60 o                         
  -5  21   2         45.65         57.47         8.22 o                         
  -4  21   2          0.18          2.09         4.28 o                         
  -3  21   2          6.33          3.49         4.49 o                         
  -2  21   2          6.19          0.76         3.98 o                         
  -1  21   2        168.19        154.69         7.17 o                         
   0  21   2          0.03          0.21         3.64 o                         
   1  21   2         45.37         53.68         5.35 o                         
   2  21   2         69.28         64.25         5.88 o                         
   3  21   2         41.16         47.68         6.14 o                         
   4  21   2        139.02        161.97        13.83 o                         
   5  21   2         12.47         15.77         7.92 o                         
  -5  22   2         90.08        103.57        10.53 o                         
  -4  22   2         34.09         44.90         5.81 o                         
  -3  22   2         79.12         83.09         7.08 o                         
  -2  22   2         61.51         63.46         6.54 o                         
  -1  22   2         19.57         23.65         4.88 o                         
   0  22   2        163.65        171.13         7.90 o                         
   1  22   2          8.21          2.71         4.38 o                         
   2  22   2         49.99         55.47         6.10 o                         
   3  22   2          0.76          2.65         4.87 o                         
   4  22   2          0.32          3.14         6.06 o                         
  -5  23   2         30.97         32.17        11.58 o                         
  -4  23   2         15.62         18.65         6.55 o                         
  -3  23   2         32.22         36.38         6.06 o                         
  -2  23   2         64.67         69.98         7.00 o                         
  -1  23   2        100.92        123.61         8.33 o                         
   0  23   2         76.59         75.66         7.14 o                         
   1  23   2          5.35          2.34         4.51 o                         
   2  23   2        143.90        152.51         9.23 o                         
   3  23   2         22.99         22.71         5.82 o                         
   4  23   2         59.95         55.05         8.18 o                         
  -4  24   2         22.98         21.06         7.41 o                         
  -3  24   2         15.31         14.43         5.61 o                         
  -2  24   2        107.35        116.86         8.36 o                         
  -1  24   2         70.16         88.61         7.66 o                         
   0  24   2         30.47         39.28         6.22 o                         
   1  24   2         19.65         18.08         6.37 o                         
   2  24   2         41.36         39.27         6.29 o                         
   3  24   2          1.12         -2.25         6.07 o                         
  -3  25   2          0.46         -4.06         5.12 o                         
  -2  25   2         69.11         85.03         7.84 o                         
  -1  25   2         25.97         22.21         6.01 o                         
   0  25   2          8.07          3.70         5.50 o                         
   1  25   2         10.14         14.80         6.34 o                         
   2  25   2          2.79         -4.06         5.59 o                         
   3  25   2          0.78          7.75         9.58 o                         
  -3  26   2         15.24          9.04        12.16 o                         
  -2  26   2        135.65        155.20        10.05 o                         
  -1  26   2          7.04          9.56         5.88 o                         
   0  26   2          1.99         -4.98         5.93 o                         
   1  26   2          5.86          2.72         6.47 o                         
   2  26   2          0.18         -4.26         6.22 o                         
  -1  27   2          1.62          7.98         6.47 o                         
   0  27   2         20.76         25.19         7.58 o                         
  -9   0   3         20.54          9.64        11.56 o                         
  -7   0   3        317.19        338.34        20.20 o                         
  -5   0   3         11.84         20.94         3.41 o                         
  -3   0   3        735.01        684.98        10.22 o                         
  -1   0   3         26.30         26.13         2.97 o                         
   1   0   3       2988.65       3068.17        30.37 o                         
   3   0   3        140.59        166.13         5.79 o                         
   5   0   3         14.84         19.11         7.99 o                         
   7   0   3         58.71         61.67        13.90 o                         
  -9   1   3         14.75          5.46         7.71 o                         
  -8   1   3          3.87         -2.01         6.31 o                         
  -7   1   3          3.47          9.38         3.50 o                         
  -6   1   3        139.90        139.76         3.92 o                         
  -5   1   3        112.66        127.31         4.03 o                         
  -4   1   3         91.59        101.78         3.22 o                         
  -3   1   3         20.88         25.24         2.97 o                         
  -2   1   3        326.58        326.81         4.65 o                         
  -1   1   3        570.00        584.62         6.36 o                         
   0   1   3        122.98        116.37         3.43 o                         
   1   1   3         50.68        133.16         9.55 o                         
   2   1   3       2588.65       2616.28        17.33 o                         
   3   1   3        591.95        615.43         7.03 o                         
   4   1   3         36.17         44.30         3.86 o                         
   5   1   3        112.65        130.23         6.93 o                         
   6   1   3          2.01         15.85         6.12 o                         
   7   1   3          5.61         11.02         7.85 o                         
   8   1   3          3.81          7.56        18.75 o                         
  -9   2   3          4.24         -4.52         7.98 o                         
  -8   2   3          2.49          0.64         6.20 o                         
  -7   2   3         76.79         79.89         6.01 o                         
  -6   2   3         41.65         50.47         3.52 o                         
  -5   2   3         98.31         99.68         3.70 o                         
  -4   2   3         52.43         58.71         3.86 o                         
  -3   2   3          1.05          1.58         1.23 o                         
  -2   2   3        137.38        112.75         2.92 o                         
  -1   2   3        266.66        293.33         5.18 o                         
   0   2   3         28.71         32.58         2.18 o                         
   1   2   3        274.06        280.61         5.46 o                         
   2   2   3       1308.70       1524.16        12.29 o                         
   3   2   3          4.76         11.66         2.05 o                         
   4   2   3        482.97        466.58         7.96 o                         
   5   2   3        306.37        320.13         8.56 o                         
   6   2   3        410.87        410.36        14.22 o                         
   7   2   3         94.29        123.61        12.00 o                         
   8   2   3         31.33         33.88        16.62 o                         
  -9   3   3          7.65         11.41         9.91 o                         
  -8   3   3          1.46         -3.19         6.35 o                         
  -7   3   3         10.63         14.36         4.17 o                         
  -6   3   3          0.64          0.75         2.03 o                         
  -5   3   3         92.30        104.77         3.47 o                         
  -4   3   3         23.93         25.22         1.95 o                         
  -3   3   3        181.56        172.55         3.91 o                         
  -2   3   3         29.88         31.36         2.00 o                         
  -1   3   3       1481.14       1463.24        12.05 o                         
   0   3   3        425.10        414.00         5.28 o                         
   1   3   3       1780.47       1730.01        13.95 o                         
   2   3   3        692.39        842.82        11.95 o                         
   3   3   3        145.86        130.94         4.45 o                         
   4   3   3         15.34         22.55         3.19 o                         
   5   3   3        318.14        321.68         8.78 o                         
   6   3   3         48.22         60.24         6.84 o                         
   7   3   3        275.73        338.42        15.34 o                         
   8   3   3         66.01         71.09        30.51 o                         
  -9   4   3         59.40         42.94        12.56 o                         
  -8   4   3         11.85          3.64         6.40 o                         
  -7   4   3         16.10         15.59         4.43 o                         
  -6   4   3         11.21         22.36         2.75 o                         
  -5   4   3        240.25        246.22         4.37 o                         
  -4   4   3         60.55         55.03         2.23 o                         
  -3   4   3        325.03        298.40         4.13 o                         
  -2   4   3         17.91         20.55         2.28 o                         
  -1   4   3        211.60        241.00         5.73 o                         
   0   4   3       1248.85       1192.35        10.31 o                         
   1   4   3        652.89        609.01         8.18 o                         
   2   4   3         49.50         42.93         2.50 o                         
   3   4   3        462.60        452.41         6.68 o                         
   4   4   3        603.81        606.68        10.03 o                         
   5   4   3         97.88        140.54         7.22 o                         
   6   4   3        292.94        313.84        10.18 o                         
   7   4   3          0.91         16.35         7.48 o                         
  -9   5   3         42.95         39.36        16.05 o                         
  -8   5   3         10.35          9.45         9.64 o                         
  -7   5   3          3.18          3.98         4.03 o                         
  -6   5   3        834.64        805.13        11.71 o                         
  -5   5   3         56.74         51.91         2.46 o                         
  -4   5   3        630.02        624.06        15.19 o                         
  -3   5   3        377.20        380.95         4.38 o                         
  -2   5   3        743.35        743.96         7.73 o                         
  -1   5   3       2328.43       2267.83        16.89 o                         
   0   5   3          0.38          0.75         1.51 o                         
   1   5   3        577.21        593.94         6.67 o                         
   2   5   3          3.62          8.58         1.81 o                         
   3   5   3          4.52          5.86         2.34 o                         
   4   5   3        903.18        879.75        12.84 o                         
   5   5   3        873.29        867.59        13.39 o                         
   6   5   3         67.58         87.23         6.78 o                         
   7   5   3         53.97         78.38        13.86 o                         
  -9   6   3          0.10         -9.52        14.55 o                         
  -8   6   3         15.40         20.66        10.67 o                         
  -7   6   3         58.72         75.25         7.95 o                         
  -6   6   3        926.45        905.92        17.54 o                         
  -5   6   3          0.08         -0.28         3.56 o                         
  -4   6   3        438.76        408.47         9.30 o                         
  -3   6   3       1104.05       1142.68        13.65 o                         
  -2   6   3        577.70        614.44         6.64 o                         
  -1   6   3        219.59        231.34         4.06 o                         
   0   6   3        762.65        765.07         7.44 o                         
   1   6   3         52.66         49.78         2.34 o                         
   2   6   3       1076.92       1090.41         9.81 o                         
   3   6   3         80.88         86.64         4.67 o                         
   4   6   3          7.92         12.41         2.94 o                         
   5   6   3        635.78        660.71        12.57 o                         
   6   6   3        287.95        300.96        10.53 o                         
   7   6   3          2.33         11.19         9.35 o                         
  -9   7   3          5.21          7.91        14.81 o                         
  -8   7   3          0.61         -0.51        16.93 o                         
  -7   7   3          1.60          2.99         5.29 o                         
  -6   7   3        388.69        388.88        13.00 o                         
  -5   7   3        416.55        403.47        11.54 o                         
  -4   7   3         77.52         78.13         7.36 o                         
  -3   7   3        502.80        499.54         8.13 o                         
  -2   7   3        334.47        310.12         6.28 o                         
  -1   7   3         87.73         76.19         2.64 o                         
   0   7   3        870.87        894.08         8.32 o                         
   1   7   3        957.75       1031.09         9.09 o                         
   2   7   3          2.46          1.09         1.76 o                         
   3   7   3        221.54        197.11         5.65 o                         
   4   7   3          0.03         -2.74         2.74 o                         
   5   7   3          1.26          6.15         3.34 o                         
   6   7   3        431.64        454.02        12.60 o                         
   7   7   3          2.75          0.11         8.38 o                         
  -8   8   3         13.56          9.94        10.17 o                         
  -7   8   3         38.73         28.49         6.53 o                         
  -6   8   3         90.08         97.65        13.70 o                         
  -5   8   3         45.23         43.51         5.23 o                         
  -4   8   3         24.63         31.27         3.97 o                         
  -3   8   3       1187.40       1188.34        13.92 o                         
  -2   8   3       2609.28       2599.51        20.08 o                         
  -1   8   3         46.30         28.73         2.01 o                         
   0   8   3        150.87        126.94         3.49 o                         
   1   8   3         30.61         23.32         2.05 o                         
   2   8   3        192.47        199.59         4.70 o                         
   3   8   3        401.46        386.14         6.44 o                         
   4   8   3          0.73         -2.78         2.80 o                         
   5   8   3         48.16         36.13         5.14 o                         
   6   8   3        205.87        217.53        10.56 o                         
   7   8   3          1.12         -4.01         9.31 o                         
  -8   9   3          0.13          4.35        12.56 o                         
  -7   9   3          0.02          4.64         5.28 o                         
  -6   9   3        656.22        625.71        16.25 o                         
  -5   9   3         19.92         20.29         4.66 o                         
  -4   9   3         21.91         26.71         3.87 o                         
  -3   9   3         17.89         19.20         3.16 o                         
  -2   9   3        296.56        321.71         5.60 o                         
  -1   9   3        433.66        434.23         5.51 o                         
   0   9   3        204.24        173.73         3.99 o                         
   1   9   3        272.67        273.63         4.92 o                         
   2   9   3        105.71        102.65         3.92 o                         
   3   9   3        151.33        165.02         4.87 o                         
   4   9   3        103.92         99.32         5.79 o                         
   5   9   3        148.92        136.94         7.31 o                         
   6   9   3        249.65        255.32        10.69 o                         
   7   9   3         41.51         46.64         8.57 o                         
  -8  10   3          2.39          2.68        10.69 o                         
  -7  10   3         59.11         53.28         8.66 o                         
  -6  10   3       1353.91       1271.95        44.77 o                         
  -5  10   3         70.19         83.62         6.97 o                         
  -4  10   3        131.76        132.88         6.34 o                         
  -3  10   3          8.02         18.34         3.35 o                         
  -2  10   3        430.57        416.83         5.76 o                         
  -1  10   3         88.93         82.40         2.94 o                         
   0  10   3        254.92        245.64         4.64 o                         
   1  10   3        102.35        101.50         4.69 o                         
   2  10   3         83.94        107.75         4.12 o                         
   3  10   3         66.97         46.50         3.52 o                         
   4  10   3        587.43        563.11        11.28 o                         
   5  10   3         14.55         14.95         4.90 o                         
   6  10   3         59.92         58.45         7.18 o                         
   7  10   3         35.80         42.54         8.78 o                         
  -8  11   3         11.64          4.02        10.37 o                         
  -7  11   3          9.99         19.01         5.16 o                         
  -6  11   3         85.80        143.04         9.12 o                         
  -5  11   3       1570.04       1538.93        24.96 o                         
  -4  11   3        342.01        356.95        15.33 o                         
  -3  11   3        249.12        261.44         7.42 o                         
  -2  11   3        196.36        180.98         4.42 o                         
  -1  11   3       1366.59       1428.98        11.87 o                         
   0  11   3         51.97         46.91         2.76 o                         
   1  11   3          9.13         10.65         2.15 o                         
   2  11   3         35.62         42.10         3.23 o                         
   3  11   3         24.64         22.99         3.22 o                         
   4  11   3         14.71          5.85         3.99 o                         
   5  11   3          0.33         -4.30         4.30 o                         
   6  11   3         49.39         53.12         7.26 o                         
   7  11   3          0.37         12.39         7.75 o                         
  -8  12   3         87.15         60.91        22.32 o                         
  -7  12   3        238.16        243.44        17.80 o                         
  -6  12   3          5.62         12.10         5.01 o                         
  -5  12   3         46.78         66.53         7.12 o                         
  -4  12   3          0.02          8.67         3.77 o                         
  -3  12   3        547.83        543.65        11.47 o                         
  -2  12   3         73.42         65.73         3.29 o                         
  -1  12   3        342.83        339.01         5.52 o                         
   0  12   3         25.70         14.71         2.50 o                         
   1  12   3         36.46         45.59         3.21 o                         
   2  12   3          3.71          3.79         2.43 o                         
   3  12   3        382.57        379.48         7.95 o                         
   4  12   3          7.58          5.72         4.01 o                         
   5  12   3          1.77         -2.03         6.17 o                         
   6  12   3          1.23         -0.84         6.36 o                         
   7  12   3         30.91         25.12        14.55 o                         
  -8  13   3          0.38        -15.90        22.39 o                         
  -7  13   3         25.87         31.04         6.31 o                         
  -6  13   3         41.19         53.20         6.68 o                         
  -5  13   3        711.80        763.24        15.21 o                         
  -4  13   3         33.85         24.10         3.78 o                         
  -3  13   3        418.24        401.99         7.74 o                         
  -2  13   3         24.67         32.04         2.85 o                         
  -1  13   3         16.30          8.67         2.01 o                         
   0  13   3        444.33        450.52         6.99 o                         
   1  13   3          8.29          7.51         2.53 o                         
   2  13   3          5.31          2.98         2.49 o                         
   3  13   3          1.04          3.99         2.96 o                         
   4  13   3        197.53        195.38         8.51 o                         
   5  13   3          1.05          2.08         5.19 o                         
   6  13   3          5.11         -0.45         5.81 o                         
  -8  14   3          2.12         -6.72        15.11 o                         
  -7  14   3        112.43        111.27         9.48 o                         
  -6  14   3        476.03        460.42        14.92 o                         
  -5  14   3          0.15          9.85         4.42 o                         
  -4  14   3         29.99         29.57         4.88 o                         
  -3  14   3         68.96         61.67         2.58 o                         
  -2  14   3         22.98         13.72         2.08 o                         
  -1  14   3         13.65         14.42         2.56 o                         
   0  14   3        149.34        147.56         4.73 o                         
   1  14   3         91.33         94.66         6.47 o                         
   2  14   3        123.52        125.88         5.12 o                         
   3  14   3        363.26        326.87         7.85 o                         
   4  14   3         92.44         79.90         7.28 o                         
   5  14   3         98.26        108.40         9.38 o                         
   6  14   3          8.69         13.36         6.65 o                         
  -7  15   3          7.41          2.68         7.35 o                         
  -6  15   3        178.91        192.95        10.33 o                         
  -5  15   3         77.65         84.62         7.44 o                         
  -4  15   3         67.71         62.27         6.02 o                         
  -3  15   3         23.71         20.34         2.11 o                         
  -2  15   3        154.89        164.90         5.42 o                         
  -1  15   3        355.60        346.82         7.10 o                         
   0  15   3         37.19         32.67         3.56 o                         
   1  15   3        348.30        355.31         7.57 o                         
   2  15   3        101.07        111.36         5.73 o                         
   3  15   3         13.21         10.78         3.85 o                         
   4  15   3         77.05         67.68         7.14 o                         
   5  15   3        283.65        287.59        17.24 o                         
   6  15   3        135.89        147.89        14.16 o                         
  -7  16   3         23.91          8.17         7.13 o                         
  -6  16   3        104.49        122.30         9.53 o                         
  -5  16   3          5.24          1.33         4.48 o                         
  -4  16   3        158.01        168.15         9.02 o                         
  -3  16   3         18.12         13.86         2.17 o                         
  -2  16   3        336.82        337.51         7.45 o                         
  -1  16   3          1.30          3.60         2.45 o                         
   0  16   3        509.92        487.11         9.36 o                         
   1  16   3        236.67        223.33         7.02 o                         
   2  16   3        256.02        266.78         8.28 o                         
   3  16   3         11.96          5.31         4.58 o                         
   4  16   3         65.38         69.20         8.83 o                         
   5  16   3         24.74         14.33         7.86 o                         
   6  16   3         25.00         19.58         8.42 o                         
  -7  17   3          7.12          2.65         7.45 o                         
  -6  17   3         21.73         21.73         5.66 o                         
  -5  17   3          8.51          6.36         5.07 o                         
  -4  17   3        100.00         87.10         7.35 o                         
  -3  17   3         45.26         41.14         3.28 o                         
  -2  17   3         11.91         15.36         3.28 o                         
  -1  17   3        440.76        480.66         8.58 o                         
   0  17   3          0.16          3.13         3.38 o                         
   1  17   3        216.41        212.96         7.57 o                         
   2  17   3         33.22         24.01         4.20 o                         
   3  17   3        169.69        150.59         8.76 o                         
   4  17   3          9.50          3.52         6.43 o                         
   5  17   3         55.69         47.71         9.18 o                         
   6  17   3         33.80         12.30        13.24 o                         
  -7  18   3         39.27         21.27        17.91 o                         
  -6  18   3         12.92          9.35         5.63 o                         
  -5  18   3         58.21         41.28         6.79 o                         
  -4  18   3          3.43          2.56         4.53 o                         
  -3  18   3         66.18         52.73         4.23 o                         
  -2  18   3        386.56        387.18         8.14 o                         
  -1  18   3        137.05        122.13         5.32 o                         
   0  18   3         82.50         72.27         5.31 o                         
   1  18   3          6.01          9.99         3.79 o                         
   2  18   3         59.16         65.39         6.00 o                         
   3  18   3         31.74         25.83         5.78 o                         
   4  18   3         95.47        102.10         9.74 o                         
   5  18   3        354.72        356.96        26.81 o                         
  -6  19   3          7.93         -7.73         7.73 o                         
  -5  19   3          0.00         -4.42         4.42 o                         
  -4  19   3          3.21         -0.14         4.23 o                         
  -3  19   3         35.87         36.55         4.72 o                         
  -2  19   3          0.12         -2.53         3.85 o                         
  -1  19   3          1.37         -3.54         3.54 o                         
   0  19   3        132.26        128.17         7.06 o                         
   1  19   3          0.11         -3.63         3.63 o                         
   2  19   3         87.56         90.32         6.96 o                         
   3  19   3          4.97          1.46         5.15 o                         
   4  19   3         74.23         60.33         8.54 o                         
   5  19   3         10.43         16.13         7.62 o                         
  -6  20   3          0.26         -9.11        11.07 o                         
  -5  20   3          2.64          6.81         7.09 o                         
  -4  20   3         12.05          9.37         5.03 o                         
  -3  20   3          5.74         -0.04         3.90 o                         
  -2  20   3          2.78         -3.82         4.02 o                         
  -1  20   3          4.54          6.16         4.43 o                         
   0  20   3        319.89        319.13         9.98 o                         
   1  20   3          2.04          3.88         4.17 o                         
   2  20   3         26.35         32.95         5.54 o                         
   3  20   3         82.62         71.77         8.92 o                         
   4  20   3        105.01        104.84        10.36 o                         
   5  20   3          4.03        -11.75        14.55 o                         
  -5  21   3          5.48         -1.42         6.82 o                         
  -4  21   3         15.87         23.83         6.41 o                         
  -3  21   3          6.18          3.18         4.29 o                         
  -2  21   3         90.43         96.81         8.13 o                         
  -1  21   3         36.57         33.23         5.38 o                         
   0  21   3          0.08          3.92         4.74 o                         
   1  21   3        152.00        163.14         8.61 o                         
   2  21   3        660.74        664.19        17.89 o                         
   3  21   3         31.50         18.64         7.18 o                         
   4  21   3         18.24         12.88         7.50 o                         
  -5  22   3          2.47         -6.09         6.75 o                         
  -4  22   3         11.98         12.13         6.08 o                         
  -3  22   3          3.37          1.90         4.80 o                         
  -2  22   3         28.82         24.21         5.25 o                         
  -1  22   3        136.06        154.61         8.38 o                         
   0  22   3        165.56        173.47         9.00 o                         
   1  22   3          0.00         -1.94         4.12 o                         
   2  22   3         30.83         38.94         6.06 o                         
   3  22   3         10.32          9.36         7.33 o                         
   4  22   3         62.89         59.97         9.42 o                         
  -4  23   3        104.16        105.18        10.35 o                         
  -3  23   3         47.78         45.41         6.25 o                         
  -2  23   3          1.81         -2.47         4.94 o                         
  -1  23   3         94.07        101.93         8.14 o                         
   0  23   3         40.57         39.23         5.84 o                         
   1  23   3         14.43         15.78         5.28 o                         
   2  23   3         67.87         71.58         8.61 o                         
   3  23   3         78.52         60.63         8.48 o                         
  -4  24   3          0.25          4.56         7.13 o                         
  -3  24   3          2.51         -2.84         5.05 o                         
  -2  24   3         66.49         63.77         7.21 o                         
  -1  24   3          9.23         10.17         5.59 o                         
   0  24   3         29.85         25.65         6.28 o                         
   1  24   3          3.12         -4.97         4.97 o                         
   2  24   3         27.84         30.27         7.60 o                         
   3  24   3          0.97         -1.53        10.96 o                         
  -3  25   3         85.79         91.44         7.88 o                         
  -2  25   3         16.33         22.64         6.34 o                         
  -1  25   3         18.65         17.57         6.16 o                         
   0  25   3          0.47          0.55         5.53 o                         
   1  25   3          6.26          1.95         6.36 o                         
   2  25   3         30.00         16.86         9.16 o                         
  -2  26   3         20.80         10.90        12.03 o                         
  -1  26   3         58.60         60.58         8.30 o                         
   0  26   3          2.27         -3.77         6.10 o                         
   1  26   3          6.85         -5.32        15.67 o                         
  -8   0   4          0.41         13.60        15.53 o                         
  -6   0   4         12.18         16.78         4.54 o                         
  -4   0   4        434.54        438.55         8.96 o                         
  -2   0   4        547.22        536.15         9.67 o                         
   0   0   4       2280.85       2524.64        30.71 o                         
   2   0   4         90.13         94.10         6.94 o                         
   4   0   4        452.79        466.78        12.89 o                         
   6   0   4        595.74        580.48        25.15 o                         
  -9   1   4          3.75          1.32        11.26 o                         
  -8   1   4         44.28         54.88         9.91 o                         
  -7   1   4          0.04         -1.92         5.76 o                         
  -6   1   4         27.28         29.24         3.25 o                         
  -5   1   4          1.92          4.14         2.02 o                         
  -4   1   4         83.13        113.24         3.66 o                         
  -3   1   4        633.23        635.12         7.64 o                         
  -2   1   4         81.45         98.02         4.05 o                         
  -1   1   4       2021.24       2039.20        16.29 o                         
   0   1   4        554.20        646.66        12.09 o                         
   1   1   4        117.93        127.28         3.95 o                         
   2   1   4        290.73        303.79         5.95 o                         
   3   1   4         47.95         52.43         3.85 o                         
   4   1   4         76.66         80.80         4.63 o                         
   5   1   4        341.36        352.16        10.32 o                         
   6   1   4         38.87         51.35         8.08 o                         
   7   1   4          5.39         -5.85         8.00 o                         
  -9   2   4         15.43         -1.96        16.51 o                         
  -8   2   4         21.13         11.09         7.89 o                         
  -7   2   4         55.22         60.16         6.50 o                         
  -6   2   4          3.51          1.51         1.75 o                         
  -5   2   4        130.40        132.93         4.54 o                         
  -4   2   4        478.64        460.20         6.35 o                         
  -3   2   4        398.51        384.01         5.62 o                         
  -2   2   4        761.20        743.91         7.81 o                         
  -1   2   4        335.49        366.42         5.65 o                         
   0   2   4        260.82        314.23         8.60 o                         
   1   2   4         42.94         45.28         2.71 o                         
   2   2   4        561.00        537.48         8.00 o                         
   3   2   4        137.00        131.76         5.16 o                         
   4   2   4        525.66        532.53         9.40 o                         
   5   2   4        104.10        121.26         7.79 o                         
   6   2   4          3.57         18.10         6.82 o                         
   7   2   4         12.35          6.01        11.59 o                         
  -9   3   4          6.18          3.24        12.16 o                         
  -8   3   4         46.91         38.68        12.71 o                         
  -7   3   4          0.09         -0.27         4.81 o                         
  -6   3   4          6.06          5.02         2.31 o                         
  -5   3   4        160.34        160.26         4.28 o                         
  -4   3   4          3.36          7.37         2.26 o                         
  -3   3   4         16.22         19.11         2.10 o                         
  -2   3   4         14.44         16.91         1.82 o                         
  -1   3   4          8.09          7.71         2.14 o                         
   0   3   4        389.22        414.70         6.37 o                         
   1   3   4        162.04        169.57         4.26 o                         
   2   3   4        325.42        328.85         6.29 o                         
   3   3   4          0.13          7.19         2.55 o                         
   4   3   4          5.60         17.16         3.96 o                         
   5   3   4        132.11        134.21         7.75 o                         
   6   3   4         38.79         30.62         8.02 o                         
   7   3   4         19.97         21.20         8.74 o                         
  -9   4   4         20.27         11.19        23.23 o                         
  -8   4   4          1.03         -1.64        10.66 o                         
  -7   4   4          2.70          1.75         5.60 o                         
  -6   4   4          9.12          9.91         2.00 o                         
  -5   4   4        116.21        123.64         4.00 o                         
  -4   4   4        539.47        508.80         6.74 o                         
  -3   4   4        312.38        321.42         5.31 o                         
  -2   4   4         82.91        101.18         3.21 o                         
  -1   4   4        154.88        183.43         4.10 o                         
   0   4   4       2800.82       2893.37        21.46 o                         
   1   4   4         71.56         67.42         3.16 o                         
   2   4   4         41.48         51.06         3.28 o                         
   3   4   4        335.21        318.71         6.85 o                         
   4   4   4        239.19        238.59         8.33 o                         
   5   4   4          2.24          7.06         4.59 o                         
   6   4   4         20.71         25.69         6.58 o                         
   7   4   4          1.82          2.37         8.80 o                         
  -9   5   4          5.42          0.00        16.23 o                         
  -8   5   4          3.78        -10.88        10.88 o                         
  -7   5   4         56.04         51.38         8.30 o                         
  -6   5   4         19.96         18.20         2.30 o                         
  -5   5   4          2.49          6.38         1.53 o                         
  -4   5   4        341.46        347.86         5.17 o                         
  -3   5   4         43.34         37.89         2.51 o                         
  -2   5   4        243.28        220.59         4.37 o                         
  -1   5   4         41.57         50.38         2.59 o                         
   0   5   4        262.66        278.46         6.87 o                         
   1   5   4        107.41        119.02         4.38 o                         
   2   5   4        167.95        153.74         5.30 o                         
   3   5   4        179.15        187.82         5.86 o                         
   4   5   4          1.19          9.64         4.04 o                         
   5   5   4          0.41         -0.48         4.23 o                         
   6   5   4         21.79         21.99         6.41 o                         
   7   5   4          4.71         -4.41         9.85 o                         
  -8   6   4          5.69          2.44        11.39 o                         
  -7   6   4        247.40        243.80        15.87 o                         
  -6   6   4          3.35          2.12         4.67 o                         
  -5   6   4        106.86        100.58         6.35 o                         
  -4   6   4        209.24        212.88         7.33 o                         
  -3   6   4         62.85         66.52         2.73 o                         
  -2   6   4         47.44         66.87         5.38 o                         
  -1   6   4        210.37        216.02         4.49 o                         
   0   6   4          7.96         15.37         2.01 o                         
   1   6   4          2.17          0.76         2.06 o                         
   2   6   4         24.69         28.38         2.82 o                         
   3   6   4       1383.41       1381.36        15.25 o                         
   4   6   4        936.92        891.39        15.15 o                         
   5   6   4         61.83         57.46         5.99 o                         
   6   6   4        176.26        192.44        11.35 o                         
   7   6   4          8.97          0.18        12.64 o                         
  -8   7   4         15.86         32.91        18.75 o                         
  -7   7   4        115.96        147.06        10.28 o                         
  -6   7   4          5.13          4.94         4.83 o                         
  -5   7   4         97.11         81.87         7.74 o                         
  -4   7   4        123.39        127.98         6.13 o                         
  -3   7   4        369.94        340.26         5.14 o                         
  -2   7   4          5.60          3.87         1.87 o                         
  -1   7   4        131.81        142.56         4.56 o                         
   0   7   4        357.89        398.87         6.04 o                         
   1   7   4        817.75        803.50         9.77 o                         
   2   7   4          0.79          1.90         2.30 o                         
   3   7   4         29.06         48.98         4.97 o                         
   4   7   4        325.07        313.66        10.10 o                         
   5   7   4        202.96        202.32         9.38 o                         
   6   7   4        327.86        374.36        17.18 o                         
   7   7   4          1.37          8.73        11.40 o                         
  -8   8   4        495.64        436.20       105.83 o                         
  -7   8   4        116.37        121.50         9.94 o                         
  -6   8   4         14.25         18.43         5.04 o                         
  -5   8   4         26.17         26.86         4.38 o                         
  -4   8   4         22.49         29.26         3.96 o                         
  -3   8   4          6.54          6.27         1.53 o                         
  -2   8   4        148.96        163.08         4.26 o                         
  -1   8   4          0.01         -0.99         1.63 o                         
   0   8   4        105.63        138.30         4.49 o                         
   1   8   4        710.47        726.44         9.36 o                         
   2   8   4        931.03        913.02        10.89 o                         
   3   8   4        315.95        315.64         7.36 o                         
   4   8   4         40.37         48.26         5.52 o                         
   5   8   4         12.86         18.16         7.57 o                         
   6   8   4          0.42          2.26         6.32 o                         
  -8   9   4        200.19        197.22        27.07 o                         
  -7   9   4          2.56         18.66         6.23 o                         
  -6   9   4        273.90        256.61        14.56 o                         
  -5   9   4        325.00        312.75         9.90 o                         
  -4   9   4        222.59        231.98         8.33 o                         
  -3   9   4         34.45         39.92         2.34 o                         
  -2   9   4        338.29        308.19         7.22 o                         
  -1   9   4        179.22        172.71         4.28 o                         
   0   9   4        239.93        226.10         5.91 o                         
   1   9   4          7.75         11.30         2.48 o                         
   2   9   4        592.55        606.33         9.30 o                         
   3   9   4        803.02        767.61        14.34 o                         
   4   9   4        358.89        365.88        11.35 o                         
   5   9   4        180.08        189.20        12.69 o                         
   6   9   4        122.83        121.46        10.06 o                         
  -8  10   4          0.01         29.30        14.10 o                         
  -7  10   4        394.67        388.71        16.64 o                         
  -6  10   4        123.05        141.42        17.52 o                         
  -5  10   4         87.97         95.73         7.95 o                         
  -4  10   4          0.75          1.55         3.31 o                         
  -3  10   4        222.93        224.00         4.58 o                         
  -2  10   4         81.63         85.78         4.23 o                         
  -1  10   4        205.56        219.74         5.05 o                         
   0  10   4         16.04         17.99         2.87 o                         
   1  10   4         73.27         74.25         4.15 o                         
   2  10   4        526.43        518.86         8.78 o                         
   3  10   4         73.62         71.42         4.55 o                         
   4  10   4        628.70        605.90        13.87 o                         
   5  10   4         24.47         25.25         5.98 o                         
   6  10   4        130.92        116.71        12.01 o                         
  -8  11   4        163.16        149.03        72.20 o                         
  -7  11   4          9.28         13.37         6.76 o                         
  -6  11   4         11.28         11.60         6.06 o                         
  -5  11   4        238.58        246.40        10.19 o                         
  -4  11   4        123.93        113.93         6.79 o                         
  -3  11   4          0.99          1.66         2.32 o                         
  -2  11   4        415.36        401.52         6.98 o                         
  -1  11   4        181.82        191.06         5.79 o                         
   0  11   4        126.99        132.11         5.38 o                         
   1  11   4         57.94         56.91         3.84 o                         
   2  11   4        227.61        225.78         6.53 o                         
   3  11   4        755.86        691.52        11.66 o                         
   4  11   4        665.89        644.84        15.06 o                         
   5  11   4          4.60          3.97         5.39 o                         
   6  11   4        188.78        212.60        13.31 o                         
  -8  12   4        440.13        416.40        39.61 o                         
  -7  12   4          0.02          2.84         5.28 o                         
  -6  12   4         18.25         25.44         5.76 o                         
  -5  12   4          9.86          9.60         4.58 o                         
  -4  12   4         14.65          7.13         3.89 o                         
  -3  12   4        378.05        372.90         5.86 o                         
  -2  12   4         22.45         25.23         2.86 o                         
  -1  12   4          1.00         -1.14         2.51 o                         
   0  12   4        164.16        180.74         6.23 o                         
   1  12   4         75.76         80.75         4.61 o                         
   2  12   4          3.57          5.12         3.00 o                         
   3  12   4        143.63        156.43         8.37 o                         
   4  12   4        262.11        304.64        11.15 o                         
   5  12   4         10.32         12.86         5.51 o                         
   6  12   4          3.09         16.44         8.45 o                         
  -8  13   4         89.87         32.75        39.74 o                         
  -7  13   4          5.68          3.59         6.68 o                         
  -6  13   4        166.48        169.85         9.75 o                         
  -5  13   4          2.28          1.84         4.40 o                         
  -4  13   4         39.41         44.35         5.92 o                         
  -3  13   4        114.79        116.97         5.72 o                         
  -2  13   4          2.01          7.97         2.33 o                         
  -1  13   4          4.31          2.10         2.83 o                         
   0  13   4        324.16        318.83         7.95 o                         
   1  13   4         12.27          4.53         3.36 o                         
   2  13   4        127.15        127.43         6.07 o                         
   3  13   4         18.19         15.06         5.13 o                         
   4  13   4        170.86        179.40         9.44 o                         
   5  13   4          0.95         -5.00         5.00 o                         
   6  13   4         69.47         78.19         8.82 o                         
  -7  14   4        243.81        246.56        14.34 o                         
  -6  14   4         11.88         10.78         4.91 o                         
  -5  14   4          0.00         -4.03         4.03 o                         
  -4  14   4         29.72         34.42         5.57 o                         
  -3  14   4        151.19        140.96         6.43 o                         
  -2  14   4        172.52        143.90         5.98 o                         
  -1  14   4         13.65          7.86         3.18 o                         
   0  14   4          0.08         -2.71         3.29 o                         
   1  14   4         10.22          6.69         3.40 o                         
   2  14   4        139.09        143.69         6.89 o                         
   3  14   4        400.36        395.55        15.40 o                         
   4  14   4        208.71        221.19        12.05 o                         
   5  14   4          2.82         11.30         6.01 o                         
   6  14   4          3.12         15.10        11.13 o                         
  -7  15   4          0.39         10.82         6.16 o                         
  -6  15   4         40.95         41.00         6.83 o                         
  -5  15   4         67.88         51.69         6.75 o                         
  -4  15   4        209.46        194.25        10.23 o                         
  -3  15   4        120.20        120.90         5.12 o                         
  -2  15   4         21.70         15.35         3.17 o                         
  -1  15   4         53.79         37.30         4.00 o                         
   0  15   4        199.43        205.38         7.51 o                         
   1  15   4         79.88         94.10         6.32 o                         
   2  15   4        447.53        432.78        11.15 o                         
   3  15   4        547.61        536.25        14.33 o                         
   4  15   4         28.18         32.01         6.28 o                         
   5  15   4          5.06         10.86         7.15 o                         
  -7  16   4          8.99         10.41         6.68 o                         
  -6  16   4          5.71          7.18         4.92 o                         
  -5  16   4         19.79         18.49         5.35 o                         
  -4  16   4          2.16          9.43         8.22 o                         
  -3  16   4         65.35         63.80         4.13 o                         
  -2  16   4        134.78        122.05         7.81 o                         
  -1  16   4        143.47        144.84         6.33 o                         
   0  16   4        206.13        189.92         7.43 o                         
   1  16   4         28.55         22.80         5.15 o                         
   2  16   4        186.90        177.21         8.35 o                         
   3  16   4        136.86        150.88         9.16 o                         
   4  16   4         24.70         18.91         6.15 o                         
   5  16   4         21.04         32.43         8.33 o                         
  -7  17   4          6.18         -2.51        14.49 o                         
  -6  17   4          3.40          5.08         5.96 o                         
  -5  17   4          2.78         -4.71         4.71 o                         
  -4  17   4          0.81          8.35         6.50 o                         
  -3  17   4         50.37         54.68         5.22 o                         
  -2  17   4        243.55        261.10         9.50 o                         
  -1  17   4         49.88         62.70         5.33 o                         
   0  17   4        221.95        202.70         7.34 o                         
   1  17   4         10.57          5.86         4.46 o                         
   2  17   4         19.25         29.50         5.96 o                         
   3  17   4         61.26         62.76         6.96 o                         
   4  17   4          4.32          6.17         6.63 o                         
   5  17   4         65.46         82.59        10.19 o                         
  -6  18   4         15.53         12.43         9.23 o                         
  -5  18   4          5.93          7.91         5.64 o                         
  -4  18   4         41.30         61.45        14.57 o                         
  -3  18   4          0.51         -1.10         3.92 o                         
  -2  18   4        227.85        232.14         9.38 o                         
  -1  18   4          1.65         -3.53         3.53 o                         
   0  18   4        280.08        275.43        10.28 o                         
   1  18   4        187.04        183.15         9.18 o                         
   2  18   4         47.42         45.26         6.46 o                         
   3  18   4         37.19         27.38         6.30 o                         
   4  18   4          5.71         -2.76         6.22 o                         
  -6  19   4         43.55         39.99         8.87 o                         
  -5  19   4          0.48         -1.86         5.53 o                         
  -4  19   4         33.83         35.17         6.30 o                         
  -3  19   4         37.13         31.97         5.16 o                         
  -2  19   4         29.04         29.70         5.82 o                         
  -1  19   4        291.72        299.59        12.11 o                         
   0  19   4          0.77          2.80         4.68 o                         
   1  19   4        207.01        201.01         9.86 o                         
   2  19   4         55.30         51.20         6.77 o                         
   3  19   4          1.70         -2.38         5.38 o                         
   4  19   4          0.95          3.92         7.33 o                         
  -5  20   4         40.97         35.65         7.50 o                         
  -4  20   4         51.45         49.64         7.22 o                         
  -3  20   4        138.15        148.36         9.89 o                         
  -2  20   4         39.74         31.07         6.22 o                         
  -1  20   4         11.69         19.26         6.02 o                         
   0  20   4         86.88         74.30         7.93 o                         
   1  20   4          4.19          6.80         5.21 o                         
   2  20   4         30.71         23.60         6.06 o                         
   3  20   4          1.81          2.24         7.15 o                         
   4  20   4          5.97          2.62         7.43 o                         
  -5  21   4         42.33         54.52        10.23 o                         
  -4  21   4         15.73          6.06         6.55 o                         
  -3  21   4        193.10        197.03        13.68 o                         
  -2  21   4        116.15        104.03        13.27 o                         
  -1  21   4         67.63         50.06         7.33 o                         
   0  21   4          6.46          5.38         5.82 o                         
   1  21   4         32.34         22.31         6.80 o                         
   2  21   4          0.03         -2.42         5.30 o                         
   3  21   4         28.21         22.74         7.42 o                         
  -4  22   4         27.22         18.20         7.32 o                         
  -3  22   4          8.80         14.85         5.98 o                         
  -2  22   4          0.03         -4.46         5.09 o                         
  -1  22   4          8.49          7.18         5.95 o                         
   0  22   4          2.37          0.75         5.97 o                         
   1  22   4         62.31         59.49         8.21 o                         
   2  22   4          4.70         14.76         7.76 o                         
   3  22   4          4.48         10.23         8.02 o                         
  -4  23   4          5.84          1.53         7.73 o                         
  -3  23   4          6.93         -6.71         6.71 o                         
  -2  23   4          2.57         -5.55         6.04 o                         
  -1  23   4         26.07         16.14         6.13 o                         
   0  23   4         47.01         58.51         8.45 o                         
   1  23   4          2.33         -5.82         6.21 o                         
   2  23   4         18.10          6.72         8.37 o                         
  -3  24   4          0.91         -3.50         7.83 o                         
  -2  24   4         16.97          9.30         6.41 o                         
  -1  24   4          0.96         -2.08         6.87 o                         
   0  24   4         91.29         87.10         9.30 o                         
   1  24   4         26.46         17.15         9.98 o                         
  -2  25   4         14.83         14.43        12.31 o                         
  -1  25   4          0.04         -7.26         7.26 o                         
   0  25   4         70.48         64.09        17.08 o                         
  -7   0   5        163.68        174.36        31.91 o                         
  -5   0   5        155.26        167.45         7.39 o                         
  -3   0   5        183.40        165.64         7.86 o                         
  -1   0   5          6.39          8.18         4.67 o                         
   1   0   5         55.45         52.13         5.78 o                         
   3   0   5        499.88        510.59        14.18 o                         
   5   0   5        178.34        181.57        15.52 o                         
  -7   1   5          0.64          7.43         9.08 o                         
  -6   1   5          3.04          8.67         4.98 o                         
  -5   1   5        130.77        143.05         5.57 o                         
  -4   1   5          1.80         -0.83         2.21 o                         
  -3   1   5         78.45         86.29         4.22 o                         
  -2   1   5        395.37        421.65         7.73 o                         
  -1   1   5         71.02         75.43         4.92 o                         
   0   1   5        168.03        166.87         7.39 o                         
   1   1   5        125.66        124.34         5.67 o                         
   2   1   5        121.05        122.18         7.21 o                         
   3   1   5         21.16         21.46         3.76 o                         
   4   1   5        196.84        225.01         9.74 o                         
   5   1   5         24.90         29.97         6.35 o                         
   6   1   5          6.78         10.35         8.78 o                         
  -7   2   5          0.65         -3.34         7.08 o                         
  -6   2   5        256.22        255.28        10.49 o                         
  -5   2   5        126.31        129.45         5.44 o                         
  -4   2   5        210.19        201.16         5.52 o                         
  -3   2   5         10.32         16.12         2.30 o                         
  -2   2   5         22.74         37.45         3.10 o                         
  -1   2   5          4.05          0.89         2.78 o                         
   0   2   5          2.57          3.68         2.17 o                         
   1   2   5        123.94        125.45         6.96 o                         
   2   2   5        693.90        701.49        12.51 o                         
   3   2   5         78.12         97.14         6.66 o                         
   4   2   5        319.53        317.20         8.63 o                         
   5   2   5         90.16         82.73         9.12 o                         
   6   2   5          1.62          3.96         7.37 o                         
  -8   3   5          8.29          8.71        11.47 o                         
  -7   3   5         24.97         14.79         9.25 o                         
  -6   3   5        180.98        186.25        11.67 o                         
  -5   3   5        232.47        233.44         6.79 o                         
  -4   3   5         22.55         27.12         2.63 o                         
  -3   3   5        562.91        578.69         7.76 o                         
  -2   3   5        768.16        789.37        10.54 o                         
  -1   3   5         43.11         35.99         3.34 o                         
   0   3   5         48.45         45.30         3.94 o                         
   1   3   5        452.70        501.76        10.12 o                         
   2   3   5          9.65         19.38         4.30 o                         
   3   3   5        767.35        742.24        12.07 o                         
   4   3   5          3.28          3.70         3.64 o                         
   5   3   5         31.52         34.43         7.10 o                         
   6   3   5         52.01         54.93         9.53 o                         
  -8   4   5          4.98         -9.29        12.45 o                         
  -7   4   5         29.94         28.72        10.00 o                         
  -6   4   5         20.18         45.35         9.12 o                         
  -5   4   5         18.02         16.87         2.36 o                         
  -4   4   5         25.73         26.95         2.73 o                         
  -3   4   5         31.39         36.74         2.69 o                         
  -2   4   5         51.75         48.10         3.13 o                         
  -1   4   5         41.27         39.83         3.87 o                         
   0   4   5          0.44          2.77         2.98 o                         
   1   4   5         21.71         18.34         3.25 o                         
   2   4   5        475.85        519.22        10.63 o                         
   3   4   5          8.77         16.87         3.64 o                         
   4   4   5        372.60        346.23        10.31 o                         
   5   4   5         42.91         37.25         7.83 o                         
   6   4   5         20.94         22.88         8.38 o                         
  -8   5   5         51.45         29.61        33.73 o                         
  -7   5   5          4.39          9.74         9.68 o                         
  -6   5   5         96.00         88.98         5.69 o                         
  -5   5   5          0.41          5.69         2.48 o                         
  -4   5   5         10.04          4.28         1.97 o                         
  -3   5   5         83.39        102.18         4.25 o                         
  -2   5   5         46.70         49.04         3.05 o                         
  -1   5   5        529.07        553.00        10.11 o                         
   0   5   5        162.50        160.88         6.19 o                         
   1   5   5        169.29        183.28         6.23 o                         
   2   5   5        801.02        751.57        12.29 o                         
   3   5   5         23.31         25.09         4.51 o                         
   4   5   5         31.69         41.28         5.52 o                         
   5   5   5         54.84         50.69         7.50 o                         
   6   5   5          3.79         -2.21         7.34 o                         
  -8   6   5          5.69         -7.66        11.27 o                         
  -7   6   5        102.39         74.41        15.05 o                         
  -6   6   5         26.27         26.92         7.80 o                         
  -5   6   5         60.84         64.19         3.53 o                         
  -4   6   5          0.00          6.00         1.83 o                         
  -3   6   5        153.45        139.16         4.33 o                         
  -2   6   5        220.12        216.71         5.29 o                         
  -1   6   5          0.32          3.69         2.79 o                         
   0   6   5        365.02        385.44         7.69 o                         
   1   6   5         28.19         27.75         3.43 o                         
   2   6   5         44.70         54.73         4.57 o                         
   3   6   5          5.35          4.24         3.35 o                         
   4   6   5        351.79        348.32        10.79 o                         
   5   6   5         76.69         61.50        11.05 o                         
   6   6   5          2.57         -7.11         8.41 o                         
  -8   7   5          1.34          0.94         9.60 o                         
  -7   7   5         13.67          7.87         7.69 o                         
  -6   7   5         15.30          7.93         6.34 o                         
  -5   7   5         17.06         14.55         4.08 o                         
  -4   7   5        141.01        133.90         4.28 o                         
  -3   7   5         66.84         90.01         4.66 o                         
  -2   7   5        598.73        611.37        10.40 o                         
  -1   7   5         32.99         36.41         3.89 o                         
   0   7   5       1058.84       1082.54        13.52 o                         
   1   7   5         55.40         61.09         3.91 o                         
   2   7   5        238.60        234.85         7.36 o                         
   3   7   5        195.67        165.55         6.72 o                         
   4   7   5        560.84        570.26        13.46 o                         
   5   7   5          1.95         -1.07         5.08 o                         
   6   7   5          0.22         -8.14         8.57 o                         
  -8   8   5         22.92         13.99        19.03 o                         
  -7   8   5         39.99         31.28         9.78 o                         
  -6   8   5          0.01          0.93         5.04 o                         
  -5   8   5        132.56        131.50         7.40 o                         
  -4   8   5          3.34          6.25         1.55 o                         
  -3   8   5        362.13        372.78         6.74 o                         
  -2   8   5         82.02         83.46         5.42 o                         
  -1   8   5        204.48        205.94         6.60 o                         
   0   8   5         10.85         25.38         3.16 o                         
   1   8   5       1645.92       1585.05        16.86 o                         
   2   8   5         12.15         19.14         3.81 o                         
   3   8   5        161.34        192.35         8.36 o                         
   4   8   5        142.46        152.11         8.74 o                         
   5   8   5          0.24         -1.01         5.26 o                         
   6   8   5          0.00         -0.91         7.68 o                         
  -8   9   5         51.53         65.49        23.51 o                         
  -7   9   5         31.01         29.92         9.09 o                         
  -6   9   5         10.80          6.26         5.90 o                         
  -5   9   5        155.62        159.85         9.64 o                         
  -4   9   5         25.41         22.08         4.36 o                         
  -3   9   5         15.63         12.35         2.30 o                         
  -2   9   5        427.13        434.21         9.11 o                         
  -1   9   5         68.92         72.28         4.94 o                         
   0   9   5        129.48        141.17         5.57 o                         
   1   9   5          0.11         13.01         2.97 o                         
   2   9   5       1040.58        980.92        13.48 o                         
   3   9   5         41.42         38.34         5.05 o                         
   4   9   5         28.90         26.78         5.84 o                         
   5   9   5          6.28         -2.20         5.31 o                         
   6   9   5          4.07         -1.12        16.23 o                         
  -7  10   5          0.03         -3.80         7.65 o                         
  -6  10   5          1.89          2.31         5.29 o                         
  -5  10   5          0.01          4.40         4.81 o                         
  -4  10   5          4.25          6.07         4.50 o                         
  -3  10   5         14.23         11.55         2.47 o                         
  -2  10   5          2.36          8.66         3.40 o                         
  -1  10   5        408.56        418.76         8.44 o                         
   0  10   5        378.73        381.62         8.84 o                         
   1  10   5         75.29         90.89         4.94 o                         
   2  10   5       1292.01       1295.18        16.46 o                         
   3  10   5        103.81         89.75         6.93 o                         
   4  10   5        220.56        232.26        10.51 o                         
   5  10   5          4.91         -5.06         5.38 o                         
  -7  11   5         21.59         14.28         7.00 o                         
  -6  11   5          1.69          0.71         5.63 o                         
  -5  11   5         27.94         34.36         7.08 o                         
  -4  11   5         11.38          5.40         4.34 o                         
  -3  11   5         22.18         17.43         2.48 o                         
  -2  11   5         37.40         36.19         3.64 o                         
  -1  11   5        195.19        199.86         7.72 o                         
   0  11   5        313.96        333.14         9.67 o                         
   1  11   5        517.97        538.42         9.70 o                         
   2  11   5         93.86         99.54         7.23 o                         
   3  11   5          0.16         -4.34         4.74 o                         
   4  11   5          5.83          7.32         5.25 o                         
   5  11   5          5.32          3.55         5.59 o                         
  -7  12   5         24.37         12.24         6.86 o                         
  -6  12   5          0.18         -2.30         5.30 o                         
  -5  12   5         37.71         34.92         6.15 o                         
  -4  12   5          0.80         -4.75         4.75 o                         
  -3  12   5         18.98         17.68         2.49 o                         
  -2  12   5         59.27         59.98         4.51 o                         
  -1  12   5          0.16          1.06         3.22 o                         
   0  12   5         42.13         39.12         4.95 o                         
   1  12   5       2755.99       2680.55        27.47 o                         
   2  12   5        366.77        360.71         9.99 o                         
   3  12   5         52.48         40.43         5.88 o                         
   4  12   5         19.73         13.16         5.93 o                         
   5  12   5          3.95         -4.09         5.17 o                         
  -7  13   5          1.59          1.29         7.26 o                         
  -6  13   5          0.13         -0.18         4.13 o                         
  -5  13   5         11.99         11.16         5.41 o                         
  -4  13   5        186.24        192.36        11.75 o                         
  -3  13   5         13.21         16.62         6.65 o                         
  -2  13   5        388.51        375.98         9.36 o                         
  -1  13   5         10.59          8.10         3.42 o                         
   0  13   5        145.34        131.67         8.82 o                         
   1  13   5          0.73         20.81         4.46 o                         
   2  13   5        537.07        534.01        13.20 o                         
   3  13   5        159.65        137.16         9.04 o                         
   4  13   5         23.26         18.76         6.34 o                         
   5  13   5         66.05         61.81         8.30 o                         
  -7  14   5          3.53          0.57         5.05 o                         
  -6  14   5          7.46          0.76         4.43 o                         
  -5  14   5        215.76        222.36        14.60 o                         
  -4  14   5         90.32         91.51         9.06 o                         
  -3  14   5         76.33         79.54         6.15 o                         
  -2  14   5        333.17        322.87        10.84 o                         
  -1  14   5         66.91         74.64         5.24 o                         
   0  14   5          5.88          2.62         3.56 o                         
   1  14   5        326.36        311.30         9.29 o                         
   2  14   5        260.85        230.87         9.71 o                         
   3  14   5        155.46        154.39        10.91 o                         
   4  14   5          3.95         -6.29         6.99 o                         
   5  14   5         50.23         63.14         8.21 o                         
  -7  15   5         25.19         19.34        14.55 o                         
  -6  15   5          0.00          4.91         4.87 o                         
  -5  15   5          0.00         -1.34         5.80 o                         
  -4  15   5        115.66        142.35        17.53 o                         
  -3  15   5         82.81        111.97         8.93 o                         
  -2  15   5        165.85        186.50         8.74 o                         
  -1  15   5         26.02         13.27         4.16 o                         
   0  15   5         16.15          9.99         4.21 o                         
   1  15   5          0.00          7.91         4.63 o                         
   2  15   5         21.69         17.20         5.08 o                         
   3  15   5          2.19         -1.43         5.33 o                         
   4  15   5         36.18         33.18         6.81 o                         
   5  15   5          3.93          7.00        18.19 o                         
  -6  16   5         12.82          2.89         5.53 o                         
  -5  16   5          7.10          3.56         6.90 o                         
  -4  16   5         39.20         47.86        10.08 o                         
  -3  16   5         27.63         25.20         4.68 o                         
  -2  16   5         48.83         38.08         5.45 o                         
  -1  16   5        140.45        122.47        10.53 o                         
   0  16   5        258.75        237.02        13.17 o                         
   1  16   5         18.15          2.98         4.90 o                         
   2  16   5          8.66          4.71         5.36 o                         
   3  16   5         69.57         55.12         7.35 o                         
   4  16   5          0.16          0.38         5.85 o                         
  -6  17   5         17.94         17.53         6.19 o                         
  -5  17   5         27.89         18.60         8.05 o                         
  -4  17   5         83.46         98.76        15.23 o                         
  -3  17   5         23.42         25.19         7.57 o                         
  -2  17   5         73.88         55.15         6.07 o                         
  -1  17   5         21.90         18.91         6.45 o                         
   0  17   5        112.67         97.41         7.64 o                         
   1  17   5          0.29         -3.49         4.93 o                         
   2  17   5         22.66         23.94         6.14 o                         
   3  17   5          6.03         15.09         6.24 o                         
   4  17   5        101.11        103.16         9.88 o                         
  -6  18   5          1.48          4.47         7.45 o                         
  -5  18   5         15.33         11.42         8.64 o                         
  -4  18   5         27.72          5.08         8.60 o                         
  -3  18   5          9.18         16.23         5.37 o                         
  -2  18   5          5.89          9.62         5.64 o                         
  -1  18   5          1.02         -3.30         5.27 o                         
   0  18   5         41.67         33.76         7.01 o                         
   1  18   5          0.18         -5.12         5.12 o                         
   2  18   5         38.23         45.75         7.08 o                         
   3  18   5         21.95         33.09         6.93 o                         
  -5  19   5        121.61         98.67        11.62 o                         
  -4  19   5         12.63         -3.10         8.84 o                         
  -3  19   5         17.41         11.59         7.53 o                         
  -2  19   5         23.10         37.47         6.50 o                         
  -1  19   5         16.83         10.98         6.06 o                         
   0  19   5          5.68         -0.73         5.79 o                         
   1  19   5         12.35         14.75         6.79 o                         
   2  19   5          2.56          4.85         6.72 o                         
   3  19   5         33.61         28.74         7.22 o                         
  -5  20   5          0.75         -3.92         9.76 o                         
  -4  20   5          3.01          3.32         6.32 o                         
  -3  20   5         54.14         53.79         6.35 o                         
  -2  20   5          9.45          9.17         5.96 o                         
  -1  20   5        102.00        103.87         9.18 o                         
   0  20   5          5.68          2.71         6.31 o                         
   1  20   5         35.45         32.89         7.56 o                         
   2  20   5          0.78         -6.61         6.61 o                         
   3  20   5         28.88         -2.72        11.83 o                         
  -4  21   5          0.10         -6.32         6.32 o                         
  -3  21   5         31.53         21.56         9.18 o                         
  -2  21   5          3.17         -5.97         5.97 o                         
  -1  21   5          0.83         -3.02         6.04 o                         
   0  21   5         12.23         -7.10         7.10 o                         
   1  21   5          0.30         -2.65         7.24 o                         
   2  21   5         11.24         -5.24         7.09 o                         
  -3  22   5         55.58         77.92        21.92 o                         
  -2  22   5          2.29         -5.24         6.25 o                         
  -1  22   5          7.54         -3.15         6.75 o                         
   0  22   5          0.46         -6.37         6.37 o                         
   1  22   5          3.27         -6.94         6.94 o                         
  -2  23   5          2.80         -3.72         7.44 o                         
  -1  23   5         10.30         -0.65         6.58 o                         
   0  23   5          8.92         -8.12         8.12 o                         
  -6   0   6          1.35         -7.56        10.07 o                         
  -4   0   6        322.50        350.15        12.08 o                         
  -2   0   6         26.03         20.67         5.77 o                         
   0   0   6        865.49        908.17        21.46 o                         
   2   0   6        674.35        597.50        15.96 o                         
   4   0   6          3.45          9.23         9.78 o                         
  -8   1   6         77.97         35.83        23.79 o                         
  -7   1   6         26.60         -4.20        14.83 o                         
  -6   1   6          0.25         -5.27         5.27 o                         
  -5   1   6        171.37        186.76         9.54 o                         
  -4   1   6         22.08         21.41         3.81 o                         
  -3   1   6          7.27          2.37         2.95 o                         
  -2   1   6         48.56         43.52         4.73 o                         
  -1   1   6        225.20        234.97         8.26 o                         
   0   1   6        219.60        232.29        12.63 o                         
   1   1   6        408.64        416.10        11.66 o                         
   2   1   6          1.92         11.25         4.61 o                         
   3   1   6          9.89          6.55         4.44 o                         
   4   1   6        100.58         81.68         8.48 o                         
   5   1   6         12.74         10.24         6.95 o                         
  -7   2   6         63.22          4.20        15.95 o                         
  -6   2   6         40.20         32.56         8.02 o                         
  -5   2   6          0.88          2.54         4.47 o                         
  -4   2   6         51.14         48.25         4.18 o                         
  -3   2   6          8.07          8.45         3.47 o                         
  -2   2   6         31.00         33.06         4.39 o                         
  -1   2   6        318.68        337.28         9.22 o                         
   0   2   6         42.28         53.27         6.43 o                         
   1   2   6         97.85        112.60         7.39 o                         
   2   2   6         45.56         58.86         9.00 o                         
   3   2   6         78.58         59.50         5.78 o                         
   4   2   6          5.07         -0.73         5.68 o                         
   5   2   6          7.70          2.04         7.30 o                         
  -8   3   6          3.80        -12.03        12.03 o                         
  -7   3   6         13.73          1.59        14.55 o                         
  -6   3   6         26.00         13.79         8.97 o                         
  -5   3   6          0.02         -0.24         3.91 o                         
  -4   3   6        119.96        108.64         5.72 o                         
  -3   3   6         77.89         72.54         4.79 o                         
  -2   3   6        376.26        383.19         8.48 o                         
  -1   3   6         32.64         34.01         4.65 o                         
   0   3   6        261.06        275.70         9.87 o                         
   1   3   6          0.89         10.81         4.07 o                         
   2   3   6       1085.68       1007.33        16.77 o                         
   3   3   6        315.57        287.43        10.93 o                         
   4   3   6          0.57         -0.69         4.89 o                         
   5   3   6          0.05          5.28         6.90 o                         
  -8   4   6          1.77        -13.43        13.43 o                         
  -7   4   6         14.95         15.65        13.15 o                         
  -6   4   6         32.45         12.57         7.20 o                         
  -5   4   6          0.82          1.53         4.17 o                         
  -4   4   6          2.19          4.59         2.69 o                         
  -3   4   6          3.76          6.86         3.27 o                         
  -2   4   6         47.67         51.56         4.24 o                         
  -1   4   6         62.33         63.04         4.66 o                         
   0   4   6        293.95        297.94         9.01 o                         
   1   4   6        968.86        973.39        16.48 o                         
   2   4   6        237.79        261.39         9.61 o                         
   3   4   6          1.86          7.94         4.07 o                         
   4   4   6         14.03          5.13         5.15 o                         
   5   4   6          2.57         10.21         7.45 o                         
  -8   5   6         13.28         24.63        16.79 o                         
  -7   5   6        157.03        163.05        29.13 o                         
  -6   5   6          2.68          9.91         7.57 o                         
  -5   5   6        143.37        149.47         8.17 o                         
  -4   5   6         92.52         92.94         4.66 o                         
  -3   5   6         76.10         70.21         4.46 o                         
  -2   5   6         10.11         16.04         3.43 o                         
  -1   5   6        346.71        341.15        10.16 o                         
   0   5   6        485.11        488.72        11.55 o                         
   1   5   6         37.18         44.58         5.19 o                         
   2   5   6         56.03         40.70         5.69 o                         
   3   5   6         81.49         80.75         6.23 o                         
   4   5   6         57.10         52.19         7.12 o                         
   5   5   6         47.95         68.21        10.11 o                         
  -7   6   6          4.93         -3.41         8.60 o                         
  -6   6   6          8.97          8.72         9.53 o                         
  -5   6   6         12.09         10.55         4.23 o                         
  -4   6   6         10.17          6.83         2.04 o                         
  -3   6   6          0.00         -1.32         2.40 o                         
  -2   6   6        245.05        270.17         7.79 o                         
  -1   6   6        174.65        160.70         8.96 o                         
   0   6   6         51.10         65.07         5.84 o                         
   1   6   6        251.90        222.35        10.14 o                         
   2   6   6         15.28         22.36         4.86 o                         
   3   6   6         24.32         20.49         5.16 o                         
   4   6   6        112.16        107.03         8.68 o                         
   5   6   6          6.09          1.84         6.89 o                         
  -7   7   6          1.25          6.82         8.09 o                         
  -6   7   6          0.71         -6.62         8.93 o                         
  -5   7   6         22.03         20.07         4.36 o                         
  -4   7   6        137.80        121.23         5.48 o                         
  -3   7   6         64.69         70.06         4.64 o                         
  -2   7   6         47.63         52.00         5.12 o                         
  -1   7   6         96.66        120.09         9.55 o                         
   0   7   6         45.39         47.05         5.40 o                         
   1   7   6          8.43          7.35         4.83 o                         
   2   7   6        460.20        438.57        10.62 o                         
   3   7   6          1.62          4.00         4.79 o                         
   4   7   6         16.08         17.14         6.06 o                         
   5   7   6          4.65          5.21         7.83 o                         
  -7   8   6         15.99         -0.05        13.77 o                         
  -6   8   6          1.60          0.36         8.30 o                         
  -5   8   6          4.01          1.04         5.23 o                         
  -4   8   6        133.44        148.46         6.41 o                         
  -3   8   6         39.55         36.25         3.71 o                         
  -2   8   6        271.60        292.18         7.69 o                         
  -1   8   6        573.36        570.75        11.00 o                         
   0   8   6       1258.34       1280.81        20.26 o                         
   1   8   6          3.26         -1.51         4.69 o                         
   2   8   6        309.35        320.75        10.76 o                         
   3   8   6         30.29         26.30         5.57 o                         
   4   8   6          6.01          3.74         5.09 o                         
   5   8   6          0.53          3.46         7.33 o                         
  -7   9   6          0.19         -3.37         7.35 o                         
  -6   9   6         81.55         72.64        10.65 o                         
  -5   9   6         44.31         40.92         7.39 o                         
  -4   9   6        156.17        146.64         6.25 o                         
  -3   9   6          7.67          4.96         2.96 o                         
  -2   9   6        120.73        110.88         9.23 o                         
  -1   9   6       1283.21       1259.64        21.62 o                         
   0   9   6        187.02        179.90         7.58 o                         
   1   9   6        126.70        116.14         8.18 o                         
   2   9   6         32.91         31.12         5.91 o                         
   3   9   6          8.57          1.96         4.82 o                         
   4   9   6          0.18         -3.30         5.34 o                         
   5   9   6         10.90         19.67        11.19 o                         
  -7  10   6         67.20         61.27        14.45 o                         
  -6  10   6         18.15         16.88         7.04 o                         
  -5  10   6         15.44         13.95         6.24 o                         
  -4  10   6          0.94          6.87         4.51 o                         
  -3  10   6         20.82         13.73         4.21 o                         
  -2  10   6          0.75          1.07         3.87 o                         
  -1  10   6        117.09        122.43         8.89 o                         
   0  10   6         16.22         13.25         4.60 o                         
   1  10   6         68.22         61.03         6.55 o                         
   2  10   6         15.30         15.02         5.45 o                         
   3  10   6          2.48          1.89         4.99 o                         
   4  10   6         28.80         28.67         6.53 o                         
  -7  11   6         10.51         19.47        12.21 o                         
  -6  11   6         60.67         68.78        10.64 o                         
  -5  11   6          0.57         -5.45         5.45 o                         
  -4  11   6        552.55        553.25        12.55 o                         
  -3  11   6         89.63         94.74         8.59 o                         
  -2  11   6        123.62        131.69         7.42 o                         
  -1  11   6        673.03        685.67        14.43 o                         
   0  11   6        132.01        141.71        10.68 o                         
   1  11   6          2.30         -2.60         4.97 o                         
   2  11   6         16.70         12.27         5.51 o                         
   3  11   6          1.66          1.35         5.00 o                         
   4  11   6          3.36         -1.44         5.72 o                         
  -7  12   6          0.14         11.13         9.94 o                         
  -6  12   6         22.49         24.55         9.85 o                         
  -5  12   6        102.84        130.38        16.95 o                         
  -4  12   6          0.52          9.57         4.95 o                         
  -3  12   6         75.64         64.16         6.26 o                         
  -2  12   6          6.28          1.20         4.80 o                         
  -1  12   6          0.46         -0.92         4.35 o                         
   0  12   6        720.76        725.64        15.09 o                         
   1  12   6          1.97         -1.31         5.35 o                         
   2  12   6         36.27         34.63         6.26 o                         
   3  12   6         13.55          0.87         5.46 o                         
   4  12   6         27.49         24.20         6.70 o                         
  -6  13   6         11.18          7.71         7.07 o                         
  -5  13   6         15.88         15.61         5.88 o                         
  -4  13   6         18.73         13.19         5.20 o                         
  -3  13   6          0.26         -3.94         5.37 o                         
  -2  13   6        207.09        177.31        12.32 o                         
  -1  13   6        233.39        231.35        12.71 o                         
   0  13   6        383.79        394.69        11.83 o                         
   1  13   6         13.73         10.65         5.34 o                         
   2  13   6         39.80         28.03         5.92 o                         
   3  13   6          5.62          1.01         5.97 o                         
   4  13   6          2.65         -5.74         5.74 o                         
  -6  14   6         27.37         24.96         7.25 o                         
  -5  14   6          0.23          1.65         5.53 o                         
  -4  14   6         94.33         79.06         8.54 o                         
  -3  14   6         83.72         87.66         7.20 o                         
  -2  14   6          0.11         -3.24         4.80 o                         
  -1  14   6         10.57         10.53         6.32 o                         
   0  14   6         33.63         43.91         9.17 o                         
   1  14   6         14.29          5.18         5.12 o                         
   2  14   6        167.33        168.38        13.05 o                         
   3  14   6         59.71         59.76         7.91 o                         
   4  14   6         33.97         15.97        10.75 o                         
  -6  15   6        123.04        103.32        10.35 o                         
  -5  15   6          0.15         -1.71         5.62 o                         
  -4  15   6         46.56         38.00         7.44 o                         
  -3  15   6         45.48         37.47         5.63 o                         
  -2  15   6          0.15         -3.17         5.81 o                         
  -1  15   6        224.93        245.79        16.05 o                         
   0  15   6         53.27         69.63         8.08 o                         
   1  15   6        132.74        126.63         9.10 o                         
   2  15   6         21.50         17.62         6.57 o                         
   3  15   6          1.53          1.02         6.22 o                         
  -5  16   6         26.24         25.18         7.19 o                         
  -4  16   6          9.51         -0.75         8.28 o                         
  -3  16   6         24.32         19.40         5.27 o                         
  -2  16   6          7.52         -5.05         5.05 o                         
  -1  16   6         98.48        108.49        13.33 o                         
   0  16   6        408.54        442.84        15.06 o                         
   1  16   6         28.22         37.67         7.64 o                         
   2  16   6         17.23         24.99         6.91 o                         
   3  16   6         41.69         47.34         8.14 o                         
  -5  17   6          9.57          4.93         7.42 o                         
  -4  17   6          1.95         -8.01         8.01 o                         
  -3  17   6         22.24         22.83         5.52 o                         
  -2  17   6          0.83         11.36        10.94 o                         
  -1  17   6        100.42        101.78         9.16 o                         
   0  17   6        176.15        204.21        15.73 o                         
   1  17   6          0.11         -5.81         6.44 o                         
   2  17   6        145.54        172.75        12.48 o                         
   3  17   6         32.34         28.55        19.59 o                         
  -5  18   6          4.05         -6.43         8.76 o                         
  -4  18   6          1.54         -7.39         7.39 o                         
  -3  18   6         59.90         49.07         9.14 o                         
  -2  18   6          7.84         -6.24         6.24 o                         
  -1  18   6         29.39         28.76        10.27 o                         
   0  18   6          4.02          9.24         7.47 o                         
   1  18   6          8.27         -0.94         6.54 o                         
   2  18   6          8.93         13.71         7.53 o                         
  -4  19   6          1.23         -7.45         7.45 o                         
  -3  19   6          1.64         -8.61        10.54 o                         
  -2  19   6         25.55         41.98        10.31 o                         
  -1  19   6          8.23          5.72        12.66 o                         
   0  19   6         28.79         22.81         9.31 o                         
   1  19   6          1.26         -7.57         8.59 o                         
   2  19   6          3.75         15.11        17.35 o                         
  -3  20   6          8.98         -8.51         8.51 o                         
  -2  20   6         22.61         20.18        13.49 o                         
  -1  20   6         30.11         47.60         9.69 o                         
   0  20   6         65.93         92.26        10.22 o                         
   1  20   6         38.20         31.28         8.23 o                         
  -2  21   6         20.85         29.50        16.97 o                         
  -1  21   6         28.40         22.87        12.95 o                         
   0  21   6          6.42         14.32        14.54 o                         
  -7   0   7          5.85         36.38        17.91 o                         
  -5   0   7          9.59         16.23        11.19 o                         
  -3   0   7         15.78          3.06         7.18 o                         
  -1   0   7       1190.70       1224.47        31.90 o                         
   1   0   7        275.66        233.00        18.37 o                         
   3   0   7         18.41          8.67         9.45 o                         
  -7   1   7         28.10         52.84        15.11 o                         
  -6   1   7          1.37         10.86        10.40 o                         
  -5   1   7          2.98         -7.06         7.06 o                         
  -4   1   7         38.68         34.50         6.80 o                         
  -3   1   7          0.00          7.67         4.53 o                         
  -2   1   7          0.44          7.72         4.45 o                         
  -1   1   7        236.78        290.36        13.63 o                         
   0   1   7        704.93        686.64        17.73 o                         
   1   1   7        137.97        135.18        10.23 o                         
   2   1   7         58.82         55.04         7.44 o                         
   3   1   7         91.13         97.48        13.23 o                         
   4   1   7         28.49         20.55         8.44 o                         
  -7   2   7          2.06         24.54        12.14 o                         
  -6   2   7         31.26         24.95        12.37 o                         
  -5   2   7         42.55         33.52        10.31 o                         
  -4   2   7         11.63         12.33         6.50 o                         
  -3   2   7        348.40        367.62        11.09 o                         
  -2   2   7        148.23        163.00         7.93 o                         
  -1   2   7          0.61          1.69         5.89 o                         
   0   2   7        205.72        242.47        13.76 o                         
   1   2   7         15.79         14.50         6.77 o                         
   2   2   7         38.25         29.87         6.29 o                         
   3   2   7         22.57         12.06         6.07 o                         
   4   2   7         10.66          4.03         7.51 o                         
  -7   3   7         33.71         59.44        15.26 o                         
  -6   3   7          2.67         12.60        11.77 o                         
  -5   3   7          2.34         -0.40         8.63 o                         
  -4   3   7         43.43         44.22         7.33 o                         
  -3   3   7        126.75        156.06         9.19 o                         
  -2   3   7          9.96         23.53         5.22 o                         
  -1   3   7          3.07          9.39         5.23 o                         
   0   3   7        264.11        258.90        12.19 o                         
   1   3   7         11.18          7.94         5.46 o                         
   2   3   7          1.17         -3.25         5.43 o                         
   3   3   7          0.45          4.20         5.94 o                         
   4   3   7         23.57         34.48         8.63 o                         
  -7   4   7         24.39         43.94        14.54 o                         
  -6   4   7          2.43         -4.70         9.35 o                         
  -5   4   7         39.74         37.22         7.69 o                         
  -4   4   7         11.09          6.73         5.88 o                         
  -3   4   7        382.87        408.16        11.74 o                         
  -2   4   7        984.33       1040.44        20.16 o                         
  -1   4   7        156.47        130.07         8.07 o                         
   0   4   7        173.78        177.24        10.63 o                         
   1   4   7        198.16        185.90        11.61 o                         
   2   4   7          2.85         -0.60         5.70 o                         
   3   4   7          3.78         -3.56         5.82 o                         
   4   4   7         67.89         76.68         9.81 o                         
  -7   5   7          8.85         35.48        12.66 o                         
  -6   5   7         11.82         15.77        10.10 o                         
  -5   5   7          4.93         -7.36         7.39 o                         
  -4   5   7         25.41         16.74         7.69 o                         
  -3   5   7        199.82        243.21        12.84 o                         
  -2   5   7          8.60         15.56         5.61 o                         
  -1   5   7         53.59         46.73         6.31 o                         
   0   5   7        250.27        233.38        14.30 o                         
   1   5   7          0.05          4.10         5.50 o                         
   2   5   7          4.78          1.15         5.75 o                         
   3   5   7          0.20         -1.32         5.74 o                         
   4   5   7         22.99         28.40         8.29 o                         
  -7   6   7         15.15         23.23        17.35 o                         
  -6   6   7        126.89        116.00        15.07 o                         
  -5   6   7          3.83         -1.64         7.41 o                         
  -4   6   7         40.87         31.26         7.80 o                         
  -3   6   7        617.25        640.95        17.96 o                         
  -2   6   7        123.37        129.21        11.70 o                         
  -1   6   7        269.12        280.69        12.11 o                         
   0   6   7        249.96        251.96        10.91 o                         
   1   6   7         57.97         39.69         6.69 o                         
   2   6   7          3.48         -2.22         5.87 o                         
   3   6   7         77.70         72.31         9.48 o                         
   4   6   7         49.70         58.65         9.38 o                         
  -7   7   7         29.86          7.86        21.97 o                         
  -6   7   7         39.41         42.02        11.51 o                         
  -5   7   7         37.22         28.24        10.22 o                         
  -4   7   7         56.21         48.83         7.71 o                         
  -3   7   7          0.40         13.26         6.24 o                         
  -2   7   7        141.03        130.37         9.76 o                         
  -1   7   7          1.05          1.07         5.63 o                         
   0   7   7         12.23          8.47         5.44 o                         
   1   7   7         27.84         25.25         6.23 o                         
   2   7   7          0.30         -5.44         5.44 o                         
   3   7   7         52.98         51.90         7.61 o                         
   4   7   7          0.14         -3.86         7.14 o                         
  -6   8   7          6.37          2.64         8.99 o                         
  -5   8   7         29.46         26.35         8.38 o                         
  -4   8   7         45.78         52.17         8.83 o                         
  -3   8   7        115.36        111.90        14.87 o                         
  -2   8   7         29.37         21.31         7.20 o                         
  -1   8   7          0.13         -3.40         4.76 o                         
   0   8   7         18.59          5.42         5.67 o                         
   1   8   7         34.61         28.87         6.42 o                         
   2   8   7         22.60         22.21         6.72 o                         
   3   8   7         13.81          3.31         6.27 o                         
  -6   9   7         38.14         38.21        11.64 o                         
  -5   9   7         30.47         23.92         8.41 o                         
  -4   9   7         37.74         40.19         9.20 o                         
  -3   9   7        250.94        256.13        14.93 o                         
  -2   9   7          4.01         -5.44         5.44 o                         
  -1   9   7          2.92          3.18         5.74 o                         
   0   9   7         59.18         49.60         6.50 o                         
   1   9   7          1.94         -2.83         5.19 o                         
   2   9   7         33.66         29.27         6.68 o                         
   3   9   7          6.09         -1.47         6.14 o                         
  -6  10   7        143.08        154.96        24.71 o                         
  -5  10   7          4.49          4.73         7.61 o                         
  -4  10   7         60.02         37.78         9.05 o                         
  -3  10   7         77.42         73.97         8.55 o                         
  -2  10   7         67.76         85.74         8.16 o                         
  -1  10   7        114.26         95.72         8.81 o                         
   0  10   7         31.03         26.95         6.15 o                         
   1  10   7          0.54         -1.87         5.74 o                         
   2  10   7        112.32        109.49         8.53 o                         
   3  10   7          9.24          3.49         6.14 o                         
  -6  11   7          3.90         10.62         9.71 o                         
  -5  11   7         10.65         -1.95         8.28 o                         
  -4  11   7          1.37         -3.20         7.27 o                         
  -3  11   7         13.69         10.83         5.82 o                         
  -2  11   7        307.91        336.16        13.23 o                         
  -1  11   7         61.52         51.40         7.23 o                         
   0  11   7          1.11         -5.54         5.54 o                         
   1  11   7        147.87        140.15        10.94 o                         
   2  11   7         29.70         24.79         7.03 o                         
   3  11   7          0.37         -5.87         5.87 o                         
  -6  12   7         30.08         41.59        11.75 o                         
  -5  12   7         26.57         31.47         7.67 o                         
  -4  12   7          1.19          6.73         6.63 o                         
  -3  12   7         64.81         64.74         8.11 o                         
  -2  12   7        102.51        111.17        17.59 o                         
  -1  12   7          0.02         -7.29         7.29 o                         
   0  12   7         15.06          7.56         6.80 o                         
   1  12   7          2.46         -0.18         5.60 o                         
   2  12   7          9.52          3.37         5.95 o                         
   3  12   7          0.41         -6.41         6.66 o                         
  -5  13   7         39.13         34.22         9.50 o                         
  -4  13   7          3.50          7.02        10.97 o                         
  -3  13   7          4.70          7.17         6.34 o                         
  -2  13   7         35.88         31.05         8.37 o                         
  -1  13   7        122.51        129.26         9.43 o                         
   0  13   7          5.22         -5.84         5.84 o                         
   1  13   7         32.50         21.60         8.11 o                         
   2  13   7         47.88         43.54         8.25 o                         
  -5  14   7          3.46          8.93         6.68 o                         
  -4  14   7         13.93          7.62         7.91 o                         
  -3  14   7        156.12        127.49        10.58 o                         
  -2  14   7         85.59         77.91         9.70 o                         
  -1  14   7         13.84         13.25         9.55 o                         
   0  14   7         26.99          5.32         9.11 o                         
   1  14   7         12.88          8.38         8.45 o                         
   2  14   7         13.64         10.54         9.21 o                         
  -5  15   7         36.10         23.56         9.20 o                         
  -4  15   7          0.28         -6.48         6.48 o                         
  -3  15   7         38.11         20.01         9.18 o                         
  -2  15   7        285.61        305.41        23.37 o                         
  -1  15   7         14.86         17.98        10.19 o                         
   0  15   7          0.30         -5.09         6.96 o                         
   1  15   7         39.38         35.03         8.34 o                         
   2  15   7          7.21         -4.82        11.82 o                         
  -4  16   7          0.22          4.08         7.32 o                         
  -3  16   7         11.22         -8.25        10.17 o                         
  -2  16   7        309.86        354.34        15.85 o                         
  -1  16   7         11.58         11.73         8.03 o                         
   0  16   7         17.70         11.21         9.24 o                         
   1  16   7          0.59         -4.08         7.53 o                         
  -3  17   7         26.81          4.98         8.74 o                         
  -2  17   7         19.25          2.94        10.09 o                         
  -1  17   7          6.67         -0.97         8.62 o                         
   0  17   7         24.37         19.34         8.06 o                         
   1  17   7          6.56          8.40        23.23 o                         
  -3  18   7         17.48        -23.51        23.51 o                         
  -2  18   7          0.02         -8.81         8.81 o                         
  -1  18   7         22.70          9.15        11.15 o                         
   0  18   7         14.15         57.65        26.87 o                         
  -6   0   8         31.66         43.38        23.51 o                         
  -4   0   8        185.50        265.03        25.90 o                         
  -2   0   8        335.83        445.62        21.65 o                         
   0   0   8         42.98         26.66        16.54 o                         
   2   0   8        138.10        197.89        26.54 o                         
  -6   1   8          7.86         18.19        14.26 o                         
  -5   1   8          0.04         29.16        14.54 o                         
  -4   1   8        280.69        290.24        36.67 o                         
  -3   1   8         28.80         27.35         9.70 o                         
  -2   1   8        415.33        472.96        15.62 o                         
  -1   1   8        190.68        183.18        12.62 o                         
   0   1   8          2.52         -5.07         6.76 o                         
   1   1   8          0.92         -9.17        10.35 o                         
   2   1   8         11.00         16.61         5.84 o                         
   3   1   8          1.55        -16.17        16.17 o                         
  -6   2   8         14.97         12.30        13.11 o                         
  -5   2   8        350.24        404.10        26.06 o                         
  -4   2   8         10.76         25.28         9.54 o                         
  -3   2   8        271.07        262.91        14.83 o                         
  -2   2   8        150.87        159.14        10.59 o                         
  -1   2   8         18.64         16.98         8.30 o                         
   0   2   8          3.55         -6.42         6.42 o                         
   1   2   8         55.18         46.74         7.27 o                         
   2   2   8          1.44          1.33         7.02 o                         
   3   2   8         36.58          4.76        27.71 o                         
  -6   3   8         19.61         27.10        14.81 o                         
  -5   3   8         83.75         83.71        13.18 o                         
  -4   3   8          7.89         11.46         9.01 o                         
  -3   3   8        100.50        101.79        10.27 o                         
  -2   3   8         38.66         38.08         8.57 o                         
  -1   3   8         47.86         37.76         7.84 o                         
   0   3   8         25.21         15.67         8.36 o                         
   1   3   8         16.35         14.54         7.64 o                         
   2   3   8         38.22         43.63         8.94 o                         
  -6   4   8         13.11         18.66        14.10 o                         
  -5   4   8         19.45         23.11        10.17 o                         
  -4   4   8          6.04          1.68        10.02 o                         
  -3   4   8         77.48         71.05         9.33 o                         
  -2   4   8         43.62         42.16         8.46 o                         
  -1   4   8        119.81        119.82         9.71 o                         
   0   4   8         37.63         30.88         9.67 o                         
   1   4   8          0.00         -6.33         6.33 o                         
   2   4   8         99.73         90.91        11.12 o                         
  -6   5   8          9.82         24.17        14.85 o                         
  -5   5   8        231.43        268.94        23.73 o                         
  -4   5   8        155.54        161.61        20.68 o                         
  -3   5   8          8.61          3.64         7.12 o                         
  -2   5   8          0.60         -6.76         6.85 o                         
  -1   5   8          7.43          1.48         8.08 o                         
   0   5   8         15.94          1.61         7.31 o                         
   1   5   8         45.45         38.94         7.48 o                         
   2   5   8         31.17         39.32         8.14 o                         
  -6   6   8          4.21         11.38        12.83 o                         
  -5   6   8        130.11        145.37        15.05 o                         
  -4   6   8         75.86         81.01        10.70 o                         
  -3   6   8         86.68         66.49         9.25 o                         
  -2   6   8          0.71         -7.04         7.04 o                         
  -1   6   8         30.21         18.17         8.50 o                         
   0   6   8         59.18         59.14        11.99 o                         
   1   6   8          3.28          0.74         6.82 o                         
   2   6   8         24.47         26.39         7.53 o                         
  -5   7   8          9.59          7.08        11.29 o                         
  -4   7   8         73.81         70.85        10.31 o                         
  -3   7   8          5.65          7.97         8.94 o                         
  -2   7   8         48.91         28.19         8.53 o                         
  -1   7   8        130.23        118.15        14.19 o                         
   0   7   8          7.99         -4.49         7.12 o                         
   1   7   8          4.04         -6.16         6.16 o                         
   2   7   8         19.68          9.89         7.11 o                         
  -5   8   8         18.31          8.49        15.67 o                         
  -4   8   8          4.84         -1.87         7.63 o                         
  -3   8   8        107.34         80.48        12.14 o                         
  -2   8   8          1.51         -7.53         7.53 o                         
  -1   8   8         10.38          0.67         7.03 o                         
   0   8   8         15.77          0.44         9.49 o                         
   1   8   8          9.66          0.54         6.51 o                         
   2   8   8         68.81         85.10        12.93 o                         
  -5   9   8         36.29         21.96        11.84 o                         
  -4   9   8         89.25         87.60        12.40 o                         
  -3   9   8          3.09          1.77         8.74 o                         
  -2   9   8         39.53         22.09        10.53 o                         
  -1   9   8         34.48         33.05         9.11 o                         
   0   9   8          1.99         -8.96         8.96 o                         
   1   9   8         13.63         11.04         7.74 o                         
   2   9   8          7.30        -14.51        14.51 o                         
  -5  10   8         11.80         -1.32        10.64 o                         
  -4  10   8         14.77          0.54        11.50 o                         
  -3  10   8         36.51         35.86         8.68 o                         
  -2  10   8          4.75          4.03         6.70 o                         
  -1  10   8         23.07         14.17         8.71 o                         
   0  10   8          6.21          0.75         9.90 o                         
   1  10   8          3.36          0.89         9.96 o                         
  -4  11   8         16.23         17.36        11.67 o                         
  -3  11   8          6.59         10.98         6.64 o                         
  -2  11   8          5.78         -7.62         9.07 o                         
  -1  11   8          2.72         -7.09         7.09 o                         
   0  11   8         35.38         23.62        10.64 o                         
   1  11   8         56.06         62.31        15.52 o                         
  -4  12   8          0.48        -10.11        10.11 o                         
  -3  12   8         35.37         22.91         7.07 o                         
  -2  12   8         20.58         12.94        10.49 o                         
  -1  12   8          0.04         -6.84         9.65 o                         
   0  12   8         41.14         35.02        12.18 o                         
   1  12   8         24.31         -9.55        12.43 o                         
  -3  13   8          2.09         -8.58         9.41 o                         
  -2  13   8          0.28         -7.85         7.85 o                         
  -1  13   8         14.86          5.88         9.91 o                         
   0  13   8        114.28        106.43        18.86 o                         
  -2  14   8          3.28         -6.86        14.46 o                         
  -1  14   8          0.00        -12.35        12.35 o                         
   0  14   8          9.42        -11.19        21.27 o                         
  -3   0   9          3.77        -13.37        13.37 o                         
  -1   0   9         23.18         -5.36        15.89 o                         
  -4   1   9          0.08         -1.68        15.04 o                         
  -3   1   9         15.30        -11.82        11.82 o                         
  -2   1   9          1.65        -12.02        12.02 o                         
  -1   1   9         13.31        -10.63        10.63 o                         
   0   1   9         14.78          8.37         8.74 o                         
  -4   2   9         53.43         35.30        14.64 o                         
  -3   2   9          0.58        -10.54        10.54 o                         
  -2   2   9         11.13         -9.08        12.66 o                         
  -1   2   9          3.92         -9.41         9.41 o                         
   0   2   9         15.69        -15.65        18.34 o                         
  -4   3   9         30.41         21.74        12.40 o                         
  -3   3   9         58.42         25.12        13.93 o                         
  -2   3   9          5.87        -19.59        19.59 o                         
  -1   3   9          3.39        -12.35        12.35 o                         
   0   3   9          0.67         -9.53        11.71 o                         
  -4   4   9          1.28          4.16        16.25 o                         
  -3   4   9        151.94        144.90        36.06 o                         
  -2   4   9         28.23         10.60        10.87 o                         
  -1   4   9         12.59         -0.55        12.97 o                         
   0   4   9         22.39         15.47        11.34 o                         
  -3   5   9          0.49         -9.61         9.61 o                         
  -2   5   9          7.09        -16.78        16.78 o                         
  -1   5   9          2.59          0.82        10.83 o                         
   0   5   9         24.79         -7.79        27.12 o                         
  -3   6   9         64.29         54.33        15.27 o                         
  -2   6   9          1.92        -11.48        11.48 o                         
  -1   6   9          0.09         -9.63         9.63 o                         
  -3   7   9          1.01        -14.78        14.78 o                         
  -2   7   9          1.51        -12.24        18.62 o                         
  -1   7   9          0.26         17.67        22.67 o                         
                                                                                
